# Supplementary material for: SNP‐based genotyping and whole‐genome sequencing reveal previously unknown genetic diversity in Xanthomonas vasicola pv. musacearum, causal agent of banana xanthomonas wilt, in its presumed Ethiopian origin
Source: Plant Pathol. 2020 Nov 27;70(3):534–43. doi: 10.1111/ppa.13308 (PMC7984043; doi:10.1111/ppa.13308)
Supplement: Supplementary file 6 — Table S1 [file PPA-70-534-s001.xlsx]

## Sheet: Sheet1
Table S1. Summary statistics and accession numbers of the newly sequenced Xanthomonas vasicola pv. musacearum genomes
Strain	Depth (x)	SRA accession	GenBank accession	Number of scaffolds	Total length of assembly (b.p.)	GC (%)	N50 (b.p.)
4W4	133	SRR11608323	GCA_003312795.4	71	4751245	63.5	134270
BCC210	77	SRR11608310	GCA_003312785.2	72	4751669	63.51	131813
BCC246	547	SRR11608320	GCA_003312775.3	70	4754743	63.5	131796
BCC247	94	SRR11608309	GCA_003312765.2	78	4755499	63.5	111274
BCC248	80	SRR11608312	GCA_003312715.2	77	4752158	63.51	126957
BCC250	382	SRR11608322	GCA_003312845.2	66	4713441	63.52	148863
BCC265	71	SRR11608313	GCA_003312705.2	77	4752249	63.51	125010
BCC274	335	SRR11608316	GCA_003312695.2	63	4753594	63.5	147515
BCC278	96	SRR11608314	GCA_003312685.2	80	4715483	63.53	131740
BCC280	112	SRR11608311	GCA_003312615.2	77	4715570	63.53	131702
BCC281	61	SRR11608315	GCA_003312625.2	79	4717740	63.52	124393
BCC282	211	SRR11608318	GCA_003932615.1	71	4710196	63.53	127389
E52	97	SRR11608317	GCA_003862455.1	93	4752711	63.48	88152
R5P	108	SRR11608321	GCA_003312605.3	78	4712358	63.53	124385
SY103C	30	SRR11608319	GCA_003312635.3	95	4661671	63.5	72959
