# Supplementary material for: SNP‐based genotyping and whole‐genome sequencing reveal previously unknown genetic diversity in Xanthomonas vasicola pv. musacearum, causal agent of banana xanthomonas wilt, in its presumed Ethiopian origin
Source: Plant Pathol. 2020 Nov 27;70(3):534–43. doi: 10.1111/ppa.13308 (PMC7984043; doi:10.1111/ppa.13308)
Supplement: Supplementary file 7 — Table S2 [file PPA-70-534-s008.xlsx]

## Sheet: Sheet1
Table S2. SNPs for Xanthomonas vasicola pv. musacearum lineages. 249 are silent, resulting in synonymous codon substitutions, and 617 are non-silent, resulting in a change in the amino acid composition
seq_id	position	NCPPB4379	4W4	R5P	SY103C	BCC210	BCC246	BCC247	BCC248	BCC250	BCC265	BCC274	BCC278	BCC280	BCC281	BCC282	E52	NCPPB4380	NCPPB4381	NCPPB4384	NCPPB4394	NCPPB4395	genes	silent/non-silent	distribution
CP034655.1	2253	c	c	c	c	c	c	c	c	c	c	c	T	T	T	c	c	c	c	c	c	c	cds-AZR29189.1;Parent=gene-KWO_000015;Dbxref=NCBI_GP:AZR29189.1;Name=AZR29189.1;gbkey=CDS;inference=COORDINATES: similar to AA sequence:RefSeq:WP_006451791.1;product=DNA polymerase III subunit beta;protein_id=AZR29189.1;transl_table=11 DNA polymerase III subunit beta (1647-2747 +)	silent ctg -> Ttg;	BCC278 BCC280 BCC281
CP034655.1	2291	g	g	g	g	g	g	g	g	g	g	g	T	T	T	g	g	g	g	g	g	g	cds-AZR29189.1;Parent=gene-KWO_000015;Dbxref=NCBI_GP:AZR29189.1;Name=AZR29189.1;gbkey=CDS;inference=COORDINATES: similar to AA sequence:RefSeq:WP_006451791.1;product=DNA polymerase III subunit beta;protein_id=AZR29189.1;transl_table=11 DNA polymerase III subunit beta (1647-2747 +)	non-silent gag -> gaT;	BCC278 BCC280 BCC281
CP034655.1	3208	g	g	g	g	g	T	g	g	g	g	g	g	g	g	g	g	g	g	g	g	g			BCC246
CP034655.1	9453	a	a	a	a	a	a	a	a	a	a	a	G	G	G	a	a	a	a	a	a	a			BCC278 BCC280 BCC281
CP034655.1	15521	t	t	t	t	t	t	t	t	t	t	t	t	t	t	t	C	t	t	t	t	t	cds-AZR29201.1;Parent=gene-KWO_000075;Dbxref=NCBI_GP:AZR29201.1;Name=AZR29201.1;gbkey=CDS;gene=cls;inference=COORDINATES: similar to AA sequence:RefSeq:NP_635409.1;product=cardiolipin synthase;protein_id=AZR29201.1;transl_table=11 cardiolipin synthase (14939-16399 -)	silent caa -> caG;	E52
CP034655.1	20758	t	t	t	t	t	t	t	t	t	t	t	t	t	t	t	C	t	t	t	t	t	cds-AZR29206.1;Parent=gene-KWO_000100;Dbxref=NCBI_GP:AZR29206.1;Name=AZR29206.1;gbkey=CDS;inference=COORDINATES: similar to AA sequence:RefSeq:NP_635413.1;product=rhomboid family intramembrane serine protease;protein_id=AZR29206.1;transl_table=11 rhomboid family intramembrane serine protease (20375-21067 +)	silent act -> acC;	E52
CP034655.1	26652	c	c	T	c	c	c	T	T	T	T	c	c	c	c	c	c	c	c	c	c	c	cds-AZR29211.1;Parent=gene-KWO_000130;Dbxref=NCBI_GP:AZR29211.1;Name=AZR29211.1;gbkey=CDS;inference=COORDINATES: similar to AA sequence:RefSeq:WP_017118134.1;product=M20/M25/M40 family metallo-hydrolase;protein_id=AZR29211.1;transl_table=11 M20/M25/M40 family metallo-hydrolase (26499-28310 +)	silent ctg -> Ttg;	R5P BCC247 BCC248 BCC250 BCC265
CP034655.1	28314	a	a	C	a	a	C	C	C	C	C	a	C	C	C	C	C	a	a	a	a	a			R5P BCC246 BCC247 BCC248 BCC250 BCC265 BCC278 BCC280 BCC281 BCC282 E52
CP034655.1	34415	c	c	c	c	c	c	A	A	A	A	c	c	c	c	c	c	c	c	c	c	c	cds-AZR29217.1;Parent=gene-KWO_000165;Dbxref=NCBI_GP:AZR29217.1;Name=AZR29217.1;gbkey=CDS;inference=COORDINATES: similar to AA sequence:RefSeq:WP_011345792.1;product=glycoside hydrolase family 5 protein;protein_id=AZR29217.1;transl_table=11 glycoside hydrolase family 5 protein (34109-35182 -)	silent ccg -> ccT;	BCC247 BCC248 BCC250 BCC265
CP034655.1	37073	c	c	c	c	c	c	T	c	c	c	c	c	c	c	c	c	c	c	c	c	c	cds-AZR29219.1;Parent=gene-KWO_000180;Dbxref=NCBI_GP:AZR29219.1;Name=AZR29219.1;gbkey=CDS;inference=COORDINATES: similar to AA sequence:RefSeq:WP_022557821.1;product=IS5 family transposase;protein_id=AZR29219.1;transl_table=11 IS5 family transposase (36945-37928 -)	non-silent ggt -> Agt;	BCC247
CP034655.1	39070	c	c	c	c	c	c	T	T	T	T	c	c	c	c	c	c	c	c	c	c	c	cds-AZR29222.1;Parent=gene-KWO_000195;Dbxref=NCBI_GP:AZR29222.1;Name=AZR29222.1;gbkey=CDS;inference=COORDINATES: similar to AA sequence:RefSeq:NP_635426.1;product=glutamate synthase small subunit;protein_id=AZR29222.1;transl_table=11 glutamate synthase small subunit (38772-40253 -)	non-silent agc -> aAc;	BCC247 BCC248 BCC250 BCC265
CP034655.1	42566	g	g	g	g	g	g	g	g	g	g	g	g	g	g	g	A	g	g	g	g	g	cds-AZR29223.1;Parent=gene-KWO_000200;Dbxref=NCBI_GP:AZR29223.1;Name=AZR29223.1;gbkey=CDS;inference=COORDINATES: similar to AA sequence:RefSeq:NP_635427.1;product=glutamate synthase large subunit;protein_id=AZR29223.1;transl_table=11 glutamate synthase large subunit (40359-44831 -)	silent ctg -> Ttg;	E52
CP034655.1	50489	t	t	C	t	t	C	C	C	C	C	t	C	C	C	C	C	t	t	t	t	t	cds-KWO_000225;Parent=gene-KWO_000225;Note=frameshifted%3B internal stop%3B incomplete%3B partial on complete genome%3B missing start;gbkey=CDS;inference=COORDINATES: similar to AA sequence:RefSeq:WP_006448774.1;product=LysR family transcriptional regulator;pseudo=true;transl_table=11 LysR family transcriptional regulator (50026-50576 +)	non-silent cta -> cCa;	R5P BCC246 BCC247 BCC248 BCC250 BCC265 BCC278 BCC280 BCC281 BCC282 E52
CP034655.1	62177	g	g	g	g	g	g	g	g	g	g	g	T	T	T	g	g	g	g	g	g	g	cds-AZR29234.1;Parent=gene-KWO_000275;Dbxref=NCBI_GP:AZR29234.1;Name=AZR29234.1;gbkey=CDS;inference=COORDINATES: similar to AA sequence:RefSeq:WP_016850055.1;product=glycerophosphodiester phosphodiesterase family protein;protein_id=AZR29234.1;transl_table=11 glycerophosphodiester phosphodiesterase family protein (59993-62185 +)	non-silent gag -> Tag;	BCC278 BCC280 BCC281
CP034655.1	62900	a	a	a	a	a	a	a	a	a	a	a	a	a	a	a	C	a	a	a	a	a	cds-AZR29235.1;Parent=gene-KWO_000280;Dbxref=NCBI_GP:AZR29235.1;Name=AZR29235.1;gbkey=CDS;inference=COORDINATES: similar to AA sequence:RefSeq:WP_010375376.1;product=exonuclease;protein_id=AZR29235.1;transl_table=11 exonuclease (62519-63964 -)	silent ctt -> ctG;	E52
CP034655.1	65727	g	g	A	g	g	A	A	A	A	A	g	A	A	A	A	A	g	g	g	g	g	cds-AZR32773.1;Parent=gene-KWO_000285;Dbxref=NCBI_GP:AZR32773.1;Name=AZR32773.1;gbkey=CDS;inference=COORDINATES: similar to AA sequence:RefSeq:NP_635449.1;product=DEAD/DEAH box helicase;protein_id=AZR32773.1;transl_table=11 DEAD/DEAH box helicase (63961-66369 -)	non-silent cgc -> Tgc;	R5P BCC246 BCC247 BCC248 BCC250 BCC265 BCC278 BCC280 BCC281 BCC282 E52
CP034655.1	69939	g	g	g	g	g	g	g	g	A	g	g	g	g	g	g	g	g	g	g	g	g			BCC250
CP034655.1	70223	c	c	c	c	c	c	c	c	T	c	c	c	c	c	c	c	c	c	c	c	c	cds-AZR29239.1;Parent=gene-KWO_000310;Dbxref=NCBI_GP:AZR29239.1;Name=AZR29239.1;gbkey=CDS;inference=COORDINATES: similar to AA sequence:RefSeq:WP_010375385.1;product=DUF1427 family protein;protein_id=AZR29239.1;transl_table=11 DUF1427 family protein (70106-70402 -)	silent acg -> acA;	BCC250
CP034655.1	71529	c	c	c	c	c	c	c	c	c	c	c	c	c	c	A	c	c	c	c	c	c	cds-AZR29240.1;Parent=gene-KWO_000315;Dbxref=NCBI_GP:AZR29240.1;Name=AZR29240.1;gbkey=CDS;inference=COORDINATES: similar to AA sequence:RefSeq:WP_017112498.1;product=hypothetical protein;protein_id=AZR29240.1;transl_table=11 hypothetical protein (70949-71653 +)	non-silent gca -> gAa;	BCC282
CP034655.1	72862	g	g	g	g	g	A	g	g	g	g	g	g	g	g	g	g	g	g	g	g	g			BCC246
CP034655.1	74079	t	t	t	t	t	t	t	G	t	t	t	t	t	t	t	t	t	t	t	t	t	cds-KWO_000330;Parent=gene-KWO_000330;Note=frameshifted;gbkey=CDS;inference=COORDINATES: similar to AA sequence:RefSeq:WP_017163989.1;product=M4 family peptidase;pseudo=true;transl_table=11 M4 family peptidase (73221-74293 -)	non-silent cag -> cCg;	BCC248
CP034655.1	79748	g	g	T	g	g	g	g	g	g	g	g	g	g	g	g	g	g	g	g	g	g	cds-AZR29248.1;Parent=gene-KWO_000365;Dbxref=NCBI_GP:AZR29248.1;Name=AZR29248.1;gbkey=CDS;inference=COORDINATES: similar to AA sequence:RefSeq:WP_017118118.1;product=SRPBCC domain-containing protein;protein_id=AZR29248.1;transl_table=11 SRPBCC domain-containing protein (79710-80183 -)	non-silent ccc -> Acc;	R5P
CP034655.1	81868	c	c	c	c	c	c	T	c	c	c	c	c	c	c	c	c	c	c	c	c	c	cds-AZR29250.1;Parent=gene-KWO_000380;Dbxref=NCBI_GP:AZR29250.1;Name=AZR29250.1;gbkey=CDS;inference=COORDINATES: similar to AA sequence:RefSeq:WP_022557821.1;product=IS5 family transposase;protein_id=AZR29250.1;transl_table=11 IS5 family transposase (81740-82723 -)	non-silent ggt -> Agt;	BCC247
CP034655.1	85296	t	t	t	t	t	t	t	t	t	t	t	t	t	t	C	t	t	t	t	t	t			BCC282
CP034655.1	87475	c	c	c	c	c	T	c	c	c	c	c	c	c	c	c	c	c	c	c	c	c	cds-AZR29256.1;Parent=gene-KWO_000410;Dbxref=NCBI_GP:AZR29256.1;Name=AZR29256.1;gbkey=CDS;inference=COORDINATES: similar to AA sequence:RefSeq:WP_019302312.1;product=aspartate/tyrosine/aromatic aminotransferase;protein_id=AZR29256.1;transl_table=11 aspartate/tyrosine/aromatic aminotransferase (86777-87979 -)	non-silent gcc -> Acc;	BCC246
CP034655.1	87733	g	g	g	g	g	g	g	g	g	g	g	g	g	g	g	g	g	g	g	g	A	cds-AZR29256.1;Parent=gene-KWO_000410;Dbxref=NCBI_GP:AZR29256.1;Name=AZR29256.1;gbkey=CDS;inference=COORDINATES: similar to AA sequence:RefSeq:WP_019302312.1;product=aspartate/tyrosine/aromatic aminotransferase;protein_id=AZR29256.1;transl_table=11 aspartate/tyrosine/aromatic aminotransferase (86777-87979 -)	silent ctg -> Ttg;	NCPPB4395
CP034655.1	91564	c	c	c	c	c	c	c	c	c	c	c	T	T	T	c	c	c	c	c	c	c			BCC278 BCC280 BCC281
CP034655.1	93619	t	t	t	t	t	t	t	t	t	t	t	t	t	t	t	C	t	t	t	t	t	cds-AZR29262.1;Parent=gene-KWO_000440;Dbxref=NCBI_GP:AZR29262.1;Name=AZR29262.1;gbkey=CDS;inference=COORDINATES: similar to AA sequence:RefSeq:WP_008573929.1;product=alpha-hydroxy-acid oxidizing protein;protein_id=AZR29262.1;transl_table=11 alpha-hydroxy-acid oxidizing protein (92998-94164 -)	non-silent ata -> atG;	E52
CP034655.1	95886	c	c	c	c	c	T	c	c	c	c	c	c	c	c	c	c	c	c	c	c	c	cds-KWO_000450;Parent=gene-KWO_000450;Note=frameshifted;gbkey=CDS;inference=COORDINATES: similar to AA sequence:RefSeq:WP_010367053.1;product=DUF2141 domain-containing protein;pseudo=true;transl_table=11 DUF2141 domain-containing protein (95847-96375 -)	non-silent gcc -> Acc;	BCC246
CP034655.1	97408	g	g	g	g	g	g	g	g	g	g	g	g	g	g	g	C	g	g	g	g	g	cds-KWO_000455;Parent=gene-KWO_000455;Note=frameshifted%3B incomplete%3B partial on complete genome%3B missing stop;gbkey=CDS;inference=COORDINATES: similar to AA sequence:RefSeq:NP_635509.1;product=hypothetical protein;pseudo=true;transl_table=11 hypothetical protein (96542-98595 -)	non-silent tgc -> tgG;	E52
CP034655.1	97507	c	c	c	c	c	c	c	c	c	c	c	c	c	c	c	T	c	c	c	c	c	cds-KWO_000455;Parent=gene-KWO_000455;Note=frameshifted%3B incomplete%3B partial on complete genome%3B missing stop;gbkey=CDS;inference=COORDINATES: similar to AA sequence:RefSeq:NP_635509.1;product=hypothetical protein;pseudo=true;transl_table=11 hypothetical protein (96542-98595 -)	silent cag -> caA;	E52
CP034655.1	99015	a	a	C	a	C	C	C	C	C	C	C	C	C	C	C	C	a	a	a	a	a			R5P BCC210 BCC246 BCC247 BCC248 BCC250 BCC265 BCC274 BCC278 BCC280 BCC281 BCC282 E52
CP034655.1	103109	c	c	c	c	c	c	c	c	c	c	c	c	c	c	c	T	c	c	c	c	c			E52
CP034655.1	103186	t	t	t	t	t	t	t	t	t	t	G	t	t	t	t	t	t	t	t	t	t			BCC274
CP034655.1	104496	g	g	g	g	g	g	g	A	g	g	g	g	g	g	g	g	g	g	g	g	g	cds-AZR29268.1;Parent=gene-KWO_000485;Dbxref=NCBI_GP:AZR29268.1;Name=AZR29268.1;gbkey=CDS;inference=COORDINATES: similar to AA sequence:RefSeq:NP_635514.1;product=TonB-dependent receptor;protein_id=AZR29268.1;transl_table=11 TonB-dependent receptor (103340-106120 +)	non-silent agc -> aAc;	BCC248
CP034655.1	105546	c	c	T	c	c	c	c	c	c	c	c	c	c	c	c	c	c	c	c	c	c	cds-AZR29268.1;Parent=gene-KWO_000485;Dbxref=NCBI_GP:AZR29268.1;Name=AZR29268.1;gbkey=CDS;inference=COORDINATES: similar to AA sequence:RefSeq:NP_635514.1;product=TonB-dependent receptor;protein_id=AZR29268.1;transl_table=11 TonB-dependent receptor (103340-106120 +)	non-silent ccg -> cTg;	R5P
CP034655.1	110231	t	t	C	t	t	t	t	t	t	t	t	t	t	t	t	t	t	t	t	t	t	cds-AZR32777.1;Parent=gene-KWO_000490;Dbxref=NCBI_GP:AZR32777.1;Name=AZR32777.1;gbkey=CDS;inference=COORDINATES: similar to AA sequence:RefSeq:WP_017112439.1;product=LamG domain-containing protein;protein_id=AZR32777.1;transl_table=11 LamG domain-containing protein (106480-110298 +)	non-silent ctg -> cCg;	R5P
CP034655.1	113054	g	g	g	g	g	g	g	g	g	g	g	g	g	g	T	g	g	g	g	g	g	cds-KWO_000500;Parent=gene-KWO_000500;Note=frameshifted;gbkey=CDS;inference=COORDINATES: similar to AA sequence:RefSeq:WP_014504827.1;product=filamentous hemagglutinin N-terminal domain-containing protein;pseudo=true;transl_table=11 filamentous hemagglutinin N-terminal domain-containing protein (111486-118812 -)	non-silent gcc -> gAc;	BCC282
CP034655.1	113284	g	g	T	g	g	g	g	g	g	g	g	g	g	g	g	g	g	g	g	g	g	cds-KWO_000500;Parent=gene-KWO_000500;Note=frameshifted;gbkey=CDS;inference=COORDINATES: similar to AA sequence:RefSeq:WP_014504827.1;product=filamentous hemagglutinin N-terminal domain-containing protein;pseudo=true;transl_table=11 filamentous hemagglutinin N-terminal domain-containing protein (111486-118812 -)	non-silent aac -> aaA;	R5P
CP034655.1	118461	c	c	c	c	c	c	c	c	c	c	c	T	T	T	c	c	c	c	c	c	c	cds-KWO_000500;Parent=gene-KWO_000500;Note=frameshifted;gbkey=CDS;inference=COORDINATES: similar to AA sequence:RefSeq:WP_014504827.1;product=filamentous hemagglutinin N-terminal domain-containing protein;pseudo=true;transl_table=11 filamentous hemagglutinin N-terminal domain-containing protein (111486-118812 -)	non-silent ggg -> Agg;	BCC278 BCC280 BCC281
CP034655.1	122512	c	c	c	c	c	c	c	c	c	c	c	c	c	c	c	A	c	c	c	c	c	cds-AZR29271.1;Parent=gene-KWO_000515;Dbxref=NCBI_GP:AZR29271.1;Name=AZR29271.1;gbkey=CDS;inference=COORDINATES: similar to AA sequence:RefSeq:NP_635528.2;product=DUF3416 domain-containing protein;protein_id=AZR29271.1;transl_table=11 DUF3416 domain-containing protein (121566-124682 +)	non-silent gcc -> gAc;	E52
CP034655.1	123387	c	c	c	c	c	T	c	c	c	c	c	c	c	c	c	c	c	c	c	c	c	cds-AZR29271.1;Parent=gene-KWO_000515;Dbxref=NCBI_GP:AZR29271.1;Name=AZR29271.1;gbkey=CDS;inference=COORDINATES: similar to AA sequence:RefSeq:NP_635528.2;product=DUF3416 domain-containing protein;protein_id=AZR29271.1;transl_table=11 DUF3416 domain-containing protein (121566-124682 +)	non-silent cgc -> Tgc;	BCC246
CP034655.1	123417	c	c	c	c	c	c	c	c	c	G	c	c	c	c	c	c	c	c	c	c	c	cds-AZR29271.1;Parent=gene-KWO_000515;Dbxref=NCBI_GP:AZR29271.1;Name=AZR29271.1;gbkey=CDS;inference=COORDINATES: similar to AA sequence:RefSeq:NP_635528.2;product=DUF3416 domain-containing protein;protein_id=AZR29271.1;transl_table=11 DUF3416 domain-containing protein (121566-124682 +)	non-silent cca -> Gca;	BCC265
CP034655.1	123680	c	c	c	c	c	c	c	c	c	c	c	T	T	T	c	c	c	c	c	c	c	cds-AZR29271.1;Parent=gene-KWO_000515;Dbxref=NCBI_GP:AZR29271.1;Name=AZR29271.1;gbkey=CDS;inference=COORDINATES: similar to AA sequence:RefSeq:NP_635528.2;product=DUF3416 domain-containing protein;protein_id=AZR29271.1;transl_table=11 DUF3416 domain-containing protein (121566-124682 +)	silent acc -> acT;	BCC278 BCC280 BCC281
CP034655.1	125209	c	c	c	c	c	c	c	c	c	T	c	c	c	c	c	c	c	c	c	c	c	cds-AZR29272.1;Parent=gene-KWO_000520;Dbxref=NCBI_GP:AZR29272.1;Name=AZR29272.1;gbkey=CDS;gene=treS;inference=COORDINATES: similar to AA sequence:RefSeq:NP_635529.1;product=maltose alpha-D-glucosyltransferase;protein_id=AZR29272.1;transl_table=11 maltose alpha-D-glucosyltransferase (124679-128029 +)	silent tac -> taT;	BCC265
CP034655.1	134131	g	g	g	g	g	A	g	g	g	g	g	g	g	g	g	g	g	g	g	g	g	cds-AZR29277.1;Parent=gene-KWO_000545;Dbxref=NCBI_GP:AZR29277.1;Name=AZR29277.1;gbkey=CDS;inference=COORDINATES: similar to AA sequence:RefSeq:WP_017158102.1;product=alpha/beta hydrolase;protein_id=AZR29277.1;transl_table=11 alpha/beta hydrolase (133780-134859 -)	silent cgc -> cgT;	BCC246
CP034655.1	144253	t	t	t	t	t	t	t	t	t	t	t	t	t	t	t	C	t	t	t	t	t	cds-AZR29285.1;Parent=gene-KWO_000590;Dbxref=NCBI_GP:AZR29285.1;Name=AZR29285.1;gbkey=CDS;inference=COORDINATES: similar to AA sequence:RefSeq:NP_635548.1;product=hypothetical protein;protein_id=AZR29285.1;transl_table=11 hypothetical protein (144146-144802 +)	silent gtt -> gtC;	E52
CP034655.1	145783	g	g	g	g	g	A	g	g	g	g	g	g	g	g	g	g	g	g	g	g	g	cds-AZR29286.1;Parent=gene-KWO_000595;Dbxref=NCBI_GP:AZR29286.1;Name=AZR29286.1;gbkey=CDS;inference=COORDINATES: similar to AA sequence:RefSeq:WP_011345892.1;product=cupin domain-containing protein;protein_id=AZR29286.1;transl_table=11 cupin domain-containing protein (145254-146366 +)	non-silent agc -> aAc;	BCC246
CP034655.1	148902	g	g	g	g	g	g	g	g	g	g	g	g	g	g	g	A	g	g	g	g	g			E52
CP034655.1	156578	g	g	g	g	g	g	g	g	g	g	g	T	T	T	g	g	g	g	g	g	g	cds-AZR29293.1;Parent=gene-KWO_000635;Dbxref=NCBI_GP:AZR29293.1;Name=AZR29293.1;gbkey=CDS;inference=COORDINATES: similar to AA sequence:RefSeq:WP_010370743.1;product=amidohydrolase;protein_id=AZR29293.1;transl_table=11 amidohydrolase (155353-156765 +)	non-silent ggc -> gTc;	BCC278 BCC280 BCC281
CP034655.1	157651	g	g	g	g	g	g	g	g	g	g	g	g	g	g	A	g	g	g	g	g	g	cds-AZR29294.1;Parent=gene-KWO_000640;Dbxref=NCBI_GP:AZR29294.1;Name=AZR29294.1;gbkey=CDS;inference=COORDINATES: similar to AA sequence:RefSeq:NP_635555.2;product=TIGR00266 family protein;protein_id=AZR29294.1;transl_table=11 TIGR00266 family protein (156794-157804 -)	silent ctg -> Ttg;	BCC282
CP034655.1	158884	c	c	c	c	c	c	c	c	c	c	c	c	c	c	c	T	c	c	c	c	c			E52
CP034655.1	159691	c	c	c	c	c	c	c	c	c	c	c	c	c	c	c	A	c	c	c	c	c	cds-AZR29296.1;Parent=gene-KWO_000650;Dbxref=NCBI_GP:AZR29296.1;Name=AZR29296.1;gbkey=CDS;inference=COORDINATES: similar to AA sequence:RefSeq:WP_010379811.1;product=acyl-CoA desaturase;protein_id=AZR29296.1;transl_table=11 acyl-CoA desaturase (158995-160200 +)	non-silent ctg -> Atg;	E52
CP034655.1	165299	c	c	c	c	c	c	T	T	T	T	c	c	c	c	c	c	c	c	c	c	c	cds-AZR29301.1;Parent=gene-KWO_000675;Dbxref=NCBI_GP:AZR29301.1;Name=AZR29301.1;gbkey=CDS;gene=egtB;inference=COORDINATES: similar to AA sequence:RefSeq:WP_015471562.1;product=ergothioneine biosynthesis protein EgtB;protein_id=AZR29301.1;transl_table=11 ergothioneine biosynthesis protein EgtB (164362-165651 +)	non-silent ccc -> cTc;	BCC247 BCC248 BCC250 BCC265
CP034655.1	166784	t	t	G	t	t	G	G	G	G	G	t	G	G	G	G	G	t	t	t	t	t	cds-AZR29303.1;Parent=gene-KWO_000685;Dbxref=NCBI_GP:AZR29303.1;Name=AZR29303.1;gbkey=CDS;inference=COORDINATES: similar to AA sequence:RefSeq:WP_010379818.1;product=DUF3253 domain-containing protein;protein_id=AZR29303.1;transl_table=11 DUF3253 domain-containing protein (166650-166895 +)	silent ctt -> ctG;	R5P BCC246 BCC247 BCC248 BCC250 BCC265 BCC278 BCC280 BCC281 BCC282 E52
CP034655.1	167788	c	c	c	c	c	c	T	T	T	T	c	c	c	c	c	c	c	c	c	c	c	cds-AZR29305.1;Parent=gene-KWO_000695;Dbxref=NCBI_GP:AZR29305.1;Name=AZR29305.1;gbkey=CDS;inference=COORDINATES: similar to AA sequence:RefSeq:NP_635565.2;product=indolepyruvate ferredoxin oxidoreductase family protein;protein_id=AZR29305.1;transl_table=11 indolepyruvate ferredoxin oxidoreductase family protein (167557-171264 -)	silent cgg -> cgA;	BCC247 BCC248 BCC250 BCC265
CP034655.1	171297	c	c	c	c	c	c	c	c	c	c	c	c	c	c	T	c	c	c	c	c	c			BCC282
CP034655.1	171511	c	c	c	c	c	c	c	c	c	c	c	G	G	G	c	c	c	c	c	c	c	cds-AZR29306.1;Parent=gene-KWO_000700;Dbxref=NCBI_GP:AZR29306.1;Name=AZR29306.1;gbkey=CDS;inference=COORDINATES: similar to AA sequence:RefSeq:NP_635566.1;product=tetratricopeptide repeat protein;protein_id=AZR29306.1;transl_table=11 tetratricopeptide repeat protein (171459-172094 +)	non-silent tcg -> tGg;	BCC278 BCC280 BCC281
CP034655.1	172235	c	c	c	c	c	c	c	c	c	c	c	c	c	c	c	T	c	c	c	c	c			E52
CP034655.1	178391	a	a	a	a	a	a	a	a	a	a	a	a	a	a	a	T	a	a	a	a	a	cds-AZR29314.1;Parent=gene-KWO_000740;Dbxref=NCBI_GP:AZR29314.1;Name=AZR29314.1;gbkey=CDS;inference=COORDINATES: similar to AA sequence:RefSeq:WP_017157352.1;product=hotdog fold thioesterase;protein_id=AZR29314.1;transl_table=11 hotdog fold thioesterase (178312-178740 +)	non-silent gag -> gTg;	E52
CP034655.1	185038	c	c	c	c	c	c	T	T	T	T	c	c	c	c	c	c	c	c	c	c	c	cds-KWO_000775;Parent=gene-KWO_000775;Note=frameshifted;gbkey=CDS;inference=COORDINATES: similar to AA sequence:RefSeq:WP_019303722.1;product=NAD(P)-dependent alcohol dehydrogenase;pseudo=true;transl_table=11 NAD(P)-dependent alcohol dehydrogenase (184280-185089 +)	silent ttc -> ttT;	BCC247 BCC248 BCC250 BCC265
CP034655.1	191972	t	t	t	t	t	t	t	t	t	t	t	t	t	t	t	C	t	t	t	t	t	cds-AZR29326.1;Parent=gene-KWO_000810;Dbxref=NCBI_GP:AZR29326.1;Name=AZR29326.1;gbkey=CDS;gene=ntrC;inference=COORDINATES: similar to AA sequence:RefSeq:NP_635584.1;product=nitrogen regulation protein NR(I);protein_id=AZR29326.1;transl_table=11 nitrogen regulation protein NR(I) (191921-193348 +)	non-silent tcg -> Ccg;	E52
CP034655.1	193033	g	g	g	g	g	g	g	g	g	g	g	T	T	T	g	g	g	g	g	g	g	cds-AZR29326.1;Parent=gene-KWO_000810;Dbxref=NCBI_GP:AZR29326.1;Name=AZR29326.1;gbkey=CDS;gene=ntrC;inference=COORDINATES: similar to AA sequence:RefSeq:NP_635584.1;product=nitrogen regulation protein NR(I);protein_id=AZR29326.1;transl_table=11 nitrogen regulation protein NR(I) (191921-193348 +)	non-silent tgg -> tgT;	BCC278 BCC280 BCC281
CP034655.1	194634	t	t	t	t	t	t	t	t	t	t	t	t	t	t	t	A	t	t	t	t	t	cds-KWO_000820;Parent=gene-KWO_000820;Note=frameshifted;gbkey=CDS;inference=COORDINATES: similar to AA sequence:RefSeq:WP_014088999.1;product=superoxide dismutase family protein;pseudo=true;transl_table=11 superoxide dismutase family protein (194588-195233 +)	non-silent ttg -> tAg;	E52
CP034655.1	196621	c	c	c	c	c	c	c	c	c	c	c	c	c	c	c	*	c	c	c	c	c	cds-AZR29327.1;Parent=gene-KWO_000835;Dbxref=NCBI_GP:AZR29327.1;Name=AZR29327.1;gbkey=CDS;inference=COORDINATES: similar to AA sequence:RefSeq:NP_635588.1;product=hypothetical protein;protein_id=AZR29327.1;transl_table=11 hypothetical protein (195938-196843 -)	non-silent gaa -> *aa;	E52
CP034655.1	199088	c	c	c	c	c	c	c	c	c	c	c	A	A	A	c	c	c	c	c	c	c			BCC278 BCC280 BCC281
CP034655.1	199105	c	c	c	c	c	c	G	G	G	G	c	c	c	c	c	c	c	c	c	c	c			BCC247 BCC248 BCC250 BCC265
CP034655.1	199982	g	g	g	g	g	g	g	g	g	g	g	g	g	g	g	A	g	g	g	g	g	cds-AZR29330.1;Parent=gene-KWO_000850;Dbxref=NCBI_GP:AZR29330.1;Name=AZR29330.1;gbkey=CDS;inference=COORDINATES: similar to AA sequence:RefSeq:NP_635591.1;product=heme biosynthesis protein HemY;protein_id=AZR29330.1;transl_table=11 heme biosynthesis protein HemY (199138-200403 -)	non-silent gca -> gTa;	E52
CP034655.1	204277	c	c	c	c	c	c	c	c	c	c	c	c	c	c	c	T	c	c	c	c	c	cds-AZR29335.1;Parent=gene-KWO_000875;Dbxref=NCBI_GP:AZR29335.1;Name=AZR29335.1;gbkey=CDS;inference=COORDINATES: similar to AA sequence:RefSeq:NP_635596.1;product=hypothetical protein;protein_id=AZR29335.1;transl_table=11 hypothetical protein (204038-204460 +)	silent tac -> taT;	E52
CP034655.1	208335	a	a	a	a	a	a	a	a	a	a	a	a	a	a	a	G	a	a	a	a	a	cds-AZR29340.1;Parent=gene-KWO_000900;Dbxref=NCBI_GP:AZR29340.1;Name=AZR29340.1;gbkey=CDS;inference=COORDINATES: similar to AA sequence:RefSeq:NP_635601.1;product=ubiquinone-dependent pyruvate dehydrogenase;protein_id=AZR29340.1;transl_table=11 ubiquinone-dependent pyruvate dehydrogenase (207912-209639 +)	non-silent atg -> Gtg;	E52
CP034655.1	210382	c	c	T	c	c	c	c	c	c	c	c	c	c	c	c	c	c	c	c	c	c	cds-AZR29341.1;Parent=gene-KWO_000905;Dbxref=NCBI_GP:AZR29341.1;Name=AZR29341.1;gbkey=CDS;inference=COORDINATES: similar to AA sequence:RefSeq:WP_017156414.1;product=HAMP domain-containing histidine kinase;protein_id=AZR29341.1;transl_table=11 HAMP domain-containing histidine kinase (209689-211131 +)	silent ctg -> Ttg;	R5P
CP034655.1	216936	t	t	t	t	t	t	t	t	t	t	t	t	t	A	t	t	t	t	t	t	t			BCC281
CP034655.1	216944	g	g	g	g	g	g	g	g	g	g	g	T	T	T	T	g	g	g	g	g	g			BCC278 BCC280 BCC281 BCC282
CP034655.1	217159	t	t	t	t	t	t	t	t	t	t	t	t	t	t	C	t	t	t	t	t	t	cds-AZR29348.1;Parent=gene-KWO_000940;Dbxref=NCBI_GP:AZR29348.1;Name=AZR29348.1;gbkey=CDS;inference=COORDINATES: similar to AA sequence:RefSeq:WP_003488921.1;product=DUF4156 domain-containing protein;protein_id=AZR29348.1;transl_table=11 DUF4156 domain-containing protein (217137-217457 +)	non-silent gtt -> gCt;	BCC282
CP034655.1	218050	g	g	g	g	g	g	g	g	g	g	g	g	g	g	A	g	g	g	g	g	g	cds-AZR29349.1;Parent=gene-KWO_000945;Dbxref=NCBI_GP:AZR29349.1;Name=AZR29349.1;gbkey=CDS;inference=COORDINATES: similar to AA sequence:RefSeq:WP_002809874.1;product=3-oxoacyl-ACP synthase III;protein_id=AZR29349.1;transl_table=11 3-oxoacyl-ACP synthase III (217559-218575 +)	non-silent atg -> atA;	BCC282
CP034655.1	219570	g	g	A	g	g	g	g	g	g	g	g	g	g	g	g	g	g	g	g	g	g	cds-AZR32782.1;Parent=gene-KWO_000950;Dbxref=NCBI_GP:AZR32782.1;Name=AZR32782.1;gbkey=CDS;inference=COORDINATES: similar to AA sequence:RefSeq:WP_017112724.1;product=Fic family protein;protein_id=AZR32782.1;transl_table=11 Fic family protein (218646-219809 +)	non-silent gat -> Aat;	R5P
CP034655.1	220606	g	g	g	g	g	g	g	g	g	g	g	g	g	g	g	A	g	g	g	g	g	cds-AZR29350.1;Parent=gene-KWO_000955;Dbxref=NCBI_GP:AZR29350.1;Name=AZR29350.1;gbkey=CDS;inference=COORDINATES: similar to AA sequence:RefSeq:NP_635609.1;product=site-specific DNA-methyltransferase;protein_id=AZR29350.1;transl_table=11 site-specific DNA-methyltransferase (219806-221437 +)	silent aag -> aaA;	E52
CP034655.1	223488	g	g	g	g	g	T	g	g	g	g	g	g	g	g	g	g	g	g	g	g	g	cds-AZR29351.1;Parent=gene-KWO_000960;Dbxref=NCBI_GP:AZR29351.1;Name=AZR29351.1;gbkey=CDS;inference=COORDINATES: similar to AA sequence:RefSeq:WP_012443916.1;product=helicase SNF2;protein_id=AZR29351.1;transl_table=11 helicase SNF2 (221439-223940 +)	non-silent gta -> Tta;	BCC246
CP034655.1	238163	t	t	t	t	t	t	t	t	t	t	t	t	t	t	t	G	t	t	t	t	t	cds-AZR32784.1;Parent=gene-KWO_001045;Dbxref=NCBI_GP:AZR32784.1;Name=AZR32784.1;gbkey=CDS;inference=COORDINATES: similar to AA sequence:RefSeq:NP_635625.1;product=peptidyl-dipeptidase Dcp;protein_id=AZR32784.1;transl_table=11 peptidyl-dipeptidase Dcp (237692-239770 +)	non-silent tgc -> Ggc;	E52
CP034655.1	242087	t	t	C	t	t	C	C	C	C	C	t	C	C	C	C	C	t	t	t	t	t			R5P BCC246 BCC247 BCC248 BCC250 BCC265 BCC278 BCC280 BCC281 BCC282 E52
CP034655.1	246860	t	t	G	t	t	G	G	G	G	G	t	G	G	G	G	G	t	t	t	t	t	cds-AZR29371.1;Parent=gene-KWO_001075;Dbxref=NCBI_GP:AZR29371.1;Name=AZR29371.1;gbkey=CDS;inference=COORDINATES: similar to AA sequence:RefSeq:WP_017158719.1;product=cation:proton antiporter;protein_id=AZR29371.1;transl_table=11 cation:proton antiporter (245806-247065 -)	non-silent tac -> tCc;	R5P BCC246 BCC247 BCC248 BCC250 BCC265 BCC278 BCC280 BCC281 BCC282 E52
CP034655.1	247458	a	a	a	a	a	a	a	a	a	a	a	a	a	a	G	a	a	a	a	a	a	cds-KWO_001080;Parent=gene-KWO_001080;Note=internal stop;gbkey=CDS;inference=COORDINATES: similar to AA sequence:RefSeq:NP_635631.1;product=LysR family transcriptional regulator;pseudo=true;transl_table=11 LysR family transcriptional regulator (247412-248368 -)	non-silent ctg -> cCg;	BCC282
CP034655.1	248479	a	a	a	a	a	a	a	a	a	a	a	a	a	a	a	C	a	a	a	a	a			E52
CP034655.1	253799	g	g	g	g	g	g	g	g	g	g	g	g	g	g	g	A	g	g	g	g	g	cds-AZR29375.1;Parent=gene-KWO_001100;Dbxref=NCBI_GP:AZR29375.1;Name=AZR29375.1;gbkey=CDS;inference=COORDINATES: similar to AA sequence:RefSeq:NP_635635.1;product=putative peptide modification system cyclase;protein_id=AZR29375.1;transl_table=11 putative peptide modification system cyclase (252932-255592 +)	non-silent gag -> Aag;	E52
CP034655.1	255229	g	g	g	g	*	g	g	g	g	g	g	g	g	g	g	g	g	g	g	g	g	cds-AZR29375.1;Parent=gene-KWO_001100;Dbxref=NCBI_GP:AZR29375.1;Name=AZR29375.1;gbkey=CDS;inference=COORDINATES: similar to AA sequence:RefSeq:NP_635635.1;product=putative peptide modification system cyclase;protein_id=AZR29375.1;transl_table=11 putative peptide modification system cyclase (252932-255592 +)	non-silent gcg -> gc*;	BCC210
CP034655.1	255230	a	a	a	a	*	a	a	a	a	a	a	a	a	a	a	a	a	a	a	a	a	cds-AZR29375.1;Parent=gene-KWO_001100;Dbxref=NCBI_GP:AZR29375.1;Name=AZR29375.1;gbkey=CDS;inference=COORDINATES: similar to AA sequence:RefSeq:NP_635635.1;product=putative peptide modification system cyclase;protein_id=AZR29375.1;transl_table=11 putative peptide modification system cyclase (252932-255592 +)	non-silent att -> *tt;	BCC210
CP034655.1	256039	g	g	g	g	g	g	g	g	g	g	g	g	g	g	g	C	g	g	g	g	g	cds-AZR32785.1;Parent=gene-KWO_001110;Dbxref=NCBI_GP:AZR32785.1;Name=AZR32785.1;gbkey=CDS;inference=COORDINATES: similar to AA sequence:RefSeq:WP_010379878.1;product=hypothetical protein;protein_id=AZR32785.1;transl_table=11 hypothetical protein (255974-256168 +)	silent gcg -> gcC;	E52
CP034655.1	264872	a	a	a	a	a	G	a	a	a	a	a	a	a	a	a	a	a	a	a	a	a	cds-AZR29383.1;Parent=gene-KWO_001155;Dbxref=NCBI_GP:AZR29383.1;Name=AZR29383.1;gbkey=CDS;inference=COORDINATES: similar to AA sequence:RefSeq:WP_017156921.1;product=PepSY domain-containing protein;protein_id=AZR29383.1;transl_table=11 PepSY domain-containing protein (264733-266349 -)	non-silent ctg -> cCg;	BCC246
CP034655.1	270245	c	c	c	c	c	c	c	c	c	T	c	c	c	c	c	c	c	c	c	c	c	cds-AZR29387.1;Parent=gene-KWO_001175;Dbxref=NCBI_GP:AZR29387.1;Name=AZR29387.1;gbkey=CDS;inference=COORDINATES: similar to AA sequence:RefSeq:WP_012443806.1;product=ExeM/NucH family extracellular endonuclease;protein_id=AZR29387.1;transl_table=11 ExeM/NucH family extracellular endonuclease (268577-270295 +)	non-silent ccg -> Tcg;	BCC265
CP034655.1	271700	t	t	G	t	G	G	G	G	G	G	G	G	G	G	G	G	t	t	t	t	t	cds-AZR29389.1;Parent=gene-KWO_001185;Dbxref=NCBI_GP:AZR29389.1;Name=AZR29389.1;gbkey=CDS;inference=COORDINATES: similar to AA sequence:RefSeq:WP_016849151.1;product=GTP-binding protein;protein_id=AZR29389.1;transl_table=11 GTP-binding protein (270837-272162 +)	silent cct -> ccG;	R5P BCC210 BCC246 BCC247 BCC248 BCC250 BCC265 BCC274 BCC278 BCC280 BCC281 BCC282 E52
CP034655.1	273388	g	g	g	g	g	g	g	g	g	g	g	g	g	g	g	C	g	g	g	g	g	cds-AZR29390.1;Parent=gene-KWO_001190;Dbxref=NCBI_GP:AZR29390.1;Name=AZR29390.1;gbkey=CDS;inference=COORDINATES: similar to AA sequence:RefSeq:WP_010379894.1;product=hypothetical protein;protein_id=AZR29390.1;transl_table=11 hypothetical protein (272320-273540 -)	silent tcc -> tcG;	E52
CP034655.1	282031	c	c	c	c	c	c	c	c	c	c	c	c	c	c	c	*	c	c	c	c	c	cds-KWO_001245;Parent=gene-KWO_001245;Note=frameshifted%3B incomplete%3B partial on complete genome%3B missing stop;gbkey=CDS;inference=COORDINATES: similar to AA sequence:RefSeq:WP_017163820.1;product=NADP-dependent oxidoreductase;pseudo=true;transl_table=11 NADP-dependent oxidoreductase (281645-282525 -)	non-silent gcg -> gc*;	E52
CP034655.1	282704	c	c	c	c	c	c	c	c	c	T	c	c	c	c	c	c	c	c	c	c	c	cds-AZR29399.1;Parent=gene-KWO_001250;Dbxref=NCBI_GP:AZR29399.1;Name=AZR29399.1;gbkey=CDS;inference=COORDINATES: similar to AA sequence:RefSeq:WP_010379903.1;product=aldo/keto reductase;protein_id=AZR29399.1;transl_table=11 aldo/keto reductase (282662-283633 -)	silent cag -> caA;	BCC265
CP034655.1	282751	g	g	g	g	g	A	g	g	g	g	g	g	g	g	g	g	g	g	g	g	g	cds-AZR29399.1;Parent=gene-KWO_001250;Dbxref=NCBI_GP:AZR29399.1;Name=AZR29399.1;gbkey=CDS;inference=COORDINATES: similar to AA sequence:RefSeq:WP_010379903.1;product=aldo/keto reductase;protein_id=AZR29399.1;transl_table=11 aldo/keto reductase (282662-283633 -)	silent ctg -> Ttg;	BCC246
CP034655.1	283819	g	g	T	g	g	g	g	g	g	g	g	g	g	g	g	g	g	g	g	g	g			R5P
CP034655.1	283953	t	t	C	t	t	C	C	C	C	C	t	C	C	C	C	C	t	t	t	t	t	cds-AZR29400.1;Parent=gene-KWO_001255;Dbxref=NCBI_GP:AZR29400.1;Name=AZR29400.1;gbkey=CDS;inference=COORDINATES: similar to AA sequence:RefSeq:WP_005912328.1;product=methyltransferase domain-containing protein;protein_id=AZR29400.1;transl_table=11 methyltransferase domain-containing protein (283867-284721 +)	silent gct -> gcC;	R5P BCC246 BCC247 BCC248 BCC250 BCC265 BCC278 BCC280 BCC281 BCC282 E52
CP034655.1	285309	g	g	A	g	g	g	g	g	g	g	g	g	g	g	g	g	g	g	g	g	g	cds-AZR29401.1;Parent=gene-KWO_001260;Dbxref=NCBI_GP:AZR29401.1;Name=AZR29401.1;gbkey=CDS;inference=COORDINATES: similar to AA sequence:RefSeq:WP_017115848.1;product=pseudouridine synthase;protein_id=AZR29401.1;transl_table=11 pseudouridine synthase (284815-285387 +)	non-silent tgg -> tgA;	R5P
CP034655.1	285887	a	a	a	a	a	a	a	a	a	a	a	a	a	a	a	G	a	a	a	a	a	cds-AZR29402.1;Parent=gene-KWO_001265;Dbxref=NCBI_GP:AZR29402.1;Name=AZR29402.1;gbkey=CDS;inference=COORDINATES: similar to AA sequence:RefSeq:NP_635669.1;product=hypothetical protein;protein_id=AZR29402.1;transl_table=11 hypothetical protein (285707-286138 -)	silent gct -> gcC;	E52
CP034655.1	290993	c	c	c	c	c	c	T	T	T	T	c	c	c	c	c	c	c	c	c	c	c	cds-AZR29406.1;Parent=gene-KWO_001285;Dbxref=NCBI_GP:AZR29406.1;Name=AZR29406.1;gbkey=CDS;inference=COORDINATES: similar to AA sequence:RefSeq:NP_635674.1;product=FAD-dependent urate hydroxylase HpyO;protein_id=AZR29406.1;transl_table=11 FAD-dependent urate hydroxylase HpyO (290384-291805 -)	silent ttg -> ttA;	BCC247 BCC248 BCC250 BCC265
CP034655.1	292428	t	t	G	t	t	G	G	G	G	G	t	G	G	G	G	G	t	t	t	t	t	cds-AZR29408.1;Parent=gene-KWO_001295;Dbxref=NCBI_GP:AZR29408.1;Name=AZR29408.1;gbkey=CDS;gene=hpxZ;inference=COORDINATES: similar to AA sequence:RefSeq:NP_635676.1;product=oxalurate catabolism protein HpxZ;protein_id=AZR29408.1;transl_table=11 oxalurate catabolism protein HpxZ (292290-292685 -)	non-silent caa -> caC;	R5P BCC246 BCC247 BCC248 BCC250 BCC265 BCC278 BCC280 BCC281 BCC282 E52
CP034655.1	292740	g	g	A	g	g	g	g	g	g	g	g	g	g	g	g	g	g	g	g	g	g	cds-AZR29409.1;Parent=gene-KWO_001300;Dbxref=NCBI_GP:AZR29409.1;Name=AZR29409.1;gbkey=CDS;gene=puuE;inference=COORDINATES: similar to AA sequence:RefSeq:NP_635677.1;product=allantoinase PuuE;protein_id=AZR29409.1;transl_table=11 allantoinase PuuE (292682-293572 -)	non-silent gcc -> gTc;	R5P
CP034655.1	297184	g	g	g	g	g	g	g	g	g	g	g	g	g	g	g	A	g	g	g	g	g	cds-AZR29412.1;Parent=gene-KWO_001315;Dbxref=NCBI_GP:AZR29412.1;Name=AZR29412.1;gbkey=CDS;inference=COORDINATES: similar to AA sequence:RefSeq:WP_017116881.1;product=S9 family peptidase;protein_id=AZR29412.1;transl_table=11 S9 family peptidase (296658-299162 +)	non-silent ggc -> gAc;	E52
CP034655.1	309119	g	g	g	g	g	g	g	g	g	g	g	g	g	g	g	A	g	g	g	g	g	cds-AZR29417.1;Parent=gene-KWO_001355;Dbxref=NCBI_GP:AZR29417.1;Name=AZR29417.1;gbkey=CDS;inference=COORDINATES: similar to AA sequence:RefSeq:NP_635691.1;product=oxidoreductase;protein_id=AZR29417.1;transl_table=11 oxidoreductase (308165-309145 -)	silent agc -> agT;	E52
CP034655.1	315794	g	g	C	g	g	C	C	C	C	C	g	g	g	g	g	C	g	g	g	g	g	cds-KWO_001395;Parent=gene-KWO_001395;Note=frameshifted;gbkey=CDS;inference=COORDINATES: similar to AA sequence:RefSeq:WP_017162823.1;product=NYN domain-containing protein;pseudo=true;transl_table=11 NYN domain-containing protein (315591-316296 -)	non-silent gcc -> gGc;	R5P BCC246 BCC247 BCC248 BCC250 BCC265 E52
CP034655.1	316389	g	g	g	g	g	g	g	g	g	g	A	g	g	g	g	g	g	g	g	g	g			BCC274
CP034655.1	317382	a	a	a	a	a	G	a	a	a	a	a	a	a	a	a	a	a	a	a	a	a	cds-KWO_001400;Parent=gene-KWO_001400;Note=frameshifted;gbkey=CDS;inference=COORDINATES: similar to AA sequence:RefSeq:NP_635696.1;product=LysR family transcriptional regulator;pseudo=true;transl_table=11 LysR family transcriptional regulator (316855-317743 -)	non-silent gtg -> gCg;	BCC246
CP034655.1	326042	g	g	g	g	g	g	g	g	g	g	g	g	g	g	A	g	g	g	g	g	g	cds-AZR29431.1;Parent=gene-KWO_001450;Dbxref=NCBI_GP:AZR29431.1;Name=AZR29431.1;gbkey=CDS;inference=COORDINATES: similar to AA sequence:RefSeq:WP_010369072.1;product=transcriptional regulator;protein_id=AZR29431.1;transl_table=11 transcriptional regulator (325706-326125 -)cds-KWO_001455;Parent=gene-KWO_001455;Note=frameshifted;gbkey=CDS;inference=COORDINATES: similar to AA sequence:RefSeq:WP_1169…	silent ggc -> ggT; non-silent gcc -> Acc;	BCC282
CP034655.1	326621	c	c	c	c	c	T	c	c	c	c	c	c	c	c	c	c	c	c	c	c	c	cds-KWO_001455;Parent=gene-KWO_001455;Note=frameshifted;gbkey=CDS;inference=COORDINATES: similar to AA sequence:RefSeq:WP_116919954.1;product=efflux transporter outer membrane subunit;pseudo=true;transl_table=11 efflux transporter outer membrane subunit (326039-326946 +)	non-silent cga -> Tga;	BCC246
CP034655.1	327199	a	a	a	a	a	a	a	a	a	a	a	a	a	a	a	G	a	a	a	a	a	cds-AZR29432.1;Parent=gene-KWO_001460;Dbxref=NCBI_GP:AZR29432.1;Name=AZR29432.1;gbkey=CDS;inference=COORDINATES: similar to AA sequence:RefSeq:WP_005915212.1;product=conditioned medium factor;protein_id=AZR29432.1;transl_table=11 conditioned medium factor (327008-328969 -)	non-silent tgc -> Cgc;	E52
CP034655.1	327886	c	c	c	c	c	c	c	A	A	A	c	c	c	c	c	c	c	c	c	c	c	cds-AZR29432.1;Parent=gene-KWO_001460;Dbxref=NCBI_GP:AZR29432.1;Name=AZR29432.1;gbkey=CDS;inference=COORDINATES: similar to AA sequence:RefSeq:WP_005915212.1;product=conditioned medium factor;protein_id=AZR29432.1;transl_table=11 conditioned medium factor (327008-328969 -)	non-silent gca -> Tca;	BCC248 BCC250 BCC265
CP034655.1	332773	a	a	a	a	a	a	a	a	a	a	a	a	a	a	a	G	a	a	a	a	a			E52
CP034655.1	332809	c	c	c	c	c	c	c	c	c	c	c	c	c	c	T	c	c	c	c	c	c			BCC282
CP034655.1	333765	c	c	c	c	c	c	G	G	G	G	c	c	c	c	c	c	c	c	c	c	c	cds-AZR29436.1;Parent=gene-KWO_001485;Dbxref=NCBI_GP:AZR29436.1;Name=AZR29436.1;gbkey=CDS;inference=COORDINATES: similar to AA sequence:RefSeq:WP_010369055.1;product=DUF1852 domain-containing protein;protein_id=AZR29436.1;transl_table=11 DUF1852 domain-containing protein (332908-333891 +)	silent acc -> acG;	BCC247 BCC248 BCC250 BCC265
CP034655.1	335825	t	t	C	t	t	C	C	C	C	C	t	C	C	C	C	C	t	t	t	t	t	cds-AZR29437.1;Parent=gene-KWO_001495;Dbxref=NCBI_GP:AZR29437.1;Name=AZR29437.1;gbkey=CDS;gene=kdgT;inference=COORDINATES: similar to AA sequence:RefSeq:WP_011260636.1;product=2-keto-3-deoxygluconate transporter;protein_id=AZR29437.1;transl_table=11 2-keto-3-deoxygluconate transporter (335153-336109 -)	silent cta -> ctG;	R5P BCC246 BCC247 BCC248 BCC250 BCC265 BCC278 BCC280 BCC281 BCC282 E52
CP034655.1	340446	c	c	c	c	c	c	G	G	G	G	c	c	c	c	c	c	c	c	c	c	c			BCC247 BCC248 BCC250 BCC265
CP034655.1	341504	g	g	g	g	g	g	g	g	g	g	g	g	g	g	A	g	g	g	g	g	g	cds-AZR32790.1;Parent=gene-KWO_001525;Dbxref=NCBI_GP:AZR32790.1;Name=AZR32790.1;gbkey=CDS;inference=COORDINATES: similar to AA sequence:RefSeq:WP_017115780.1;product=type III effector;protein_id=AZR32790.1;transl_table=11 type III effector (340869-341522 +)	silent cag -> caA;	BCC282
CP034655.1	343556	g	g	g	g	g	g	g	g	g	g	g	g	g	g	g	A	g	g	g	g	g	cds-AZR29443.1;Parent=gene-KWO_001545;Dbxref=NCBI_GP:AZR29443.1;Name=AZR29443.1;gbkey=CDS;inference=COORDINATES: similar to AA sequence:RefSeq:WP_017115778.1;product=hypothetical protein;protein_id=AZR29443.1;transl_table=11 hypothetical protein (343186-343782 -)	non-silent cct -> cTt;	E52
CP034655.1	345212	g	g	A	g	g	g	g	g	g	g	g	g	g	g	g	g	g	g	g	g	g	cds-AZR29445.1;Parent=gene-KWO_001555;Dbxref=NCBI_GP:AZR29445.1;Name=AZR29445.1;gbkey=CDS;inference=COORDINATES: similar to AA sequence:RefSeq:WP_017113547.1;product=integron integrase;protein_id=AZR29445.1;transl_table=11 integron integrase (344858-345940 +)	non-silent gta -> Ata;	R5P
CP034655.1	348752	c	c	c	c	c	T	c	c	c	c	c	c	c	c	c	c	c	c	c	c	c	cds-AZR29447.1;Parent=gene-KWO_001565;Dbxref=NCBI_GP:AZR29447.1;Name=AZR29447.1;gbkey=CDS;inference=COORDINATES: similar to AA sequence:RefSeq:WP_017160532.1;product=transposase;protein_id=AZR29447.1;transl_table=11 transposase (348396-349757 +)	silent agc -> agT;	BCC246
CP034655.1	348821	g	g	g	g	g	g	g	g	g	g	g	g	g	g	g	*	g	g	g	g	g	cds-AZR29447.1;Parent=gene-KWO_001565;Dbxref=NCBI_GP:AZR29447.1;Name=AZR29447.1;gbkey=CDS;inference=COORDINATES: similar to AA sequence:RefSeq:WP_017160532.1;product=transposase;protein_id=AZR29447.1;transl_table=11 transposase (348396-349757 +)	non-silent ttg -> tt*;	E52
CP034655.1	349669	c	c	T	c	c	T	T	T	T	T	c	T	T	T	T	T	c	c	c	c	c	cds-AZR29447.1;Parent=gene-KWO_001565;Dbxref=NCBI_GP:AZR29447.1;Name=AZR29447.1;gbkey=CDS;inference=COORDINATES: similar to AA sequence:RefSeq:WP_017160532.1;product=transposase;protein_id=AZR29447.1;transl_table=11 transposase (348396-349757 +)	non-silent gcg -> gTg;	R5P BCC246 BCC247 BCC248 BCC250 BCC265 BCC278 BCC280 BCC281 BCC282 E52
CP034655.1	351205	g	g	g	g	g	g	g	g	g	g	g	A	A	A	g	g	g	g	g	g	g	cds-AZR29450.1;Parent=gene-KWO_001585;Dbxref=NCBI_GP:AZR29450.1;Name=AZR29450.1;gbkey=CDS;inference=COORDINATES: similar to AA sequence:RefSeq:WP_017117476.1;product=MFS transporter;protein_id=AZR29450.1;transl_table=11 MFS transporter (351144-352454 +)	non-silent tgg -> tAg;	BCC278 BCC280 BCC281
CP034655.1	352140	a	a	a	a	a	a	a	a	a	a	a	a	a	a	a	G	a	a	a	a	a	cds-AZR29450.1;Parent=gene-KWO_001585;Dbxref=NCBI_GP:AZR29450.1;Name=AZR29450.1;gbkey=CDS;inference=COORDINATES: similar to AA sequence:RefSeq:WP_017117476.1;product=MFS transporter;protein_id=AZR29450.1;transl_table=11 MFS transporter (351144-352454 +)	non-silent acg -> Gcg;	E52
CP034655.1	355540	c	c	c	c	c	c	c	c	T	c	c	c	c	c	c	c	c	c	c	c	c	cds-AZR29455.1;Parent=gene-KWO_001610;Dbxref=NCBI_GP:AZR29455.1;Name=AZR29455.1;gbkey=CDS;inference=COORDINATES: similar to AA sequence:RefSeq:WP_017115769.1;product=hypothetical protein;protein_id=AZR29455.1;transl_table=11 hypothetical protein (355349-356023 +)	silent ttc -> ttT;	BCC250
CP034655.1	357368	g	g	g	g	g	g	g	g	g	T	g	g	g	g	g	g	g	g	g	g	g	cds-AZR29457.1;Parent=gene-KWO_001620;Dbxref=NCBI_GP:AZR29457.1;Name=AZR29457.1;gbkey=CDS;inference=COORDINATES: similar to AA sequence:RefSeq:WP_017158875.1;product=aldehyde dehydrogenase family protein;protein_id=AZR29457.1;transl_table=11 aldehyde dehydrogenase family protein (356855-358336 +)	non-silent gtg -> Ttg;	BCC265
CP034655.1	367344	c	c	c	c	c	c	T	T	T	T	c	c	c	c	c	c	c	c	c	c	c	cds-AZR29463.1;Parent=gene-KWO_001655;Dbxref=NCBI_GP:AZR29463.1;Name=AZR29463.1;gbkey=CDS;inference=COORDINATES: similar to AA sequence:RefSeq:WP_017156464.1;product=DeoR family transcriptional regulator;protein_id=AZR29463.1;transl_table=11 DeoR family transcriptional regulator (366533-367360 -)	non-silent cgc -> cAc;	BCC247 BCC248 BCC250 BCC265
CP034655.1	369643	g	g	g	g	g	g	g	g	g	g	g	T	T	T	T	g	g	g	g	g	g			BCC278 BCC280 BCC281 BCC282
CP034655.1	369644	g	g	g	g	g	g	g	g	g	g	g	g	g	g	g	T	g	g	g	g	g			E52
CP034655.1	372278	c	c	c	c	c	c	c	c	c	c	c	c	c	c	c	T	c	c	c	c	c	cds-AZR29466.1;Parent=gene-KWO_001680;Dbxref=NCBI_GP:AZR29466.1;Name=AZR29466.1;gbkey=CDS;gene=pcaF;inference=COORDINATES: similar to AA sequence:RefSeq:NP_635761.1;product=3-oxoadipyl-CoA thiolase;protein_id=AZR29466.1;transl_table=11 3-oxoadipyl-CoA thiolase (371368-372576 +)	non-silent acg -> aTg;	E52
CP034655.1	374473	g	g	g	g	g	g	g	g	g	g	g	T	T	T	g	g	g	g	g	g	g	cds-AZR29470.1;Parent=gene-KWO_001700;Dbxref=NCBI_GP:AZR29470.1;Name=AZR29470.1;gbkey=CDS;inference=COORDINATES: similar to AA sequence:RefSeq:WP_017113350.1;product=3-carboxy-cis%2Ccis-muconate cycloisomerase;protein_id=AZR29470.1;transl_table=11 3-carboxy-cis%2Ccis-muconate cycloisomerase (374320-375672 +)	non-silent gcg -> Tcg;	BCC278 BCC280 BCC281
CP034655.1	375802	g	g	g	g	g	A	g	g	g	g	g	g	g	g	g	g	g	g	g	g	g	cds-AZR29471.1;Parent=gene-KWO_001705;Dbxref=NCBI_GP:AZR29471.1;Name=AZR29471.1;gbkey=CDS;gene=pcaD;inference=COORDINATES: similar to AA sequence:RefSeq:NP_635765.1;product=3-oxoadipate enol-lactonase;protein_id=AZR29471.1;transl_table=11 3-oxoadipate enol-lactonase (375683-376468 +)	silent cag -> caA;	BCC246
CP034655.1	389595	g	g	g	g	g	g	g	g	g	g	g	g	g	g	A	g	g	g	g	g	g	cds-AZR29485.1;Parent=gene-KWO_001775;Dbxref=NCBI_GP:AZR29485.1;Name=AZR29485.1;gbkey=CDS;gene=bioH;inference=COORDINATES: similar to AA sequence:RefSeq:WP_007968482.1;product=pimeloyl-[acyl-carrier protein] methyl ester esterase;protein_id=AZR29485.1;transl_table=11 pimeloyl-[acyl-carrier protein] methyl ester esterase (388936-389697 -)	non-silent cac -> Tac;	BCC282
CP034655.1	391390	g	g	g	g	g	g	g	g	g	g	g	g	g	g	g	T	g	g	g	g	g	cds-AZR29487.1;Parent=gene-KWO_001785;Dbxref=NCBI_GP:AZR29487.1;Name=AZR29487.1;gbkey=CDS;gene=bioF;inference=COORDINATES: similar to AA sequence:RefSeq:NP_635782.1;product=8-amino-7-oxononanoate synthase;protein_id=AZR29487.1;transl_table=11 8-amino-7-oxononanoate synthase (390442-391647 -)	non-silent cac -> caA;	E52
CP034655.1	393315	g	g	g	g	g	g	g	g	g	g	g	A	A	A	g	g	g	g	g	g	g	cds-AZR29488.1;Parent=gene-KWO_001795;Dbxref=NCBI_GP:AZR29488.1;Name=AZR29488.1;gbkey=CDS;inference=COORDINATES: similar to AA sequence:RefSeq:NP_635784.1;product=ComF family protein;protein_id=AZR29488.1;transl_table=11 ComF family protein (392816-393547 +)	non-silent tgc -> tAc;	BCC278 BCC280 BCC281
CP034655.1	393787	g	g	g	g	g	g	g	g	g	g	g	g	g	g	g	A	g	g	g	g	g			E52
CP034655.1	393949	g	A	g	g	g	g	g	g	g	g	g	g	g	g	g	g	g	g	g	g	g			4W4
CP034655.1	395146	g	g	g	g	g	A	g	g	g	g	g	g	g	g	g	g	g	g	g	g	g	cds-KWO_001805;Parent=gene-KWO_001805;Note=incomplete%3B partial on complete genome%3B missing stop;gbkey=CDS;inference=COORDINATES: similar to AA sequence:RefSeq:WP_008920893.1;product=IS6 family transposase;pseudo=true;transl_table=11 IS6 family transposase (395083-395367 +)	non-silent gtg -> Atg;	BCC246
CP034655.1	395489	g	g	A	g	g	g	g	g	g	g	g	g	g	g	g	A	g	g	g	g	g	cds-KWO_001810;Parent=gene-KWO_001810;Note=frameshifted%3B incomplete%3B partial on complete genome%3B missing start;gbkey=CDS;inference=COORDINATES: similar to AA sequence:RefSeq:WP_004542720.1;product=AAA family ATPase;pseudo=true;transl_table=11 AAA family ATPase (395367-396590 +)	silent cag -> caA;	R5P E52
CP034655.1	401069	g	g	g	g	g	A	g	g	g	g	g	g	g	g	g	g	g	g	g	g	g	cds-AZR29493.1;Parent=gene-KWO_001850;Dbxref=NCBI_GP:AZR29493.1;Name=AZR29493.1;gbkey=CDS;inference=COORDINATES: similar to AA sequence:RefSeq:WP_010377352.1;product=leucine-rich repeat domain-containing protein;protein_id=AZR29493.1;transl_table=11 leucine-rich repeat domain-containing protein (399777-401432 -)	silent ctg -> Ttg;	BCC246
CP034655.1	405994	a	a	a	a	a	a	T	T	T	T	a	a	a	a	a	a	a	a	a	a	a	cds-AZR29495.1;Parent=gene-KWO_001865;Dbxref=NCBI_GP:AZR29495.1;Name=AZR29495.1;gbkey=CDS;inference=COORDINATES: similar to AA sequence:RefSeq:WP_010377361.1;product=hypothetical protein;protein_id=AZR29495.1;transl_table=11 hypothetical protein (405980-406459 +)	silent tca -> tcT;	BCC247 BCC248 BCC250 BCC265
CP034655.1	407474	g	g	g	g	g	g	g	g	g	g	g	g	g	g	g	A	g	g	g	g	g	cds-AZR29496.1;Parent=gene-KWO_001870;Dbxref=NCBI_GP:AZR29496.1;Name=AZR29496.1;gbkey=CDS;inference=COORDINATES: similar to AA sequence:RefSeq:WP_017113359.1;product=hypothetical protein;protein_id=AZR29496.1;transl_table=11 hypothetical protein (406422-408425 +)	silent ctg -> ctA;	E52
CP034655.1	410993	g	g	g	g	g	g	g	g	g	g	g	g	g	g	g	A	g	g	g	g	g	cds-AZR29500.1;Parent=gene-KWO_001890;Dbxref=NCBI_GP:AZR29500.1;Name=AZR29500.1;gbkey=CDS;inference=COORDINATES: similar to AA sequence:RefSeq:WP_007965398.1;product=serine kinase;protein_id=AZR29500.1;transl_table=11 serine kinase (410276-411214 -)	silent ttc -> ttT;	E52
CP034655.1	412115	c	c	c	c	c	c	T	T	T	T	c	c	c	c	c	c	c	c	c	c	c	cds-AZR29502.1;Parent=gene-KWO_001900;Dbxref=NCBI_GP:AZR29502.1;Name=AZR29502.1;gbkey=CDS;inference=COORDINATES: similar to AA sequence:RefSeq:WP_016901415.1;product=EscS/YscS/HrcS family type III secretion system export apparatus protein;protein_id=AZR29502.1;transl_table=11 EscS/YscS/HrcS family type III secretion system export apparatus protein (412020-412280 -)	non-silent gtc -> Atc;	BCC247 BCC248 BCC250 BCC265
CP034655.1	417513	t	t	t	t	t	C	t	t	t	t	t	t	t	t	t	t	t	t	t	t	t	cds-AZR29507.1;Parent=gene-KWO_001925;Dbxref=NCBI_GP:AZR29507.1;Name=AZR29507.1;gbkey=CDS;inference=COORDINATES: similar to AA sequence:RefSeq:WP_017115750.1;product=EscU/YscU/HrcU family type III secretion system export apparatus switch protein;protein_id=AZR29507.1;transl_table=11 EscU/YscU/HrcU family type III secretion system export apparatus switch protein (416532-417605 -)	silent gca -> gcG;	BCC246
CP034655.1	421017	c	c	T	c	c	c	c	c	c	c	c	c	c	c	c	c	c	c	c	c	c	cds-AZR29513.1;Parent=gene-KWO_001955;Dbxref=NCBI_GP:AZR29513.1;Name=AZR29513.1;gbkey=CDS;inference=COORDINATES: similar to AA sequence:RefSeq:NP_636610.1;product=EscN/YscN/HrcN family type III secretion system ATPase;protein_id=AZR29513.1;transl_table=11 EscN/YscN/HrcN family type III secretion system ATPase (420780-422108 +)	silent ctg -> Ttg;	R5P
CP034655.1	425291	c	c	c	c	c	c	T	c	c	c	c	c	c	c	c	c	c	c	c	c	c	cds-AZR29516.1;Parent=gene-KWO_001970;Dbxref=NCBI_GP:AZR29516.1;Name=AZR29516.1;gbkey=CDS;inference=COORDINATES: similar to AA sequence:RefSeq:NP_636613.1;product=EscC/YscC/HrcC family type III secretion system outer membrane ring protein;protein_id=AZR29516.1;transl_table=11 EscC/YscC/HrcC family type III secretion system outer membrane ring protein (423613-425436 +)	non-silent gcc -> gTc;	BCC247
CP034655.1	426277	a	a	a	a	a	a	a	a	a	a	a	a	a	a	a	T	a	a	a	a	a	cds-AZR29517.1;Parent=gene-KWO_001975;Dbxref=NCBI_GP:AZR29517.1;Name=AZR29517.1;gbkey=CDS;inference=COORDINATES: similar to AA sequence:RefSeq:WP_017113543.1;product=hypothetical protein;protein_id=AZR29517.1;transl_table=11 hypothetical protein (426273-426728 -)	non-silent ctg -> cAg;	E52
CP034655.1	426324	g	g	g	g	g	g	g	g	g	g	g	A	A	A	g	g	g	g	g	g	g	cds-AZR29517.1;Parent=gene-KWO_001975;Dbxref=NCBI_GP:AZR29517.1;Name=AZR29517.1;gbkey=CDS;inference=COORDINATES: similar to AA sequence:RefSeq:WP_017113543.1;product=hypothetical protein;protein_id=AZR29517.1;transl_table=11 hypothetical protein (426273-426728 -)	silent ggc -> ggT;	BCC278 BCC280 BCC281
CP034655.1	426584	c	c	c	c	c	c	c	c	c	c	c	c	c	c	c	A	c	c	c	c	c	cds-AZR29517.1;Parent=gene-KWO_001975;Dbxref=NCBI_GP:AZR29517.1;Name=AZR29517.1;gbkey=CDS;inference=COORDINATES: similar to AA sequence:RefSeq:WP_017113543.1;product=hypothetical protein;protein_id=AZR29517.1;transl_table=11 hypothetical protein (426273-426728 -)	non-silent gtc -> Ttc;	E52
CP034655.1	428494	g	g	g	g	g	g	g	g	g	g	g	g	g	g	g	A	g	g	g	g	g	cds-AZR29519.1;Parent=gene-KWO_001990;Dbxref=NCBI_GP:AZR29519.1;Name=AZR29519.1;gbkey=CDS;inference=COORDINATES: similar to AA sequence:RefSeq:WP_022557821.1;product=IS5 family transposase;protein_id=AZR29519.1;transl_table=11 IS5 family transposase (428448-429431 +)	non-silent cgg -> cAg;	E52
CP034655.1	428504	t	t	t	t	t	t	t	t	t	t	t	t	t	t	t	C	t	t	t	t	t	cds-AZR29519.1;Parent=gene-KWO_001990;Dbxref=NCBI_GP:AZR29519.1;Name=AZR29519.1;gbkey=CDS;inference=COORDINATES: similar to AA sequence:RefSeq:WP_022557821.1;product=IS5 family transposase;protein_id=AZR29519.1;transl_table=11 IS5 family transposase (428448-429431 +)	silent cgt -> cgC;	E52
CP034655.1	428508	g	g	g	g	g	g	g	g	g	g	g	g	g	g	g	A	g	g	g	g	g	cds-AZR29519.1;Parent=gene-KWO_001990;Dbxref=NCBI_GP:AZR29519.1;Name=AZR29519.1;gbkey=CDS;inference=COORDINATES: similar to AA sequence:RefSeq:WP_022557821.1;product=IS5 family transposase;protein_id=AZR29519.1;transl_table=11 IS5 family transposase (428448-429431 +)	non-silent gtg -> Atg;	E52
CP034655.1	428514	t	t	t	t	t	t	t	t	t	t	t	t	t	t	t	C	t	t	t	t	t	cds-AZR29519.1;Parent=gene-KWO_001990;Dbxref=NCBI_GP:AZR29519.1;Name=AZR29519.1;gbkey=CDS;inference=COORDINATES: similar to AA sequence:RefSeq:WP_022557821.1;product=IS5 family transposase;protein_id=AZR29519.1;transl_table=11 IS5 family transposase (428448-429431 +)	silent ttg -> Ctg;	E52
CP034655.1	428548	a	a	a	a	a	a	a	a	a	a	a	a	a	a	a	G	a	a	a	a	a	cds-AZR29519.1;Parent=gene-KWO_001990;Dbxref=NCBI_GP:AZR29519.1;Name=AZR29519.1;gbkey=CDS;inference=COORDINATES: similar to AA sequence:RefSeq:WP_022557821.1;product=IS5 family transposase;protein_id=AZR29519.1;transl_table=11 IS5 family transposase (428448-429431 +)	non-silent gat -> gGt;	E52
CP034655.1	429445	t	t	C	t	t	C	C	C	C	C	t	C	C	C	C	C	t	t	t	t	t			R5P BCC246 BCC247 BCC248 BCC250 BCC265 BCC278 BCC280 BCC281 BCC282 E52
CP034655.1	430433	g	g	g	g	g	A	g	g	g	g	g	g	g	g	g	g	g	g	g	g	g			BCC246
CP034655.1	431587	c	c	c	c	c	c	c	c	c	c	c	c	c	c	c	c	T	c	c	c	c			NCPPB4380
CP034655.1	432768	c	c	c	c	c	c	G	c	c	c	c	c	c	c	c	c	c	c	c	c	c			BCC247
CP034655.1	434205	g	g	g	g	g	g	g	g	g	g	g	g	g	g	g	A	g	g	g	g	g	cds-AZR32794.1;Parent=gene-KWO_002000;Dbxref=NCBI_GP:AZR32794.1;Name=AZR32794.1;gbkey=CDS;inference=COORDINATES: similar to AA sequence:RefSeq:WP_017112899.1;product=mechanosensitive ion channel family protein;protein_id=AZR32794.1;transl_table=11 mechanosensitive ion channel family protein (433053-435476 +)	non-silent gac -> Aac;	E52
CP034655.1	434406	g	g	g	g	g	g	g	g	A	g	g	g	g	g	g	g	g	g	g	g	g	cds-AZR32794.1;Parent=gene-KWO_002000;Dbxref=NCBI_GP:AZR32794.1;Name=AZR32794.1;gbkey=CDS;inference=COORDINATES: similar to AA sequence:RefSeq:WP_017112899.1;product=mechanosensitive ion channel family protein;protein_id=AZR32794.1;transl_table=11 mechanosensitive ion channel family protein (433053-435476 +)	non-silent gcc -> Acc;	BCC250
CP034655.1	435647	g	g	g	g	g	g	g	g	g	g	g	g	g	g	g	T	g	g	g	g	g			E52
CP034655.1	435679	c	c	c	c	c	A	c	c	c	c	c	c	c	c	c	c	c	c	c	c	c			BCC246
CP034655.1	437930	a	a	a	a	a	a	G	G	G	G	a	a	a	a	a	a	a	a	a	a	a	cds-AZR29521.1;Parent=gene-KWO_002010;Dbxref=NCBI_GP:AZR29521.1;Name=AZR29521.1;gbkey=CDS;inference=COORDINATES: similar to AA sequence:RefSeq:WP_014089154.1;product=hypothetical protein;protein_id=AZR29521.1;transl_table=11 hypothetical protein (437909-438115 +)	non-silent acc -> Gcc;	BCC247 BCC248 BCC250 BCC265
CP034655.1	442044	g	g	g	g	g	g	g	g	g	g	g	A	A	A	g	g	g	g	g	g	g	cds-AZR29524.1;Parent=gene-KWO_002025;Dbxref=NCBI_GP:AZR29524.1;Name=AZR29524.1;gbkey=CDS;inference=COORDINATES: similar to AA sequence:RefSeq:WP_010367952.1;product=glycoside hydrolase family 10 protein;protein_id=AZR29524.1;transl_table=11 glycoside hydrolase family 10 protein (441387-442775 +)	non-silent gcc -> Acc;	BCC278 BCC280 BCC281
CP034655.1	445640	a	a	a	a	a	a	a	a	a	a	a	a	a	a	a	C	a	a	a	a	a	cds-AZR29526.1;Parent=gene-KWO_002035;Dbxref=NCBI_GP:AZR29526.1;Name=AZR29526.1;gbkey=CDS;gene=glgA;inference=COORDINATES: similar to AA sequence:RefSeq:WP_008575489.1;product=glycogen synthase GlgA;protein_id=AZR29526.1;transl_table=11 glycogen synthase GlgA (444888-446471 +)	silent gga -> ggC;	E52
CP034655.1	447053	c	c	c	c	c	c	c	c	c	c	c	c	c	c	T	c	c	c	c	c	c	cds-AZR29527.1;Parent=gene-KWO_002040;Dbxref=NCBI_GP:AZR29527.1;Name=AZR29527.1;gbkey=CDS;inference=COORDINATES: similar to AA sequence:RefSeq:WP_017161584.1;product=1%2C4-alpha-glucan branching enzyme;protein_id=AZR29527.1;transl_table=11 1%2C4-alpha-glucan branching enzyme (446468-448699 +)	non-silent cgg -> Tgg;	BCC282
CP034655.1	455903	t	t	t	t	t	t	t	t	t	t	t	t	t	t	t	G	t	t	t	t	t	cds-AZR29532.1;Parent=gene-KWO_002065;Dbxref=NCBI_GP:AZR29532.1;Name=AZR29532.1;gbkey=CDS;gene=glgX;inference=COORDINATES: similar to AA sequence:RefSeq:NP_635808.1;product=glycogen debranching enzyme GlgX;protein_id=AZR29532.1;transl_table=11 glycogen debranching enzyme GlgX (455331-457493 +)	silent act -> acG;	E52
CP034655.1	457533	g	g	A	g	g	g	g	g	g	g	g	g	g	g	g	g	g	g	g	g	g	cds-AZR29533.1;Parent=gene-KWO_002070;Dbxref=NCBI_GP:AZR29533.1;Name=AZR29533.1;gbkey=CDS;inference=COORDINATES: similar to AA sequence:RefSeq:WP_011346126.1;product=NAD-dependent epimerase/dehydratase family protein;protein_id=AZR29533.1;transl_table=11 NAD-dependent epimerase/dehydratase family protein (457510-458142 +)	silent gcg -> gcA;	R5P
CP034655.1	459228	c	c	c	c	c	c	c	c	c	c	G	c	c	c	c	c	c	c	c	c	c	cds-KWO_002075;Parent=gene-KWO_002075;Note=frameshifted;gbkey=CDS;inference=COORDINATES: similar to AA sequence:RefSeq:WP_010367976.1;product=SDR family oxidoreductase;pseudo=true;transl_table=11 SDR family oxidoreductase (458669-459426 -)	non-silent gcg -> Ccg;	BCC274
CP034655.1	466400	c	c	c	c	c	c	c	c	c	c	c	c	T	c	c	c	c	c	c	c	c	cds-AZR29539.1;Parent=gene-KWO_002115;Dbxref=NCBI_GP:AZR29539.1;Name=AZR29539.1;gbkey=CDS;inference=COORDINATES: similar to AA sequence:RefSeq:NP_635821.1;product=2-oxo acid dehydrogenase subunit E2;protein_id=AZR29539.1;transl_table=11 2-oxo acid dehydrogenase subunit E2 (466227-467747 -)	non-silent gtg -> Atg;	BCC280
CP034655.1	472483	g	g	g	g	g	T	g	g	g	g	g	g	g	g	g	g	g	g	g	g	g	cds-AZR29543.1;Parent=gene-KWO_002135;Dbxref=NCBI_GP:AZR29543.1;Name=AZR29543.1;gbkey=CDS;inference=COORDINATES: similar to AA sequence:RefSeq:NP_635825.2;product=nuclease;protein_id=AZR29543.1;transl_table=11 nuclease (470458-474045 -)	silent ccc -> ccA;	BCC246
CP034655.1	474354	t	t	G	t	t	G	G	G	G	G	t	G	G	G	G	G	t	t	t	t	t	cds-AZR29544.1;Parent=gene-KWO_002140;Dbxref=NCBI_GP:AZR29544.1;Name=AZR29544.1;gbkey=CDS;inference=COORDINATES: similar to AA sequence:RefSeq:WP_017311838.1;product=hypothetical protein;protein_id=AZR29544.1;transl_table=11 hypothetical protein (473936-474493 -)	non-silent gac -> gCc;	R5P BCC246 BCC247 BCC248 BCC250 BCC265 BCC278 BCC280 BCC281 BCC282 E52
CP034655.1	475781	t	t	t	t	t	t	t	t	t	t	t	t	t	t	t	C	t	t	t	t	t			E52
CP034655.1	480131	c	c	c	c	c	G	c	c	c	c	c	c	c	c	c	c	c	c	c	c	c	cds-AZR32795.1;Parent=gene-KWO_002165;Dbxref=NCBI_GP:AZR32795.1;Name=AZR32795.1;gbkey=CDS;gene=hppD;inference=COORDINATES: similar to AA sequence:RefSeq:NP_635830.1;product=4-hydroxyphenylpyruvate dioxygenase;protein_id=AZR32795.1;transl_table=11 4-hydroxyphenylpyruvate dioxygenase (479191-480261 +)	non-silent acc -> aGc;	BCC246
CP034655.1	481962	c	c	c	c	c	c	T	c	c	c	c	c	c	c	c	c	c	c	c	c	c	cds-KWO_002175;Parent=gene-KWO_002175;Note=incomplete%3B partial on complete genome%3B missing start;gbkey=CDS;inference=COORDINATES: similar to AA sequence:RefSeq:WP_004528463.1;product=IS630 family transposase;pseudo=true;transl_table=11 IS630 family transposase (481921-482541 -)	non-silent gtc -> Atc;	BCC247
CP034655.1	481998	g	g	g	g	g	g	T	g	g	g	g	g	g	g	g	g	g	g	g	g	g	cds-KWO_002175;Parent=gene-KWO_002175;Note=incomplete%3B partial on complete genome%3B missing start;gbkey=CDS;inference=COORDINATES: similar to AA sequence:RefSeq:WP_004528463.1;product=IS630 family transposase;pseudo=true;transl_table=11 IS630 family transposase (481921-482541 -)	non-silent caa -> Aaa;	BCC247
CP034655.1	482081	c	c	c	c	c	c	G	c	c	c	c	c	c	c	c	c	c	c	c	c	c	cds-KWO_002175;Parent=gene-KWO_002175;Note=incomplete%3B partial on complete genome%3B missing start;gbkey=CDS;inference=COORDINATES: similar to AA sequence:RefSeq:WP_004528463.1;product=IS630 family transposase;pseudo=true;transl_table=11 IS630 family transposase (481921-482541 -)	non-silent cgg -> cCg;	BCC247
CP034655.1	482141	c	c	c	c	c	c	c	c	c	c	c	c	c	c	c	T	c	c	c	c	c	cds-KWO_002175;Parent=gene-KWO_002175;Note=incomplete%3B partial on complete genome%3B missing start;gbkey=CDS;inference=COORDINATES: similar to AA sequence:RefSeq:WP_004528463.1;product=IS630 family transposase;pseudo=true;transl_table=11 IS630 family transposase (481921-482541 -)	non-silent agc -> aAc;	E52
CP034655.1	482215	a	a	a	a	a	a	a	a	a	a	a	a	a	a	a	G	a	a	a	a	a	cds-KWO_002175;Parent=gene-KWO_002175;Note=incomplete%3B partial on complete genome%3B missing start;gbkey=CDS;inference=COORDINATES: similar to AA sequence:RefSeq:WP_004528463.1;product=IS630 family transposase;pseudo=true;transl_table=11 IS630 family transposase (481921-482541 -)	silent act -> acC;	E52
CP034655.1	482268	t	t	t	t	t	t	t	t	t	t	t	t	t	t	t	C	t	t	t	t	t	cds-KWO_002175;Parent=gene-KWO_002175;Note=incomplete%3B partial on complete genome%3B missing start;gbkey=CDS;inference=COORDINATES: similar to AA sequence:RefSeq:WP_004528463.1;product=IS630 family transposase;pseudo=true;transl_table=11 IS630 family transposase (481921-482541 -)	non-silent acg -> Gcg;	E52
CP034655.1	482289	a	a	G	a	a	G	a	G	G	G	a	G	G	G	G	G	a	a	a	a	a	cds-KWO_002175;Parent=gene-KWO_002175;Note=incomplete%3B partial on complete genome%3B missing start;gbkey=CDS;inference=COORDINATES: similar to AA sequence:RefSeq:WP_004528463.1;product=IS630 family transposase;pseudo=true;transl_table=11 IS630 family transposase (481921-482541 -)	non-silent tcg -> Ccg;	R5P BCC246 BCC248 BCC250 BCC265 BCC278 BCC280 BCC281 BCC282 E52
CP034655.1	483043	c	c	c	c	c	c	c	c	c	c	c	c	c	c	c	T	c	c	c	c	c			E52
CP034655.1	484333	g	g	T	g	g	g	g	g	g	g	g	g	g	g	g	g	g	g	g	g	g	cds-AZR29551.1;Parent=gene-KWO_002185;Dbxref=NCBI_GP:AZR29551.1;Name=AZR29551.1;gbkey=CDS;inference=COORDINATES: ab initio prediction:GeneMarkS-2+;product=hypothetical protein;protein_id=AZR29551.1;transl_table=11 hypothetical protein (484032-484631 +)	non-silent ggc -> gTc;	R5P
CP034655.1	484698	c	c	c	c	c	T	c	c	c	c	c	c	c	c	c	c	c	c	c	c	c			BCC246
CP034655.1	485139	c	c	c	c	c	c	c	c	c	c	c	T	T	T	T	c	c	c	c	c	c	cds-KWO_002190;Parent=gene-KWO_002190;Note=incomplete%3B partial on complete genome%3B missing start;gbkey=CDS;inference=COORDINATES: similar to AA sequence:RefSeq:WP_011258514.1;product=IS630 family transposase;pseudo=true;transl_table=11 IS630 family transposase (484919-485383 -)	non-silent agc -> aAc;	BCC278 BCC280 BCC281 BCC282
CP034655.1	485287	a	a	a	a	a	G	a	a	a	a	a	a	a	a	a	a	a	a	a	a	a	cds-KWO_002190;Parent=gene-KWO_002190;Note=incomplete%3B partial on complete genome%3B missing start;gbkey=CDS;inference=COORDINATES: similar to AA sequence:RefSeq:WP_011258514.1;product=IS630 family transposase;pseudo=true;transl_table=11 IS630 family transposase (484919-485383 -)	non-silent tcg -> Ccg;	BCC246
CP034655.1	485550	a	a	a	a	a	a	a	a	a	a	a	a	a	a	G	a	a	a	a	a	a	cds-KWO_002195;Parent=gene-KWO_002195;Note=incomplete%3B partial on complete genome%3B missing start;gbkey=CDS;inference=COORDINATES: similar to AA sequence:RefSeq:WP_017163116.1;product=homogentisate 1%2C2-dioxygenase;pseudo=true;transl_table=11 homogentisate 1%2C2-dioxygenase (485380-485667 +)	silent gca -> gcG;	BCC282
CP034655.1	485553	g	g	g	g	g	g	g	g	g	g	g	g	g	g	A	g	g	g	g	g	g	cds-KWO_002195;Parent=gene-KWO_002195;Note=incomplete%3B partial on complete genome%3B missing start;gbkey=CDS;inference=COORDINATES: similar to AA sequence:RefSeq:WP_017163116.1;product=homogentisate 1%2C2-dioxygenase;pseudo=true;transl_table=11 homogentisate 1%2C2-dioxygenase (485380-485667 +)	silent gtg -> gtA;	BCC282
CP034655.1	485556	g	g	g	g	g	g	g	g	g	g	g	g	g	g	A	g	g	g	g	g	g	cds-KWO_002195;Parent=gene-KWO_002195;Note=incomplete%3B partial on complete genome%3B missing start;gbkey=CDS;inference=COORDINATES: similar to AA sequence:RefSeq:WP_017163116.1;product=homogentisate 1%2C2-dioxygenase;pseudo=true;transl_table=11 homogentisate 1%2C2-dioxygenase (485380-485667 +)	silent ttg -> ttA;	BCC282
CP034655.1	487244	c	c	c	c	c	c	c	c	c	c	c	c	c	c	A	c	c	c	c	c	c	cds-KWO_002215;Parent=gene-KWO_002215;Note=frameshifted;gbkey=CDS;inference=COORDINATES: similar to AA sequence:RefSeq:WP_010368014.1;product=hypothetical protein;pseudo=true;transl_table=11 hypothetical protein (487051-487376 -)	non-silent gct -> Tct;	BCC282
CP034655.1	488805	a	a	a	a	a	a	a	a	a	a	a	a	a	a	a	C	a	a	a	a	a			E52
CP034655.1	489093	c	c	c	c	c	c	c	c	c	c	c	A	A	A	A	c	c	c	c	c	c	cds-KWO_002225;Parent=gene-KWO_002225;Note=frameshifted;gbkey=CDS;inference=COORDINATES: similar to AA sequence:RefSeq:WP_011037261.1;product=IS1595 family transposase;pseudo=true;transl_table=11 IS1595 family transposase (488878-489880 -)	non-silent cgc -> cTc;	BCC278 BCC280 BCC281 BCC282
CP034655.1	492239	t	t	t	t	t	A	t	t	t	t	t	t	t	t	t	t	t	t	t	t	t	cds-AZR29557.1;Parent=gene-KWO_002245;Dbxref=NCBI_GP:AZR29557.1;Name=AZR29557.1;gbkey=CDS;inference=COORDINATES: similar to AA sequence:RefSeq:NP_635838.1;product=monovalent cation/H+ antiporter subunit D;protein_id=AZR29557.1;transl_table=11 monovalent cation/H+ antiporter subunit D (491372-492916 -)	silent cta -> ctT;	BCC246
CP034655.1	493469	g	g	g	g	g	g	g	g	g	g	g	g	g	g	A	g	g	g	g	g	g	cds-AZR29559.1;Parent=gene-KWO_002255;Dbxref=NCBI_GP:AZR29559.1;Name=AZR29559.1;gbkey=CDS;inference=COORDINATES: similar to AA sequence:RefSeq:NP_635840.1;product=monovalent cation/H+ antiporter subunit A;protein_id=AZR29559.1;transl_table=11 monovalent cation/H+ antiporter subunit A (493287-496115 -)	silent ctg -> Ttg;	BCC282
CP034655.1	494539	c	c	c	c	c	c	c	c	c	c	c	c	c	c	c	T	c	c	c	c	c	cds-AZR29559.1;Parent=gene-KWO_002255;Dbxref=NCBI_GP:AZR29559.1;Name=AZR29559.1;gbkey=CDS;inference=COORDINATES: similar to AA sequence:RefSeq:NP_635840.1;product=monovalent cation/H+ antiporter subunit A;protein_id=AZR29559.1;transl_table=11 monovalent cation/H+ antiporter subunit A (493287-496115 -)	non-silent cga -> cAa;	E52
CP034655.1	494600	g	g	A	g	g	A	A	A	A	A	g	A	A	A	A	A	g	g	g	g	g	cds-AZR29559.1;Parent=gene-KWO_002255;Dbxref=NCBI_GP:AZR29559.1;Name=AZR29559.1;gbkey=CDS;inference=COORDINATES: similar to AA sequence:RefSeq:NP_635840.1;product=monovalent cation/H+ antiporter subunit A;protein_id=AZR29559.1;transl_table=11 monovalent cation/H+ antiporter subunit A (493287-496115 -)	non-silent cgg -> Tgg;	R5P BCC246 BCC247 BCC248 BCC250 BCC265 BCC278 BCC280 BCC281 BCC282 E52
CP034655.1	496870	t	t	t	t	t	A	t	t	t	t	t	t	t	t	t	t	t	t	t	t	t	cds-KWO_002260;Parent=gene-KWO_002260;Note=frameshifted;gbkey=CDS;inference=COORDINATES: similar to AA sequence:RefSeq:NP_635841.1;product=NAD-dependent epimerase/dehydratase family protein;pseudo=true;transl_table=11 NAD-dependent epimerase/dehydratase family protein (496248-497182 +)	non-silent gtg -> gAg;	BCC246
CP034655.1	498881	c	c	c	c	c	c	c	c	c	A	c	c	c	c	c	c	c	c	c	c	c	cds-AZR29561.1;Parent=gene-KWO_002270;Dbxref=NCBI_GP:AZR29561.1;Name=AZR29561.1;gbkey=CDS;inference=COORDINATES: similar to AA sequence:RefSeq:WP_007967835.1;product=M4 family peptidase;protein_id=AZR29561.1;transl_table=11 M4 family peptidase (497796-499391 -)	non-silent gtc -> Ttc;	BCC265
CP034655.1	499303	g	g	g	g	g	g	g	g	g	A	g	g	g	g	g	g	g	g	g	g	g	cds-AZR29561.1;Parent=gene-KWO_002270;Dbxref=NCBI_GP:AZR29561.1;Name=AZR29561.1;gbkey=CDS;inference=COORDINATES: similar to AA sequence:RefSeq:WP_007967835.1;product=M4 family peptidase;protein_id=AZR29561.1;transl_table=11 M4 family peptidase (497796-499391 -)	non-silent gct -> gTt;	BCC265
CP034655.1	516228	g	g	g	g	g	g	g	T	g	g	g	g	g	g	g	g	g	g	g	g	g	cds-AZR29574.1;Parent=gene-KWO_002360;Dbxref=NCBI_GP:AZR29574.1;Name=AZR29574.1;gbkey=CDS;inference=COORDINATES: similar to AA sequence:RefSeq:WP_010368057.1;product=aminotransferase class V-fold PLP-dependent enzyme;protein_id=AZR29574.1;transl_table=11 aminotransferase class V-fold PLP-dependent enzyme (515610-516671 +)	non-silent ggt -> Tgt;	BCC248
CP034655.1	527945	c	c	c	c	c	c	c	A	c	c	c	c	c	c	c	c	c	c	c	c	c	cds-AZR29588.1;Parent=gene-KWO_002445;Dbxref=NCBI_GP:AZR29588.1;Name=AZR29588.1;gbkey=CDS;gene=bfr;inference=COORDINATES: similar to AA sequence:RefSeq:NP_635874.1;product=bacterioferritin;protein_id=AZR29588.1;transl_table=11 bacterioferritin (527889-528359 +)	silent ctc -> ctA;	BCC248
CP034655.1	534397	c	c	c	c	c	c	G	G	G	G	c	c	c	c	c	c	c	c	c	c	c	cds-AZR32800.1;Parent=gene-KWO_002465;Dbxref=NCBI_GP:AZR32800.1;Name=AZR32800.1;gbkey=CDS;inference=COORDINATES: similar to AA sequence:RefSeq:NP_635878.2;product=hypothetical protein;protein_id=AZR32800.1;transl_table=11 hypothetical protein (534047-534784 +)	non-silent tac -> taG;	BCC247 BCC248 BCC250 BCC265
CP034655.1	538337	c	c	c	c	c	A	c	c	c	c	c	c	c	c	c	c	c	c	c	c	c	cds-AZR29596.1;Parent=gene-KWO_002495;Dbxref=NCBI_GP:AZR29596.1;Name=AZR29596.1;gbkey=CDS;inference=COORDINATES: similar to AA sequence:RefSeq:NP_635881.1;product=NAD(+) diphosphatase;protein_id=AZR29596.1;transl_table=11 NAD(+) diphosphatase (538211-539101 +)	non-silent ctc -> Atc;	BCC246
CP034655.1	545040	g	g	g	g	g	g	g	g	g	g	T	g	g	g	g	g	g	g	g	g	g	cds-AZR29602.1;Parent=gene-KWO_002530;Dbxref=NCBI_GP:AZR29602.1;Name=AZR29602.1;gbkey=CDS;inference=COORDINATES: similar to AA sequence:RefSeq:NP_635887.1;product=MFS transporter;protein_id=AZR29602.1;transl_table=11 MFS transporter (544495-545685 +)	silent ggg -> ggT;	BCC274
CP034655.1	552383	c	c	c	c	c	c	c	c	c	c	c	T	T	T	T	c	c	c	c	c	c	cds-AZR29607.1;Parent=gene-KWO_002555;Dbxref=NCBI_GP:AZR29607.1;Name=AZR29607.1;gbkey=CDS;gene=purH;inference=COORDINATES: similar to AA sequence:RefSeq:NP_635890.1;product=bifunctional phosphoribosylaminoimidazolecarboxamide formyltransferase/IMP cyclohydrolase;protein_id=AZR29607.1;transl_table=11 bifunctional phosphoribosylaminoimidazolecarboxamide formyltransferase/IMP cyclohydrolase (551457-…	non-silent gtc -> Atc;	BCC278 BCC280 BCC281 BCC282
CP034655.1	556283	g	g	g	g	g	*	g	g	g	g	g	g	g	g	g	g	g	g	g	g	g	cds-AZR32802.1;Parent=gene-KWO_002585;Dbxref=NCBI_GP:AZR32802.1;Name=AZR32802.1;gbkey=CDS;inference=COORDINATES: similar to AA sequence:RefSeq:WP_017155933.1;product=DUF3426 domain-containing protein;protein_id=AZR32802.1;transl_table=11 DUF3426 domain-containing protein (556136-556948 -)	non-silent atc -> at*;	BCC246
CP034655.1	561818	c	c	c	c	c	c	c	c	c	c	c	c	c	c	T	c	c	c	c	c	c	cds-AZR29612.1;Parent=gene-KWO_002625;Dbxref=NCBI_GP:AZR29612.1;Name=AZR29612.1;gbkey=CDS;inference=COORDINATES: similar to AA sequence:RefSeq:NP_635906.1;product=hypothetical protein;protein_id=AZR29612.1;transl_table=11 hypothetical protein (561479-561844 +)	non-silent cag -> Tag;	BCC282
CP034655.1	572453	g	g	g	g	g	g	g	g	g	g	g	T	T	T	g	g	g	g	g	g	g	cds-AZR29620.1;Parent=gene-KWO_002680;Dbxref=NCBI_GP:AZR29620.1;Name=AZR29620.1;gbkey=CDS;gene=groL;inference=COORDINATES: similar to AA sequence:RefSeq:NP_635915.1;product=chaperonin GroEL;protein_id=AZR29620.1;transl_table=11 chaperonin GroEL (571674-573314 +)	silent gcg -> gcT;	BCC278 BCC280 BCC281
CP034655.1	574975	a	a	G	a	a	G	G	G	G	G	a	G	G	G	G	G	a	a	a	a	a	cds-AZR29621.1;Parent=gene-KWO_002685;Dbxref=NCBI_GP:AZR29621.1;Name=AZR29621.1;gbkey=CDS;inference=COORDINATES: similar to AA sequence:RefSeq:WP_017117206.1;product=type III secretion system effector protein;protein_id=AZR29621.1;transl_table=11 type III secretion system effector protein (573611-575602 -)	silent ttg -> Ctg;	R5P BCC246 BCC247 BCC248 BCC250 BCC265 BCC278 BCC280 BCC281 BCC282 E52
CP034655.1	584427	c	c	c	c	c	c	c	c	c	c	c	c	c	c	c	T	c	c	c	c	c			E52
CP034655.1	584786	c	c	c	c	c	c	c	c	c	c	c	c	c	c	c	c	c	T	c	c	c	cds-AZR29625.1;Parent=gene-KWO_002715;Dbxref=NCBI_GP:AZR29625.1;Name=AZR29625.1;gbkey=CDS;inference=COORDINATES: similar to AA sequence:RefSeq:NP_638935.1;product=hypothetical protein;protein_id=AZR29625.1;transl_table=11 hypothetical protein (584677-586884 +)	non-silent gcg -> gTg;	NCPPB4381
CP034655.1	593877	g	g	A	g	g	g	g	g	g	g	g	g	g	g	g	g	g	g	g	g	g	cds-AZR29629.1;Parent=gene-KWO_002735;Dbxref=NCBI_GP:AZR29629.1;Name=AZR29629.1;gbkey=CDS;inference=COORDINATES: similar to AA sequence:RefSeq:WP_005929375.1;product=bifunctional [glutamate--ammonia ligase]-adenylyl-L-tyrosine phosphorylase/[glutamate--ammonia-ligase] adenylyltransferase;protein_id=AZR29629.1;transl_table=11 bifunctional [glutamate--ammonia ligase]-adenylyl-L-tyrosine phosphoryla…	silent cag -> caA;	R5P
CP034655.1	597946	g	g	g	g	g	g	g	g	T	g	g	g	g	g	g	g	g	g	g	g	g	cds-AZR29631.1;Parent=gene-KWO_002765;Dbxref=NCBI_GP:AZR29631.1;Name=AZR29631.1;gbkey=CDS;inference=COORDINATES: similar to AA sequence:RefSeq:WP_003483238.1;product=hypothetical protein;protein_id=AZR29631.1;transl_table=11 hypothetical protein (597941-598321 +)	silent gtg -> gtT;	BCC250
CP034655.1	606481	g	g	g	g	g	g	g	g	g	g	g	g	g	g	g	A	g	g	g	g	g	cds-AZR29637.1;Parent=gene-KWO_002805;Dbxref=NCBI_GP:AZR29637.1;Name=AZR29637.1;gbkey=CDS;inference=COORDINATES: similar to AA sequence:RefSeq:WP_017113960.1;product=TonB-dependent receptor;protein_id=AZR29637.1;transl_table=11 TonB-dependent receptor (605620-608121 +)	non-silent gac -> Aac;	E52
CP034655.1	609311	g	g	A	g	g	g	g	g	g	g	g	g	g	g	g	g	g	g	g	g	g	cds-AZR29638.1;Parent=gene-KWO_002810;Dbxref=NCBI_GP:AZR29638.1;Name=AZR29638.1;gbkey=CDS;inference=COORDINATES: similar to AA sequence:RefSeq:WP_017117516.1;product=histidine-type phosphatase;protein_id=AZR29638.1;transl_table=11 histidine-type phosphatase (608121-609401 +)	silent ccg -> ccA;	R5P
CP034655.1	612824	c	c	c	c	c	c	c	c	c	c	c	c	c	c	c	G	c	c	c	c	c	cds-AZR29641.1;Parent=gene-KWO_002825;Dbxref=NCBI_GP:AZR29641.1;Name=AZR29641.1;gbkey=CDS;gene=mdcA;inference=COORDINATES: similar to AA sequence:RefSeq:NP_638955.1;product=malonate decarboxylase subunit alpha;protein_id=AZR29641.1;transl_table=11 malonate decarboxylase subunit alpha (611353-612999 +)	non-silent ccc -> cGc;	E52
CP034655.1	613397	c	c	c	c	c	c	c	c	c	c	c	c	c	c	c	T	c	c	c	c	c			E52
CP034655.1	614612	t	t	C	t	t	t	t	t	t	t	t	t	t	t	t	t	t	t	t	t	t	cds-AZR29644.1;Parent=gene-KWO_002840;Dbxref=NCBI_GP:AZR29644.1;Name=AZR29644.1;gbkey=CDS;gene=mdcE;inference=COORDINATES: similar to AA sequence:RefSeq:NP_638958.1;product=biotin-independent malonate decarboxylase subunit gamma;protein_id=AZR29644.1;transl_table=11 biotin-independent malonate decarboxylase subunit gamma (614344-615048 +)	non-silent atc -> aCc;	R5P
CP034655.1	615835	c	c	c	c	c	c	c	c	c	c	c	T	T	T	T	c	c	c	c	c	c	cds-AZR29646.1;Parent=gene-KWO_002850;Dbxref=NCBI_GP:AZR29646.1;Name=AZR29646.1;gbkey=CDS;gene=mdcB;inference=COORDINATES: similar to AA sequence:RefSeq:WP_010379546.1;product=triphosphoribosyl-dephospho-CoA synthase MdcB;protein_id=AZR29646.1;transl_table=11 triphosphoribosyl-dephospho-CoA synthase MdcB (615689-616558 +)	silent gac -> gaT;	BCC278 BCC280 BCC281 BCC282
CP034655.1	616870	c	c	c	c	c	c	c	c	c	c	c	G	G	G	c	c	c	c	c	c	c	cds-AZR29647.1;Parent=gene-KWO_002855;Dbxref=NCBI_GP:AZR29647.1;Name=AZR29647.1;gbkey=CDS;gene=mdcH;inference=COORDINATES: similar to AA sequence:RefSeq:WP_007962436.1;product=malonate decarboxylase subunit epsilon;protein_id=AZR29647.1;transl_table=11 malonate decarboxylase subunit epsilon (616785-617705 +)	non-silent gcc -> gGc;	BCC278 BCC280 BCC281
CP034655.1	617657	a	a	C	a	a	C	C	C	C	C	a	C	C	C	C	C	a	a	a	a	a	cds-AZR29647.1;Parent=gene-KWO_002855;Dbxref=NCBI_GP:AZR29647.1;Name=AZR29647.1;gbkey=CDS;gene=mdcH;inference=COORDINATES: similar to AA sequence:RefSeq:WP_007962436.1;product=malonate decarboxylase subunit epsilon;protein_id=AZR29647.1;transl_table=11 malonate decarboxylase subunit epsilon (616785-617705 +)	silent aca -> acC;	R5P BCC246 BCC247 BCC248 BCC250 BCC265 BCC278 BCC280 BCC281 BCC282 E52
CP034655.1	617811	g	g	A	g	g	A	A	A	A	A	g	A	A	A	A	A	g	g	g	g	g	cds-AZR29648.1;Parent=gene-KWO_002860;Dbxref=NCBI_GP:AZR29648.1;Name=AZR29648.1;gbkey=CDS;inference=COORDINATES: similar to AA sequence:RefSeq:NP_638962.1;product=hypothetical protein;protein_id=AZR29648.1;transl_table=11 hypothetical protein (617793-619148 +)	non-silent gcg -> Acg;	R5P BCC246 BCC247 BCC248 BCC250 BCC265 BCC278 BCC280 BCC281 BCC282 E52
CP034655.1	618481	g	g	g	g	g	g	g	g	g	g	g	g	g	g	A	g	g	g	g	g	g	cds-AZR29648.1;Parent=gene-KWO_002860;Dbxref=NCBI_GP:AZR29648.1;Name=AZR29648.1;gbkey=CDS;inference=COORDINATES: similar to AA sequence:RefSeq:NP_638962.1;product=hypothetical protein;protein_id=AZR29648.1;transl_table=11 hypothetical protein (617793-619148 +)	non-silent ggg -> gAg;	BCC282
CP034655.1	618846	g	g	g	g	g	g	g	g	g	g	g	g	g	g	g	A	g	g	g	g	g	cds-AZR29648.1;Parent=gene-KWO_002860;Dbxref=NCBI_GP:AZR29648.1;Name=AZR29648.1;gbkey=CDS;inference=COORDINATES: similar to AA sequence:RefSeq:NP_638962.1;product=hypothetical protein;protein_id=AZR29648.1;transl_table=11 hypothetical protein (617793-619148 +)	non-silent gtg -> Atg;	E52
CP034655.1	622465	c	c	c	c	c	c	c	c	c	c	c	c	c	c	c	T	c	c	c	c	c	cds-AZR29653.1;Parent=gene-KWO_002885;Dbxref=NCBI_GP:AZR29653.1;Name=AZR29653.1;gbkey=CDS;inference=COORDINATES: similar to AA sequence:RefSeq:WP_017112658.1;product=HAMP domain-containing protein;protein_id=AZR29653.1;transl_table=11 HAMP domain-containing protein (621779-623803 -)	non-silent gaa -> Aaa;	E52
CP034655.1	622549	c	c	c	c	c	c	c	c	c	c	c	c	A	c	c	c	c	c	c	c	c	cds-AZR29653.1;Parent=gene-KWO_002885;Dbxref=NCBI_GP:AZR29653.1;Name=AZR29653.1;gbkey=CDS;inference=COORDINATES: similar to AA sequence:RefSeq:WP_017112658.1;product=HAMP domain-containing protein;protein_id=AZR29653.1;transl_table=11 HAMP domain-containing protein (621779-623803 -)	non-silent gcg -> Tcg;	BCC280
CP034655.1	625633	c	c	c	c	c	c	c	c	c	c	T	c	c	c	c	c	c	c	c	c	c	cds-AZR29654.1;Parent=gene-KWO_002895;Dbxref=NCBI_GP:AZR29654.1;Name=AZR29654.1;gbkey=CDS;inference=COORDINATES: similar to AA sequence:RefSeq:WP_010379558.1;product=lipase;protein_id=AZR29654.1;transl_table=11 lipase (624618-625937 +)	non-silent gcc -> gTc;	BCC274
CP034655.1	626444	g	g	g	g	g	g	g	g	g	g	g	A	A	A	g	g	g	g	g	g	g	cds-AZR29655.1;Parent=gene-KWO_002900;Dbxref=NCBI_GP:AZR29655.1;Name=AZR29655.1;gbkey=CDS;inference=COORDINATES: similar to AA sequence:RefSeq:WP_007962641.1;product=arabinogalactan endo-1%2C4-beta-galactosidase;protein_id=AZR29655.1;transl_table=11 arabinogalactan endo-1%2C4-beta-galactosidase (626362-627393 +)	non-silent ggt -> gAt;	BCC278 BCC280 BCC281
CP034655.1	626866	t	t	G	t	t	G	G	G	G	G	t	G	G	G	G	G	t	t	t	t	t	cds-AZR29655.1;Parent=gene-KWO_002900;Dbxref=NCBI_GP:AZR29655.1;Name=AZR29655.1;gbkey=CDS;inference=COORDINATES: similar to AA sequence:RefSeq:WP_007962641.1;product=arabinogalactan endo-1%2C4-beta-galactosidase;protein_id=AZR29655.1;transl_table=11 arabinogalactan endo-1%2C4-beta-galactosidase (626362-627393 +)	non-silent ttg -> Gtg;	R5P BCC246 BCC247 BCC248 BCC250 BCC265 BCC278 BCC280 BCC281 BCC282 E52
CP034655.1	630158	c	c	c	c	c	c	c	c	c	c	c	c	c	c	c	c	c	c	T	c	c	cds-AZR29657.1;Parent=gene-KWO_002910;Dbxref=NCBI_GP:AZR29657.1;Name=AZR29657.1;gbkey=CDS;gene=aceE;inference=COORDINATES: similar to AA sequence:RefSeq:NP_638971.1;product=pyruvate dehydrogenase (acetyl-transferring)%2C homodimeric type;protein_id=AZR29657.1;transl_table=11 pyruvate dehydrogenase (acetyl-transferring)%2C homodimeric type (627905-630592 +)	silent ctg -> Ttg;	NCPPB4384
CP034655.1	637681	a	a	a	a	a	a	a	a	a	a	a	a	a	a	a	G	a	a	a	a	a	cds-AZR32810.1;Parent=gene-KWO_002960;Dbxref=NCBI_GP:AZR32810.1;Name=AZR32810.1;gbkey=CDS;inference=COORDINATES: similar to AA sequence:RefSeq:WP_017117844.1;product=hypothetical protein;protein_id=AZR32810.1;transl_table=11 hypothetical protein (637594-638616 -)	silent act -> acC;	E52
CP034655.1	639331	g	g	g	g	g	C	g	g	g	g	g	g	g	g	g	g	g	g	g	g	g	cds-AZR29664.1;Parent=gene-KWO_002965;Dbxref=NCBI_GP:AZR29664.1;Name=AZR29664.1;Note=programmed frameshift;exception=ribosomal slippage;gbkey=CDS;inference=COORDINATES: similar to AA sequence:RefSeq:WP_076612016.1;product=IS3 family transposase;protein_id=AZR29664.1;transl_table=11 IS3 family transposase (639289-640196 -)	non-silent ccc -> cGc;	BCC246
CP034655.1	639339	t	t	t	t	t	C	t	t	t	t	t	t	t	t	t	t	t	t	t	t	t	cds-AZR29664.1;Parent=gene-KWO_002965;Dbxref=NCBI_GP:AZR29664.1;Name=AZR29664.1;Note=programmed frameshift;exception=ribosomal slippage;gbkey=CDS;inference=COORDINATES: similar to AA sequence:RefSeq:WP_076612016.1;product=IS3 family transposase;protein_id=AZR29664.1;transl_table=11 IS3 family transposase (639289-640196 -)	silent gca -> gcG;	BCC246
CP034655.1	639347	a	a	a	a	a	G	a	a	a	a	a	a	a	a	a	a	a	a	a	a	a	cds-AZR29664.1;Parent=gene-KWO_002965;Dbxref=NCBI_GP:AZR29664.1;Name=AZR29664.1;Note=programmed frameshift;exception=ribosomal slippage;gbkey=CDS;inference=COORDINATES: similar to AA sequence:RefSeq:WP_076612016.1;product=IS3 family transposase;protein_id=AZR29664.1;transl_table=11 IS3 family transposase (639289-640196 -)	non-silent taa -> Caa;	BCC246
CP034655.1	639352	g	g	g	g	g	A	g	g	g	g	g	g	g	g	g	g	g	g	g	g	g	cds-AZR29664.1;Parent=gene-KWO_002965;Dbxref=NCBI_GP:AZR29664.1;Name=AZR29664.1;Note=programmed frameshift;exception=ribosomal slippage;gbkey=CDS;inference=COORDINATES: similar to AA sequence:RefSeq:WP_076612016.1;product=IS3 family transposase;protein_id=AZR29664.1;transl_table=11 IS3 family transposase (639289-640196 -)	non-silent acg -> aTg;	BCC246
CP034655.1	639363	g	g	g	g	g	T	g	g	g	g	g	g	g	g	g	g	g	g	g	g	g	cds-AZR29664.1;Parent=gene-KWO_002965;Dbxref=NCBI_GP:AZR29664.1;Name=AZR29664.1;Note=programmed frameshift;exception=ribosomal slippage;gbkey=CDS;inference=COORDINATES: similar to AA sequence:RefSeq:WP_076612016.1;product=IS3 family transposase;protein_id=AZR29664.1;transl_table=11 IS3 family transposase (639289-640196 -)	silent cgc -> cgA;	BCC246
CP034655.1	639364	c	c	c	c	c	T	c	c	c	c	c	c	c	c	c	c	c	c	c	c	c	cds-AZR29664.1;Parent=gene-KWO_002965;Dbxref=NCBI_GP:AZR29664.1;Name=AZR29664.1;Note=programmed frameshift;exception=ribosomal slippage;gbkey=CDS;inference=COORDINATES: similar to AA sequence:RefSeq:WP_076612016.1;product=IS3 family transposase;protein_id=AZR29664.1;transl_table=11 IS3 family transposase (639289-640196 -)	non-silent cgc -> cAc;	BCC246
CP034655.1	640452	c	c	c	c	c	c	c	c	c	c	c	c	c	c	c	T	c	c	c	c	c	cds-AZR29665.1;Parent=gene-KWO_002970;Dbxref=NCBI_GP:AZR29665.1;Name=AZR29665.1;gbkey=CDS;inference=COORDINATES: similar to AA sequence:RefSeq:WP_010368376.1;product=hypothetical protein;protein_id=AZR29665.1;transl_table=11 hypothetical protein (640432-640632 +)	silent gcc -> gcT;	E52
CP034655.1	643402	g	g	g	g	g	A	g	g	g	g	g	g	g	g	g	g	g	g	g	g	g	cds-AZR29668.1;Parent=gene-KWO_002985;Dbxref=NCBI_GP:AZR29668.1;Name=AZR29668.1;gbkey=CDS;inference=COORDINATES: similar to AA sequence:RefSeq:WP_010368374.1;product=hypothetical protein;protein_id=AZR29668.1;transl_table=11 hypothetical protein (643299-643526 +)	non-silent agg -> aAg;	BCC246
CP034655.1	643804	g	g	g	g	g	g	g	A	g	g	g	g	g	g	g	g	g	g	g	g	g			BCC248
CP034655.1	645601	g	g	g	g	g	A	A	A	g	A	g	A	A	A	g	g	g	g	g	g	g	cds-AZR29671.1;Parent=gene-KWO_003000;Dbxref=NCBI_GP:AZR29671.1;Name=AZR29671.1;Note=programmed frameshift;exception=ribosomal slippage;gbkey=CDS;inference=COORDINATES: similar to AA sequence:RefSeq:WP_086558217.1;product=IS3 family transposase;protein_id=AZR29671.1;transl_table=11 IS3 family transposase (645402-645660 +)	non-silent agg -> aAg;	BCC246 BCC247 BCC248 BCC265 BCC278 BCC280 BCC281
CP034655.1	648519	g	g	g	g	g	g	g	g	g	g	g	g	g	g	g	g	g	g	g	g	T	cds-AZR29675.1;Parent=gene-KWO_003020;Dbxref=NCBI_GP:AZR29675.1;Name=AZR29675.1;gbkey=CDS;inference=COORDINATES: similar to AA sequence:RefSeq:NP_638909.1;product=SDR family oxidoreductase;protein_id=AZR29675.1;transl_table=11 SDR family oxidoreductase (648251-649837 -)	non-silent gcc -> gAc;	NCPPB4395
CP034655.1	650545	g	g	g	g	g	A	g	g	g	g	g	g	g	g	g	g	g	g	g	g	g	cds-AZR29676.1;Parent=gene-KWO_003025;Dbxref=NCBI_GP:AZR29676.1;Name=AZR29676.1;gbkey=CDS;inference=COORDINATES: similar to AA sequence:RefSeq:WP_014089267.1;product=glutathione S-transferase family protein;protein_id=AZR29676.1;transl_table=11 glutathione S-transferase family protein (650244-651218 +)	non-silent ggg -> gAg;	BCC246
CP034655.1	650603	c	c	c	c	c	c	c	c	c	c	c	c	c	c	c	A	c	c	c	c	c	cds-AZR29676.1;Parent=gene-KWO_003025;Dbxref=NCBI_GP:AZR29676.1;Name=AZR29676.1;gbkey=CDS;inference=COORDINATES: similar to AA sequence:RefSeq:WP_014089267.1;product=glutathione S-transferase family protein;protein_id=AZR29676.1;transl_table=11 glutathione S-transferase family protein (650244-651218 +)	silent ctc -> ctA;	E52
CP034655.1	654507	c	c	c	c	c	c	c	c	c	c	c	c	c	c	c	T	c	c	c	c	c	cds-AZR29679.1;Parent=gene-KWO_003055;Dbxref=NCBI_GP:AZR29679.1;Name=AZR29679.1;gbkey=CDS;inference=COORDINATES: similar to AA sequence:RefSeq:WP_017158410.1;product=S9 family peptidase;protein_id=AZR29679.1;transl_table=11 S9 family peptidase (653178-655502 -)	silent acg -> acA;	E52
CP034655.1	657748	g	g	g	g	g	g	g	g	g	g	g	A	A	A	g	g	g	g	g	g	g	cds-AZR29681.1;Parent=gene-KWO_003065;Dbxref=NCBI_GP:AZR29681.1;Name=AZR29681.1;gbkey=CDS;inference=COORDINATES: similar to AA sequence:RefSeq:WP_002804659.1;product=DUF1615 domain-containing protein;protein_id=AZR29681.1;transl_table=11 DUF1615 domain-containing protein (657041-658132 -)	non-silent cgc -> Tgc;	BCC278 BCC280 BCC281
CP034655.1	657797	g	g	g	g	g	g	g	g	g	g	g	g	g	g	g	A	g	g	g	g	g	cds-AZR29681.1;Parent=gene-KWO_003065;Dbxref=NCBI_GP:AZR29681.1;Name=AZR29681.1;gbkey=CDS;inference=COORDINATES: similar to AA sequence:RefSeq:WP_002804659.1;product=DUF1615 domain-containing protein;protein_id=AZR29681.1;transl_table=11 DUF1615 domain-containing protein (657041-658132 -)	silent atc -> atT;	E52
CP034655.1	658207	t	t	*	t	t	t	t	t	t	t	t	t	t	t	t	t	t	t	t	t	t			R5P
CP034655.1	658208	t	t	*	t	t	t	t	t	t	t	t	t	t	t	t	t	t	t	t	t	t			R5P
CP034655.1	658209	g	g	*	g	g	g	g	g	g	g	g	g	g	g	g	g	g	g	g	g	g			R5P
CP034655.1	659435	g	g	T	g	g	g	g	g	g	g	g	g	g	g	g	g	g	g	g	g	g	cds-KWO_003070;Parent=gene-KWO_003070;Note=frameshifted%3B internal stop;gbkey=CDS;inference=COORDINATES: similar to AA sequence:RefSeq:WP_005923732.1;product=GGDEF domain-containing protein;pseudo=true;transl_table=11 GGDEF domain-containing protein (658832-660702 +)	non-silent gcg -> Tcg;	R5P
CP034655.1	660168	g	g	g	g	g	g	T	T	T	T	g	g	g	g	g	g	g	g	g	g	g	cds-KWO_003070;Parent=gene-KWO_003070;Note=frameshifted%3B internal stop;gbkey=CDS;inference=COORDINATES: similar to AA sequence:RefSeq:WP_005923732.1;product=GGDEF domain-containing protein;pseudo=true;transl_table=11 GGDEF domain-containing protein (658832-660702 +)	non-silent tgg -> tTg;	BCC247 BCC248 BCC250 BCC265
CP034655.1	662360	c	c	c	c	c	c	c	c	c	c	c	c	c	c	c	A	c	c	c	c	c	cds-AZR32814.1;Parent=gene-KWO_003090;Dbxref=NCBI_GP:AZR32814.1;Name=AZR32814.1;gbkey=CDS;inference=COORDINATES: similar to AA sequence:RefSeq:WP_005915476.1;product=SAM-dependent methyltransferase;protein_id=AZR32814.1;transl_table=11 SAM-dependent methyltransferase (662018-662902 -)	non-silent tgg -> tgT;	E52
CP034655.1	662361	c	c	c	c	c	c	c	c	c	c	c	c	c	c	c	A	c	c	c	c	c	cds-AZR32814.1;Parent=gene-KWO_003090;Dbxref=NCBI_GP:AZR32814.1;Name=AZR32814.1;gbkey=CDS;inference=COORDINATES: similar to AA sequence:RefSeq:WP_005915476.1;product=SAM-dependent methyltransferase;protein_id=AZR32814.1;transl_table=11 SAM-dependent methyltransferase (662018-662902 -)	non-silent tgg -> tTg;	E52
CP034655.1	663553	t	t	t	t	t	t	C	C	C	C	t	t	t	t	t	t	t	t	t	t	t	cds-AZR29683.1;Parent=gene-KWO_003095;Dbxref=NCBI_GP:AZR29683.1;Name=AZR29683.1;gbkey=CDS;inference=COORDINATES: similar to AA sequence:RefSeq:NP_638884.1;product=DMT family transporter;protein_id=AZR29683.1;transl_table=11 DMT family transporter (663093-663977 +)	non-silent atc -> aCc;	BCC247 BCC248 BCC250 BCC265
CP034655.1	664385	a	a	G	a	G	G	G	G	G	G	G	G	G	G	G	G	a	a	a	a	a	cds-AZR29684.1;Parent=gene-KWO_003100;Dbxref=NCBI_GP:AZR29684.1;Name=AZR29684.1;gbkey=CDS;inference=COORDINATES: similar to AA sequence:RefSeq:WP_010376106.1;product=transporter substrate-binding domain-containing protein;protein_id=AZR29684.1;transl_table=11 transporter substrate-binding domain-containing protein (664086-664859 -)	non-silent tgc -> Cgc;	R5P BCC210 BCC246 BCC247 BCC248 BCC250 BCC265 BCC274 BCC278 BCC280 BCC281 BCC282 E52
CP034655.1	665525	t	t	G	t	t	G	G	G	G	G	t	G	G	G	G	G	t	t	t	t	t			R5P BCC246 BCC247 BCC248 BCC250 BCC265 BCC278 BCC280 BCC281 BCC282 E52
CP034655.1	667450	c	c	T	c	c	c	c	c	c	c	c	c	c	c	c	c	c	c	c	c	c	cds-AZR32815.1;Parent=gene-KWO_003115;Dbxref=NCBI_GP:AZR32815.1;Name=AZR32815.1;gbkey=CDS;inference=COORDINATES: similar to AA sequence:RefSeq:WP_017116592.1;product=cellulase;protein_id=AZR32815.1;transl_table=11 cellulase (665797-667539 -)	silent cag -> caA;	R5P
CP034655.1	668727	g	g	g	g	g	g	g	g	g	g	g	g	g	g	A	g	g	g	g	g	g	cds-AZR29686.1;Parent=gene-KWO_003125;Dbxref=NCBI_GP:AZR29686.1;Name=AZR29686.1;gbkey=CDS;inference=COORDINATES: similar to AA sequence:RefSeq:WP_007966060.1;product=D-serine/D-alanine/glycine transporter;protein_id=AZR29686.1;transl_table=11 D-serine/D-alanine/glycine transporter (668144-669523 +)	non-silent ggc -> gAc;	BCC282
CP034655.1	672808	c	c	c	c	c	c	c	c	c	c	c	A	A	A	A	c	c	c	c	c	c			BCC278 BCC280 BCC281 BCC282
CP034655.1	673000	g	g	g	g	g	g	g	g	g	g	g	g	g	g	g	A	g	g	g	g	g			E52
CP034655.1	675424	g	g	g	g	g	g	g	g	g	g	g	A	A	A	A	g	g	g	g	g	g	cds-AZR29689.1;Parent=gene-KWO_003155;Dbxref=NCBI_GP:AZR29689.1;Name=AZR29689.1;gbkey=CDS;gene=treA;inference=COORDINATES: similar to AA sequence:RefSeq:WP_017167145.1;product=alpha%2Calpha-trehalase TreA;protein_id=AZR29689.1;transl_table=11 alpha%2Calpha-trehalase TreA (673934-675607 -)	silent ctg -> Ttg;	BCC278 BCC280 BCC281 BCC282
CP034655.1	683052	g	g	g	g	*	g	g	g	g	g	g	g	g	g	g	g	g	g	g	g	g	cds-KWO_003190;Parent=gene-KWO_003190;Note=frameshifted;gbkey=CDS;inference=COORDINATES: similar to AA sequence:RefSeq:NP_638870.1;product=insulinase family protein;pseudo=true;transl_table=11 insulinase family protein (680751-683632 -)	non-silent gcc -> g*c;	BCC210
CP034655.1	683053	c	c	c	c	*	c	c	c	c	c	c	c	c	c	c	c	c	c	c	c	c	cds-KWO_003190;Parent=gene-KWO_003190;Note=frameshifted;gbkey=CDS;inference=COORDINATES: similar to AA sequence:RefSeq:NP_638870.1;product=insulinase family protein;pseudo=true;transl_table=11 insulinase family protein (680751-683632 -)	non-silent gcc -> *cc;	BCC210
CP034655.1	686165	c	c	c	c	T	c	c	c	c	c	c	c	c	c	c	c	c	c	c	c	c	cds-AZR29696.1;Parent=gene-KWO_003195;Dbxref=NCBI_GP:AZR29696.1;Name=AZR29696.1;gbkey=CDS;inference=COORDINATES: similar to AA sequence:RefSeq:WP_017118449.1;product=PAS domain S-box protein;protein_id=AZR29696.1;transl_table=11 PAS domain S-box protein (683876-686461 +)	non-silent cgc -> Tgc;	BCC210
CP034655.1	688963	g	g	g	g	g	g	g	g	A	g	g	g	g	g	g	g	g	g	g	g	g	cds-KWO_003205;Parent=gene-KWO_003205;Note=frameshifted;gbkey=CDS;inference=COORDINATES: similar to AA sequence:RefSeq:WP_015472611.1;product=methyl-accepting chemotaxis protein;pseudo=true;transl_table=11 methyl-accepting chemotaxis protein (686901-689112 -)	silent cgc -> cgT;	BCC250
CP034655.1	692176	c	c	c	c	c	T	c	c	c	c	c	c	c	c	c	c	c	c	c	c	c	cds-AZR29699.1;Parent=gene-KWO_003215;Dbxref=NCBI_GP:AZR29699.1;Name=AZR29699.1;gbkey=CDS;inference=COORDINATES: similar to AA sequence:RefSeq:NP_638866.1;product=SulP family inorganic anion transporter;protein_id=AZR29699.1;transl_table=11 SulP family inorganic anion transporter (691120-692616 +)	non-silent ccg -> Tcg;	BCC246
CP034655.1	693656	c	c	T	c	c	c	c	c	c	c	c	c	c	c	c	c	c	c	c	c	c	cds-KWO_003220;Parent=gene-KWO_003220;Note=frameshifted;gbkey=CDS;inference=COORDINATES: similar to AA sequence:RefSeq:NP_638865.2;product=diguanylate cyclase;pseudo=true;transl_table=11 diguanylate cyclase (692878-693717 +)	non-silent gct -> gTt;	R5P
CP034655.1	695350	c	c	c	c	c	T	c	c	c	c	c	c	c	c	c	c	c	c	c	c	c	cds-AZR29700.1;Parent=gene-KWO_003225;Dbxref=NCBI_GP:AZR29700.1;Name=AZR29700.1;gbkey=CDS;inference=COORDINATES: similar to AA sequence:RefSeq:NP_638863.1;product=M28 family peptidase;protein_id=AZR29700.1;transl_table=11 M28 family peptidase (693887-695536 +)	silent acc -> acT;	BCC246
CP034655.1	697224	g	g	g	g	g	g	g	g	g	g	g	g	g	g	g	T	g	g	g	g	g	cds-AZR29702.1;Parent=gene-KWO_003240;Dbxref=NCBI_GP:AZR29702.1;Name=AZR29702.1;gbkey=CDS;gene=mdoH;inference=COORDINATES: similar to AA sequence:RefSeq:NP_638861.1;product=glucans biosynthesis glucosyltransferase MdoH;protein_id=AZR29702.1;transl_table=11 glucans biosynthesis glucosyltransferase MdoH (696654-698591 +)	non-silent ggc -> Tgc;	E52
CP034655.1	704449	c	c	c	c	c	c	T	T	T	T	c	c	c	c	c	c	c	c	c	c	c	cds-AZR29709.1;Parent=gene-KWO_003275;Dbxref=NCBI_GP:AZR29709.1;Name=AZR29709.1;gbkey=CDS;inference=COORDINATES: similar to AA sequence:RefSeq:NP_638855.1;product=YafY family transcriptional regulator;protein_id=AZR29709.1;transl_table=11 YafY family transcriptional regulator (704206-705171 +)	silent ctg -> Ttg;	BCC247 BCC248 BCC250 BCC265
CP034655.1	705753	t	t	C	t	t	C	C	C	C	C	t	C	C	C	C	C	t	t	t	t	t	cds-AZR29710.1;Parent=gene-KWO_003280;Dbxref=NCBI_GP:AZR29710.1;Name=AZR29710.1;gbkey=CDS;inference=COORDINATES: similar to AA sequence:RefSeq:NP_638854.2;product=hypothetical protein;protein_id=AZR29710.1;transl_table=11 hypothetical protein (705280-705849 -)	non-silent aat -> Gat;	R5P BCC246 BCC247 BCC248 BCC250 BCC265 BCC278 BCC280 BCC281 BCC282 E52
CP034655.1	713442	t	t	G	t	t	t	t	t	t	t	t	t	t	t	t	t	t	t	t	t	t	cds-AZR29717.1;Parent=gene-KWO_003315;Dbxref=NCBI_GP:AZR29717.1;Name=AZR29717.1;gbkey=CDS;inference=COORDINATES: similar to AA sequence:RefSeq:NP_638847.1;product=DUF454 domain-containing protein;protein_id=AZR29717.1;transl_table=11 DUF454 domain-containing protein (713353-713751 +)	silent ggt -> ggG;	R5P
CP034655.1	717470	t	t	t	t	t	t	t	t	t	t	t	t	t	t	t	C	t	t	t	t	t	cds-AZR29723.1;Parent=gene-KWO_003345;Dbxref=NCBI_GP:AZR29723.1;Name=AZR29723.1;gbkey=CDS;gene=hslV;inference=COORDINATES: similar to AA sequence:RefSeq:WP_011260360.1;product=ATP-dependent protease subunit HslV;protein_id=AZR29723.1;transl_table=11 ATP-dependent protease subunit HslV (717105-717656 +)	silent ggt -> ggC;	E52
CP034655.1	722518	c	c	c	c	c	c	T	T	T	T	c	c	c	c	c	c	c	c	c	c	c	cds-KWO_003370;Parent=gene-KWO_003370;Note=frameshifted;gbkey=CDS;inference=COORDINATES: similar to AA sequence:RefSeq:NP_638834.2;product=MFS transporter;pseudo=true;transl_table=11 MFS transporter (721529-723045 -)	silent gtg -> gtA;	BCC247 BCC248 BCC250 BCC265
CP034655.1	723470	g	g	g	g	g	g	g	g	g	g	g	g	g	g	T	g	g	g	g	g	g	cds-AZR29728.1;Parent=gene-KWO_003375;Dbxref=NCBI_GP:AZR29728.1;Name=AZR29728.1;gbkey=CDS;inference=COORDINATES: similar to AA sequence:RefSeq:WP_019303204.1;product=ubiquinone/menaquinone biosynthesis C-methyltransferase UbiE;protein_id=AZR29728.1;transl_table=11 ubiquinone/menaquinone biosynthesis C-methyltransferase UbiE (723133-723894 +)	non-silent cgc -> cTc;	BCC282
CP034655.1	724390	c	c	c	c	c	c	T	T	T	T	c	c	c	c	c	c	c	c	c	c	c	cds-AZR29729.1;Parent=gene-KWO_003385;Dbxref=NCBI_GP:AZR29729.1;Name=AZR29729.1;gbkey=CDS;inference=COORDINATES: similar to AA sequence:RefSeq:NP_638832.1;product=GGDEF domain-containing protein;protein_id=AZR29729.1;transl_table=11 GGDEF domain-containing protein (724209-725114 +)	non-silent gca -> gTa;	BCC247 BCC248 BCC250 BCC265
CP034655.1	726048	c	c	c	c	c	c	c	c	c	c	c	c	c	T	c	c	c	c	c	c	c	cds-AZR29730.1;Parent=gene-KWO_003390;Dbxref=NCBI_GP:AZR29730.1;Name=AZR29730.1;gbkey=CDS;inference=COORDINATES: similar to AA sequence:RefSeq:WP_010368279.1;product=M1 family peptidase;protein_id=AZR29730.1;transl_table=11 M1 family peptidase (725206-727230 +)	silent ttc -> ttT;	BCC281
CP034655.1	730390	t	t	t	t	t	t	t	t	t	t	t	t	t	t	t	G	t	t	t	t	t	cds-KWO_003405;Parent=gene-KWO_003405;Note=frameshifted%3B incomplete%3B partial on complete genome%3B missing start and stop;gbkey=CDS;inference=COORDINATES: similar to AA sequence:RefSeq:WP_008577293.1;product=PQQ-dependent dehydrogenase%2C methanol/ethanol family;pseudo=true;transl_table=11 PQQ-dependent dehydrogenase%2C methanol/ethanol family (729628-730431 +)	non-silent tcc -> Gcc;	E52
CP034655.1	733548	g	g	g	g	g	g	g	g	A	g	g	g	g	g	g	g	g	g	g	g	g	cds-AZR29736.1;Parent=gene-KWO_003425;Dbxref=NCBI_GP:AZR29736.1;Name=AZR29736.1;gbkey=CDS;inference=COORDINATES: similar to AA sequence:RefSeq:WP_017113604.1;product=hypothetical protein;protein_id=AZR29736.1;transl_table=11 hypothetical protein (733054-733710 -)	silent ctg -> Ttg;	BCC250
CP034655.1	737891	c	c	c	c	c	T	c	c	c	c	c	c	c	c	c	c	c	c	c	c	c	cds-AZR29739.1;Parent=gene-KWO_003440;Dbxref=NCBI_GP:AZR29739.1;Name=AZR29739.1;gbkey=CDS;gene=asnB;inference=COORDINATES: similar to AA sequence:RefSeq:WP_010368268.1;product=asparagine synthase (glutamine-hydrolyzing);protein_id=AZR29739.1;transl_table=11 asparagine synthase (glutamine-hydrolyzing) (736080-738098 -)	non-silent gtt -> Att;	BCC246
CP034655.1	738478	c	c	c	c	c	c	T	T	T	T	c	c	c	c	c	c	c	c	c	c	c	cds-AZR29740.1;Parent=gene-KWO_003445;Dbxref=NCBI_GP:AZR29740.1;Name=AZR29740.1;gbkey=CDS;inference=COORDINATES: similar to AA sequence:RefSeq:WP_010368267.1;product=phosphocholine cytidylyltransferase family protein;protein_id=AZR29740.1;transl_table=11 phosphocholine cytidylyltransferase family protein (738083-738835 -)	non-silent gct -> Act;	BCC247 BCC248 BCC250 BCC265
CP034655.1	743640	g	g	C	g	g	C	C	C	C	C	g	C	C	C	C	C	g	g	g	g	g	cds-KWO_003470;Parent=gene-KWO_003470;Note=frameshifted%3B internal stop;gbkey=CDS;inference=COORDINATES: similar to AA sequence:RefSeq:WP_003482737.1;product=sigma-54-dependent Fis family transcriptional regulator;pseudo=true;transl_table=11 sigma-54-dependent Fis family transcriptional regulator (743502-745464 -)	non-silent cga -> Gga;	R5P BCC246 BCC247 BCC248 BCC250 BCC265 BCC278 BCC280 BCC281 BCC282 E52
CP034655.1	748197	g	g	g	g	g	g	g	g	g	g	g	g	g	g	g	A	g	g	g	g	g	cds-AZR29746.1;Parent=gene-KWO_003485;Dbxref=NCBI_GP:AZR29746.1;Name=AZR29746.1;gbkey=CDS;gene=mreC;inference=COORDINATES: similar to AA sequence:RefSeq:NP_638815.1;product=rod shape-determining protein MreC;protein_id=AZR29746.1;transl_table=11 rod shape-determining protein MreC (748153-749496 +)	silent gag -> gaA;	E52
CP034655.1	754869	c	c	c	c	c	c	c	c	c	c	c	T	T	T	c	c	c	c	c	c	c	cds-KWO_003510;Parent=gene-KWO_003510;Note=frameshifted;gbkey=CDS;inference=COORDINATES: similar to AA sequence:RefSeq:WP_011037261.1;product=IS1595 family transposase;pseudo=true;transl_table=11 IS1595 family transposase (754024-754983 -)	non-silent gga -> Aga;	BCC278 BCC280 BCC281
CP034655.1	757211	a	a	a	a	a	a	a	a	a	a	a	a	a	G	a	a	a	a	a	a	a	cds-AZR29752.1;Parent=gene-KWO_003520;Dbxref=NCBI_GP:AZR29752.1;Name=AZR29752.1;gbkey=CDS;inference=COORDINATES: similar to AA sequence:RefSeq:WP_022557821.1;product=IS5 family transposase;protein_id=AZR29752.1;transl_table=11 IS5 family transposase (757090-758073 -)	non-silent gtc -> gCc;	BCC281
CP034655.1	768896	c	c	c	c	c	c	c	c	c	T	c	c	c	c	c	c	c	c	c	c	c	cds-AZR29761.1;Parent=gene-KWO_003590;Dbxref=NCBI_GP:AZR29761.1;Name=AZR29761.1;gbkey=CDS;gene=lipA;inference=COORDINATES: similar to AA sequence:RefSeq:NP_638797.1;product=lipoyl synthase;protein_id=AZR29761.1;transl_table=11 lipoyl synthase (768293-769306 +)	non-silent cca -> Tca;	BCC265
CP034655.1	774873	c	c	c	c	c	c	T	T	T	T	c	c	c	c	c	T	c	c	c	c	c	cds-AZR29765.1;Parent=gene-KWO_003610;Dbxref=NCBI_GP:AZR29765.1;Name=AZR29765.1;gbkey=CDS;inference=COORDINATES: similar to AA sequence:RefSeq:WP_005990339.1;product=nicotinate phosphoribosyltransferase;protein_id=AZR29765.1;transl_table=11 nicotinate phosphoribosyltransferase (774430-775833 +)	silent agc -> agT;	BCC247 BCC248 BCC250 BCC265 E52
CP034655.1	784973	c	c	c	c	c	c	c	c	c	G	c	c	c	c	c	c	c	c	c	c	c	cds-AZR29773.1;Parent=gene-KWO_003655;Dbxref=NCBI_GP:AZR29773.1;Name=AZR29773.1;gbkey=CDS;inference=COORDINATES: similar to AA sequence:RefSeq:WP_010368210.1;product=PAS domain S-box protein;protein_id=AZR29773.1;transl_table=11 PAS domain S-box protein (784043-785854 +)	non-silent cgc -> Ggc;	BCC265
CP034655.1	797816	c	c	c	c	c	c	c	c	c	c	c	T	T	T	c	c	c	c	c	c	c	cds-AZR32820.1;Parent=gene-KWO_003705;Dbxref=NCBI_GP:AZR32820.1;Name=AZR32820.1;gbkey=CDS;inference=COORDINATES: similar to AA sequence:RefSeq:WP_017115454.1;product=glycoside hydrolase family 2 protein;protein_id=AZR32820.1;transl_table=11 glycoside hydrolase family 2 protein (795786-798623 +)	silent cgc -> cgT;	BCC278 BCC280 BCC281
CP034655.1	799490	c	c	T	c	c	c	c	c	c	c	c	c	c	c	c	c	c	c	c	c	c	cds-AZR29782.1;Parent=gene-KWO_003710;Dbxref=NCBI_GP:AZR29782.1;Name=AZR29782.1;gbkey=CDS;inference=COORDINATES: similar to AA sequence:RefSeq:WP_010368195.1;product=alpha-N-acetylglucosaminidase;protein_id=AZR29782.1;transl_table=11 alpha-N-acetylglucosaminidase (798620-801016 +)	silent ctg -> Ttg;	R5P
CP034655.1	800496	c	c	c	c	c	A	c	c	c	c	c	c	c	c	c	c	c	c	c	c	c	cds-AZR29782.1;Parent=gene-KWO_003710;Dbxref=NCBI_GP:AZR29782.1;Name=AZR29782.1;gbkey=CDS;inference=COORDINATES: similar to AA sequence:RefSeq:WP_010368195.1;product=alpha-N-acetylglucosaminidase;protein_id=AZR29782.1;transl_table=11 alpha-N-acetylglucosaminidase (798620-801016 +)	non-silent gcg -> gAg;	BCC246
CP034655.1	802582	g	g	g	g	g	g	g	g	g	g	g	g	g	g	g	C	g	g	g	g	g	cds-AZR29784.1;Parent=gene-KWO_003720;Dbxref=NCBI_GP:AZR29784.1;Name=AZR29784.1;gbkey=CDS;inference=COORDINATES: similar to AA sequence:RefSeq:WP_019301893.1;product=GntR family transcriptional regulator;protein_id=AZR29784.1;transl_table=11 GntR family transcriptional regulator (802529-803296 +)	silent gcg -> gcC;	E52
CP034655.1	806219	c	c	c	c	c	c	c	c	c	T	c	c	c	c	c	c	c	c	c	c	c	cds-AZR29787.1;Parent=gene-KWO_003735;Dbxref=NCBI_GP:AZR29787.1;Name=AZR29787.1;gbkey=CDS;inference=COORDINATES: similar to AA sequence:RefSeq:NP_638757.2;product=SIS domain-containing protein;protein_id=AZR29787.1;transl_table=11 SIS domain-containing protein (805732-806760 +)	non-silent gca -> gTa;	BCC265
CP034655.1	808818	a	a	a	a	a	a	a	a	a	a	a	a	a	a	a	G	a	a	a	a	a	cds-AZR29789.1;Parent=gene-KWO_003750;Dbxref=NCBI_GP:AZR29789.1;Name=AZR29789.1;gbkey=CDS;gene=pgaD;inference=COORDINATES: similar to AA sequence:RefSeq:WP_019301887.1;product=poly-beta-1%2C6-N-acetyl-D-glucosamine biosynthesis protein PgaD;protein_id=AZR29789.1;transl_table=11 poly-beta-1%2C6-N-acetyl-D-glucosamine biosynthesis protein PgaD (808441-809046 -)	silent ttg -> Ctg;	E52
CP034655.1	812180	c	c	c	c	c	c	A	A	A	A	c	c	c	c	c	c	c	c	c	c	c	cds-AZR32821.1;Parent=gene-KWO_003760;Dbxref=NCBI_GP:AZR32821.1;Name=AZR32821.1;gbkey=CDS;gene=pgaB;inference=COORDINATES: similar to AA sequence:RefSeq:WP_010368183.1;product=poly-beta-1%2C6-N-acetyl-D-glucosamine N-deacetylase PgaB;protein_id=AZR32821.1;transl_table=11 poly-beta-1%2C6-N-acetyl-D-glucosamine N-deacetylase PgaB (810298-812187 -)	non-silent cgc -> cTc;	BCC247 BCC248 BCC250 BCC265
CP034655.1	813424	c	c	c	c	c	c	c	A	A	A	c	c	c	c	c	c	c	c	c	c	c	cds-AZR32822.1;Parent=gene-KWO_003765;Dbxref=NCBI_GP:AZR32822.1;Name=AZR32822.1;gbkey=CDS;gene=pgaA;inference=COORDINATES: similar to AA sequence:RefSeq:WP_012444133.1;product=poly-beta-1%2C6 N-acetyl-D-glucosamine export porin PgaA;protein_id=AZR32822.1;transl_table=11 poly-beta-1%2C6 N-acetyl-D-glucosamine export porin PgaA (812198-814240 -)	non-silent gaa -> Taa;	BCC248 BCC250 BCC265
CP034655.1	817309	t	t	t	t	C	t	t	t	t	t	t	t	t	t	t	t	t	t	t	t	t	cds-AZR29792.1;Parent=gene-KWO_003785;Dbxref=NCBI_GP:AZR29792.1;Name=AZR29792.1;gbkey=CDS;inference=COORDINATES: similar to AA sequence:RefSeq:WP_011348596.1;product=lytic murein transglycosylase;protein_id=AZR29792.1;transl_table=11 lytic murein transglycosylase (817063-819057 -)	silent cca -> ccG;	BCC210
CP034655.1	818088	c	c	c	c	c	c	c	c	c	c	c	c	c	c	c	A	c	c	c	c	c	cds-AZR29792.1;Parent=gene-KWO_003785;Dbxref=NCBI_GP:AZR29792.1;Name=AZR29792.1;gbkey=CDS;inference=COORDINATES: similar to AA sequence:RefSeq:WP_011348596.1;product=lytic murein transglycosylase;protein_id=AZR29792.1;transl_table=11 lytic murein transglycosylase (817063-819057 -)	non-silent ggc -> Tgc;	E52
CP034655.1	818886	g	g	g	g	g	A	g	g	g	g	g	g	g	g	g	g	g	g	g	g	g	cds-AZR29792.1;Parent=gene-KWO_003785;Dbxref=NCBI_GP:AZR29792.1;Name=AZR29792.1;gbkey=CDS;inference=COORDINATES: similar to AA sequence:RefSeq:WP_011348596.1;product=lytic murein transglycosylase;protein_id=AZR29792.1;transl_table=11 lytic murein transglycosylase (817063-819057 -)	non-silent ctc -> Ttc;	BCC246
CP034655.1	818898	c	c	c	c	c	T	c	c	c	c	c	c	c	c	c	c	c	c	c	c	c	cds-AZR29792.1;Parent=gene-KWO_003785;Dbxref=NCBI_GP:AZR29792.1;Name=AZR29792.1;gbkey=CDS;inference=COORDINATES: similar to AA sequence:RefSeq:WP_011348596.1;product=lytic murein transglycosylase;protein_id=AZR29792.1;transl_table=11 lytic murein transglycosylase (817063-819057 -)	non-silent gat -> Aat;	BCC246
CP034655.1	818980	t	t	G	t	G	G	G	G	G	G	G	G	G	G	G	G	t	t	t	t	t	cds-AZR29792.1;Parent=gene-KWO_003785;Dbxref=NCBI_GP:AZR29792.1;Name=AZR29792.1;gbkey=CDS;inference=COORDINATES: similar to AA sequence:RefSeq:WP_011348596.1;product=lytic murein transglycosylase;protein_id=AZR29792.1;transl_table=11 lytic murein transglycosylase (817063-819057 -)	non-silent aga -> agC;	R5P BCC210 BCC246 BCC247 BCC248 BCC250 BCC265 BCC274 BCC278 BCC280 BCC281 BCC282 E52
CP034655.1	819016	g	g	A	g	g	A	A	A	A	A	g	A	A	A	A	A	g	g	g	g	g	cds-AZR29792.1;Parent=gene-KWO_003785;Dbxref=NCBI_GP:AZR29792.1;Name=AZR29792.1;gbkey=CDS;inference=COORDINATES: similar to AA sequence:RefSeq:WP_011348596.1;product=lytic murein transglycosylase;protein_id=AZR29792.1;transl_table=11 lytic murein transglycosylase (817063-819057 -)	silent ctc -> ctT;	R5P BCC246 BCC247 BCC248 BCC250 BCC265 BCC278 BCC280 BCC281 BCC282 E52
CP034655.1	819064	a	a	a	a	a	a	a	a	a	a	a	a	a	a	a	G	a	a	a	a	a			E52
CP034655.1	823003	g	g	T	g	g	g	g	g	g	g	g	g	g	g	g	g	g	g	g	g	g	cds-AZR29794.1;Parent=gene-KWO_003800;Dbxref=NCBI_GP:AZR29794.1;Name=AZR29794.1;Note=programmed frameshift;exception=ribosomal slippage;gbkey=CDS;inference=COORDINATES: similar to AA sequence:RefSeq:WP_007975311.1;product=IS5 family transposase;protein_id=AZR29794.1;transl_table=11 IS5 family transposase (822590-823467 +)	silent ctg -> ctT;	R5P
CP034655.1	824764	c	c	c	c	c	c	c	c	c	c	c	c	c	c	c	c	T	c	c	c	c	cds-AZR29796.1;Parent=gene-KWO_003810;Dbxref=NCBI_GP:AZR29796.1;Name=AZR29796.1;gbkey=CDS;inference=COORDINATES: similar to AA sequence:RefSeq:NP_636038.1;product=valine--tRNA ligase;protein_id=AZR29796.1;transl_table=11 valine--tRNA ligase (823693-826527 -)	silent gag -> gaA;	NCPPB4380
CP034655.1	826912	g	g	g	g	g	g	g	g	g	g	g	g	g	g	g	T	g	g	g	g	g	cds-AZR29797.1;Parent=gene-KWO_003815;Dbxref=NCBI_GP:AZR29797.1;Name=AZR29797.1;gbkey=CDS;inference=COORDINATES: similar to AA sequence:RefSeq:NP_636040.1;product=DNA polymerase III subunit chi;protein_id=AZR29797.1;transl_table=11 DNA polymerase III subunit chi (826741-827166 -)	non-silent ttc -> ttA;	E52
CP034655.1	830136	g	g	g	g	g	A	g	g	g	g	g	g	g	g	g	g	g	g	g	g	g	cds-AZR29799.1;Parent=gene-KWO_003830;Dbxref=NCBI_GP:AZR29799.1;Name=AZR29799.1;gbkey=CDS;gene=lptF;inference=COORDINATES: similar to AA sequence:RefSeq:NP_636042.1;product=LPS export ABC transporter permease LptF;protein_id=AZR29799.1;transl_table=11 LPS export ABC transporter permease LptF (829101-830183 +)	non-silent gcc -> Acc;	BCC246
CP034655.1	833584	g	g	g	g	g	g	g	g	g	g	g	g	g	g	g	A	g	g	g	g	g			E52
CP034655.1	833778	g	g	g	g	g	g	g	g	g	g	g	g	g	g	g	A	g	g	g	g	g			E52
CP034655.1	835415	c	c	c	c	c	c	c	c	c	c	c	c	c	c	c	A	c	c	c	c	c			E52
CP034655.1	835769	c	c	c	c	c	c	c	c	c	c	c	c	c	c	c	T	c	c	c	c	c	cds-AZR29804.1;Parent=gene-KWO_003865;Dbxref=NCBI_GP:AZR29804.1;Name=AZR29804.1;gbkey=CDS;inference=COORDINATES: similar to AA sequence:RefSeq:NP_636048.1;product=phosphoribosylformylglycinamidine synthase;protein_id=AZR29804.1;transl_table=11 phosphoribosylformylglycinamidine synthase (835496-839542 +)	silent ctg -> Ttg;	E52
CP034655.1	837050	c	c	c	G	c	c	c	c	c	c	c	c	c	c	c	c	c	c	c	c	c	cds-AZR29804.1;Parent=gene-KWO_003865;Dbxref=NCBI_GP:AZR29804.1;Name=AZR29804.1;gbkey=CDS;inference=COORDINATES: similar to AA sequence:RefSeq:NP_636048.1;product=phosphoribosylformylglycinamidine synthase;protein_id=AZR29804.1;transl_table=11 phosphoribosylformylglycinamidine synthase (835496-839542 +)	non-silent cgc -> Ggc;	SY103C
CP034655.1	839357	c	c	c	c	c	c	c	c	c	c	c	c	c	c	A	c	c	c	c	c	c	cds-AZR29804.1;Parent=gene-KWO_003865;Dbxref=NCBI_GP:AZR29804.1;Name=AZR29804.1;gbkey=CDS;inference=COORDINATES: similar to AA sequence:RefSeq:NP_636048.1;product=phosphoribosylformylglycinamidine synthase;protein_id=AZR29804.1;transl_table=11 phosphoribosylformylglycinamidine synthase (835496-839542 +)	non-silent ctc -> Atc;	BCC282
CP034655.1	843543	c	c	T	c	c	c	c	c	c	c	c	c	c	c	c	c	c	c	c	c	c	cds-AZR29805.1;Parent=gene-KWO_003875;Dbxref=NCBI_GP:AZR29805.1;Name=AZR29805.1;gbkey=CDS;inference=COORDINATES: similar to AA sequence:RefSeq:NP_636050.1;product=hypothetical protein;protein_id=AZR29805.1;transl_table=11 hypothetical protein (840526-847098 +)	silent agc -> agT;	R5P
CP034655.1	845635	g	g	g	g	g	T	g	g	g	g	g	g	g	g	g	g	g	g	g	g	g	cds-AZR29805.1;Parent=gene-KWO_003875;Dbxref=NCBI_GP:AZR29805.1;Name=AZR29805.1;gbkey=CDS;inference=COORDINATES: similar to AA sequence:RefSeq:NP_636050.1;product=hypothetical protein;protein_id=AZR29805.1;transl_table=11 hypothetical protein (840526-847098 +)	non-silent gtg -> Ttg;	BCC246
CP034655.1	846833	g	g	g	g	g	g	g	g	g	g	g	g	g	g	g	A	g	g	g	g	g	cds-AZR29805.1;Parent=gene-KWO_003875;Dbxref=NCBI_GP:AZR29805.1;Name=AZR29805.1;gbkey=CDS;inference=COORDINATES: similar to AA sequence:RefSeq:NP_636050.1;product=hypothetical protein;protein_id=AZR29805.1;transl_table=11 hypothetical protein (840526-847098 +)	non-silent ggc -> gAc;	E52
CP034655.1	847180	g	g	g	g	g	g	g	g	g	g	g	g	g	g	g	C	g	g	g	g	g			E52
CP034655.1	853313	c	c	c	c	c	c	c	c	c	c	A	c	c	c	c	c	c	c	c	c	c	cds-AZR29810.1;Parent=gene-KWO_003905;Dbxref=NCBI_GP:AZR29810.1;Name=AZR29810.1;gbkey=CDS;gene=gspH;inference=COORDINATES: similar to AA sequence:RefSeq:NP_636055.1;product=type II secretion system protein GspH;protein_id=AZR29810.1;transl_table=11 type II secretion system protein GspH (853161-853670 +)	silent ggc -> ggA;	BCC274
CP034655.1	853801	c	c	c	c	c	c	c	c	c	c	c	c	G	c	c	c	c	c	c	c	c	cds-AZR29811.1;Parent=gene-KWO_003910;Dbxref=NCBI_GP:AZR29811.1;Name=AZR29811.1;gbkey=CDS;inference=COORDINATES: similar to AA sequence:RefSeq:WP_017158146.1;product=prepilin-type N-terminal cleavage/methylation domain-containing protein;protein_id=AZR29811.1;transl_table=11 prepilin-type N-terminal cleavage/methylation domain-containing protein (853667-854083 +)	silent cgc -> cgG;	BCC280
CP034655.1	855219	c	c	c	c	c	c	c	c	A	c	c	c	c	c	c	c	c	c	c	c	c	cds-AZR29813.1;Parent=gene-KWO_003920;Dbxref=NCBI_GP:AZR29813.1;Name=AZR29813.1;gbkey=CDS;inference=COORDINATES: similar to AA sequence:RefSeq:NP_636058.1;product=general secretion pathway protein GspK;protein_id=AZR29813.1;transl_table=11 general secretion pathway protein GspK (854712-855563 +)	non-silent cgc -> Agc;	BCC250
CP034655.1	858750	a	a	G	a	G	G	G	G	G	G	G	G	G	G	G	G	a	a	a	a	a	cds-AZR29817.1;Parent=gene-KWO_003940;Dbxref=NCBI_GP:AZR29817.1;Name=AZR29817.1;gbkey=CDS;gene=gspD;inference=COORDINATES: similar to AA sequence:RefSeq:WP_017113741.1;product=type II secretion system protein GspD;protein_id=AZR29817.1;transl_table=11 type II secretion system protein GspD (858102-860396 +)	non-silent acg -> Gcg;	R5P BCC210 BCC246 BCC247 BCC248 BCC250 BCC265 BCC274 BCC278 BCC280 BCC281 BCC282 E52
CP034655.1	862274	a	a	C	a	a	C	C	C	C	C	a	C	C	C	C	C	a	a	a	a	a	cds-AZR29819.1;Parent=gene-KWO_003950;Dbxref=NCBI_GP:AZR29819.1;Name=AZR29819.1;gbkey=CDS;inference=COORDINATES: similar to AA sequence:RefSeq:NP_636064.1;product=UTRA domain-containing protein;protein_id=AZR29819.1;transl_table=11 UTRA domain-containing protein (861689-862417 -)	silent gct -> gcG;	R5P BCC246 BCC247 BCC248 BCC250 BCC265 BCC278 BCC280 BCC281 BCC282 E52
CP034655.1	862565	g	g	g	g	g	g	g	g	g	g	g	g	g	g	g	A	g	g	g	g	g	cds-AZR29820.1;Parent=gene-KWO_003955;Dbxref=NCBI_GP:AZR29820.1;Name=AZR29820.1;gbkey=CDS;inference=COORDINATES: similar to AA sequence:RefSeq:NP_636065.1;product=nicotinamide riboside transporter PnuC;protein_id=AZR29820.1;transl_table=11 nicotinamide riboside transporter PnuC (862523-863098 -)	silent agc -> agT;	E52
CP034655.1	863321	c	c	c	c	c	c	c	c	c	c	c	c	c	c	T	c	c	c	c	c	c			BCC282
CP034655.1	866896	g	g	g	g	g	g	g	g	g	g	g	g	g	g	g	A	g	g	g	g	g			E52
CP034655.1	867878	c	c	A	c	c	c	c	c	c	c	c	c	c	c	c	c	c	c	c	c	c	cds-AZR29823.1;Parent=gene-KWO_003975;Dbxref=NCBI_GP:AZR29823.1;Name=AZR29823.1;gbkey=CDS;inference=COORDINATES: similar to AA sequence:RefSeq:WP_017113267.1;product=glycosyltransferase family 2 protein;protein_id=AZR29823.1;transl_table=11 glycosyltransferase family 2 protein (867438-868292 +)	silent gcc -> gcA;	R5P
CP034655.1	870025	t	t	t	t	t	t	t	t	t	t	t	C	C	C	t	t	t	t	t	t	t	cds-AZR29824.1;Parent=gene-KWO_003985;Dbxref=NCBI_GP:AZR29824.1;Name=AZR29824.1;gbkey=CDS;inference=COORDINATES: similar to AA sequence:RefSeq:WP_022557821.1;product=IS5 family transposase;protein_id=AZR29824.1;transl_table=11 IS5 family transposase (869163-870146 +)	non-silent gtc -> gCc;	BCC278 BCC280 BCC281
CP034655.1	870647	c	c	c	c	c	c	c	c	c	c	c	c	c	c	c	A	c	c	c	c	c	cds-AZR29826.1;Parent=gene-KWO_003995;Dbxref=NCBI_GP:AZR29826.1;Name=AZR29826.1;gbkey=CDS;inference=COORDINATES: similar to AA sequence:RefSeq:NP_636070.2;product=glycosyltransferase;protein_id=AZR29826.1;transl_table=11 glycosyltransferase (870615-872522 +)	silent ggc -> ggA;	E52
CP034655.1	871091	a	G	G	G	G	G	G	G	G	G	G	G	G	G	G	G	G	G	G	G	G	cds-AZR29826.1;Parent=gene-KWO_003995;Dbxref=NCBI_GP:AZR29826.1;Name=AZR29826.1;gbkey=CDS;inference=COORDINATES: similar to AA sequence:RefSeq:NP_636070.2;product=glycosyltransferase;protein_id=AZR29826.1;transl_table=11 glycosyltransferase (870615-872522 +)	silent caa -> caG;	4W4 R5P SY103C BCC210 BCC246 BCC247 BCC248 BCC250 BCC265 BCC274 BCC278 BCC280 BCC281 BCC282 E52 NCPPB4380 NCPPB4381 NCPPB4384 NCPPB4394 NCPPB4395
CP034655.1	876807	t	t	t	t	t	t	A	A	A	A	t	t	t	t	t	t	t	t	t	t	t			BCC247 BCC248 BCC250 BCC265
CP034655.1	876808	t	t	t	t	t	t	A	A	A	A	t	t	t	t	t	t	t	t	t	t	t			BCC247 BCC248 BCC250 BCC265
CP034655.1	880901	a	a	G	a	a	a	G	G	G	G	a	a	a	a	a	G	a	a	a	a	a			R5P BCC247 BCC248 BCC250 BCC265 E52
CP034655.1	883261	t	t	t	t	t	t	t	t	t	t	t	t	t	t	t	*	t	t	t	t	t	cds-AZR29836.1;Parent=gene-KWO_004050;Dbxref=NCBI_GP:AZR29836.1;Name=AZR29836.1;gbkey=CDS;inference=COORDINATES: similar to AA sequence:RefSeq:WP_017156712.1;product=hypothetical protein;protein_id=AZR29836.1;transl_table=11 hypothetical protein (882982-883479 +)	non-silent tat -> *at;	E52
CP034655.1	883262	a	a	a	a	a	a	a	a	a	a	a	a	a	a	a	*	a	a	a	a	a	cds-AZR29836.1;Parent=gene-KWO_004050;Dbxref=NCBI_GP:AZR29836.1;Name=AZR29836.1;gbkey=CDS;inference=COORDINATES: similar to AA sequence:RefSeq:WP_017156712.1;product=hypothetical protein;protein_id=AZR29836.1;transl_table=11 hypothetical protein (882982-883479 +)	non-silent tat -> t*t;	E52
CP034655.1	883263	t	t	t	t	t	t	t	t	t	t	t	t	t	t	t	*	t	t	t	t	t	cds-AZR29836.1;Parent=gene-KWO_004050;Dbxref=NCBI_GP:AZR29836.1;Name=AZR29836.1;gbkey=CDS;inference=COORDINATES: similar to AA sequence:RefSeq:WP_017156712.1;product=hypothetical protein;protein_id=AZR29836.1;transl_table=11 hypothetical protein (882982-883479 +)	non-silent tat -> ta*;	E52
CP034655.1	883264	g	g	g	g	g	g	g	g	g	g	g	g	g	g	g	*	g	g	g	g	g	cds-AZR29836.1;Parent=gene-KWO_004050;Dbxref=NCBI_GP:AZR29836.1;Name=AZR29836.1;gbkey=CDS;inference=COORDINATES: similar to AA sequence:RefSeq:WP_017156712.1;product=hypothetical protein;protein_id=AZR29836.1;transl_table=11 hypothetical protein (882982-883479 +)	non-silent gac -> *ac;	E52
CP034655.1	883265	a	a	a	a	a	a	a	a	a	a	a	a	a	a	a	*	a	a	a	a	a	cds-AZR29836.1;Parent=gene-KWO_004050;Dbxref=NCBI_GP:AZR29836.1;Name=AZR29836.1;gbkey=CDS;inference=COORDINATES: similar to AA sequence:RefSeq:WP_017156712.1;product=hypothetical protein;protein_id=AZR29836.1;transl_table=11 hypothetical protein (882982-883479 +)	non-silent gac -> g*c;	E52
CP034655.1	883266	c	c	c	c	c	c	c	c	c	c	c	c	c	c	c	*	c	c	c	c	c	cds-AZR29836.1;Parent=gene-KWO_004050;Dbxref=NCBI_GP:AZR29836.1;Name=AZR29836.1;gbkey=CDS;inference=COORDINATES: similar to AA sequence:RefSeq:WP_017156712.1;product=hypothetical protein;protein_id=AZR29836.1;transl_table=11 hypothetical protein (882982-883479 +)	non-silent gac -> ga*;	E52
CP034655.1	883267	c	c	c	c	c	c	c	c	c	c	c	c	c	c	c	*	c	c	c	c	c	cds-AZR29836.1;Parent=gene-KWO_004050;Dbxref=NCBI_GP:AZR29836.1;Name=AZR29836.1;gbkey=CDS;inference=COORDINATES: similar to AA sequence:RefSeq:WP_017156712.1;product=hypothetical protein;protein_id=AZR29836.1;transl_table=11 hypothetical protein (882982-883479 +)	non-silent cgc -> *gc;	E52
CP034655.1	883268	g	g	g	g	g	g	g	g	g	g	g	g	g	g	g	*	g	g	g	g	g	cds-AZR29836.1;Parent=gene-KWO_004050;Dbxref=NCBI_GP:AZR29836.1;Name=AZR29836.1;gbkey=CDS;inference=COORDINATES: similar to AA sequence:RefSeq:WP_017156712.1;product=hypothetical protein;protein_id=AZR29836.1;transl_table=11 hypothetical protein (882982-883479 +)	non-silent cgc -> c*c;	E52
CP034655.1	883269	c	c	c	c	c	c	c	c	c	c	c	c	c	c	c	*	c	c	c	c	c	cds-AZR29836.1;Parent=gene-KWO_004050;Dbxref=NCBI_GP:AZR29836.1;Name=AZR29836.1;gbkey=CDS;inference=COORDINATES: similar to AA sequence:RefSeq:WP_017156712.1;product=hypothetical protein;protein_id=AZR29836.1;transl_table=11 hypothetical protein (882982-883479 +)	non-silent cgc -> cg*;	E52
CP034655.1	883270	c	c	c	c	c	c	c	c	c	c	c	c	c	c	c	*	c	c	c	c	c	cds-AZR29836.1;Parent=gene-KWO_004050;Dbxref=NCBI_GP:AZR29836.1;Name=AZR29836.1;gbkey=CDS;inference=COORDINATES: similar to AA sequence:RefSeq:WP_017156712.1;product=hypothetical protein;protein_id=AZR29836.1;transl_table=11 hypothetical protein (882982-883479 +)	non-silent cct -> *ct;	E52
CP034655.1	883271	c	c	c	c	c	c	c	c	c	c	c	c	c	c	c	*	c	c	c	c	c	cds-AZR29836.1;Parent=gene-KWO_004050;Dbxref=NCBI_GP:AZR29836.1;Name=AZR29836.1;gbkey=CDS;inference=COORDINATES: similar to AA sequence:RefSeq:WP_017156712.1;product=hypothetical protein;protein_id=AZR29836.1;transl_table=11 hypothetical protein (882982-883479 +)	non-silent cct -> c*t;	E52
CP034655.1	883380	g	g	C	g	g	C	C	C	C	C	g	C	C	C	C	C	g	g	g	g	g	cds-AZR29836.1;Parent=gene-KWO_004050;Dbxref=NCBI_GP:AZR29836.1;Name=AZR29836.1;gbkey=CDS;inference=COORDINATES: similar to AA sequence:RefSeq:WP_017156712.1;product=hypothetical protein;protein_id=AZR29836.1;transl_table=11 hypothetical protein (882982-883479 +)	silent cgg -> cgC;	R5P BCC246 BCC247 BCC248 BCC250 BCC265 BCC278 BCC280 BCC281 BCC282 E52
CP034655.1	885656	c	c	c	c	c	c	A	c	c	c	c	c	c	c	c	c	c	c	c	c	c	cds-AZR29839.1;Parent=gene-KWO_004065;Dbxref=NCBI_GP:AZR29839.1;Name=AZR29839.1;gbkey=CDS;inference=COORDINATES: similar to AA sequence:RefSeq:WP_017117272.1;product=TonB-dependent receptor;protein_id=AZR29839.1;transl_table=11 TonB-dependent receptor (884973-887288 +)	non-silent ttc -> ttA;	BCC247
CP034655.1	886432	g	g	g	g	g	A	g	g	g	g	g	g	g	g	g	g	g	g	g	g	g	cds-AZR29839.1;Parent=gene-KWO_004065;Dbxref=NCBI_GP:AZR29839.1;Name=AZR29839.1;gbkey=CDS;inference=COORDINATES: similar to AA sequence:RefSeq:WP_017117272.1;product=TonB-dependent receptor;protein_id=AZR29839.1;transl_table=11 TonB-dependent receptor (884973-887288 +)	non-silent agc -> aAc;	BCC246
CP034655.1	889389	c	c	c	c	c	c	c	c	c	c	c	c	c	c	c	G	c	c	c	c	c	cds-AZR29842.1;Parent=gene-KWO_004080;Dbxref=NCBI_GP:AZR29842.1;Name=AZR29842.1;gbkey=CDS;inference=COORDINATES: similar to AA sequence:RefSeq:WP_017112785.1;product=N-acetyltransferase;protein_id=AZR29842.1;transl_table=11 N-acetyltransferase (889344-889829 +)	non-silent cgg -> Ggg;	E52
CP034655.1	896728	g	g	g	g	g	g	g	g	g	g	g	g	g	g	g	A	g	g	g	g	g	cds-KWO_004125;Parent=gene-KWO_004125;Note=incomplete%3B partial on complete genome%3B missing stop;gbkey=CDS;inference=COORDINATES: similar to AA sequence:RefSeq:WP_014501972.1;product=hypothetical protein;pseudo=true;transl_table=11 hypothetical protein (896719-896904 -)	silent gac -> gaT;	E52
CP034655.1	898760	c	c	c	c	c	c	c	c	c	c	c	c	c	c	c	T	c	c	c	c	c			E52
CP034655.1	902482	a	a	a	a	a	a	C	C	C	C	a	a	a	a	a	a	a	a	a	a	a	cds-AZR29852.1;Parent=gene-KWO_004150;Dbxref=NCBI_GP:AZR29852.1;Name=AZR29852.1;gbkey=CDS;inference=COORDINATES: similar to AA sequence:RefSeq:WP_019299900.1;product=hypothetical protein;protein_id=AZR29852.1;transl_table=11 hypothetical protein (902446-902661 -)	silent ggt -> ggG;	BCC247 BCC248 BCC250 BCC265
CP034655.1	905375	a	a	a	a	a	G	a	a	a	a	a	a	a	a	a	a	a	a	a	a	a	cds-AZR29855.1;Parent=gene-KWO_004165;Dbxref=NCBI_GP:AZR29855.1;Name=AZR29855.1;gbkey=CDS;gene=kdpB;inference=COORDINATES: similar to AA sequence:RefSeq:WP_010367674.1;product=K(+)-transporting ATPase subunit B;protein_id=AZR29855.1;transl_table=11 K(+)-transporting ATPase subunit B (904786-906834 +)	non-silent gag -> gGg;	BCC246
CP034655.1	907565	c	c	c	c	c	c	c	c	c	c	c	c	c	c	c	A	c	c	c	c	c			E52
CP034655.1	928615	c	T	c	c	c	c	c	c	c	c	c	c	c	c	c	c	c	c	c	c	c	cds-AZR29874.1;Parent=gene-KWO_004275;Dbxref=NCBI_GP:AZR29874.1;Name=AZR29874.1;gbkey=CDS;gene=murG;inference=COORDINATES: similar to AA sequence:RefSeq:WP_014506668.1;product=undecaprenyldiphospho-muramoylpentapeptide beta-N-acetylglucosaminyltransferase;protein_id=AZR29874.1;transl_table=11 undecaprenyldiphospho-muramoylpentapeptide beta-N-acetylglucosaminyltransferase (928121-929401 +)	silent ttc -> ttT;	4W4
CP034655.1	928798	c	c	c	c	c	T	c	c	c	c	c	c	c	c	c	c	c	c	c	c	c	cds-AZR29874.1;Parent=gene-KWO_004275;Dbxref=NCBI_GP:AZR29874.1;Name=AZR29874.1;gbkey=CDS;gene=murG;inference=COORDINATES: similar to AA sequence:RefSeq:WP_014506668.1;product=undecaprenyldiphospho-muramoylpentapeptide beta-N-acetylglucosaminyltransferase;protein_id=AZR29874.1;transl_table=11 undecaprenyldiphospho-muramoylpentapeptide beta-N-acetylglucosaminyltransferase (928121-929401 +)	silent gtc -> gtT;	BCC246
CP034655.1	933530	g	g	A	g	g	g	g	g	g	g	g	g	g	g	g	g	g	g	g	g	g	cds-AZR29878.1;Parent=gene-KWO_004295;Dbxref=NCBI_GP:AZR29878.1;Name=AZR29878.1;gbkey=CDS;gene=ftsA;inference=COORDINATES: similar to AA sequence:RefSeq:WP_019398559.1;product=cell division protein FtsA;protein_id=AZR29878.1;transl_table=11 cell division protein FtsA (932751-933986 +)	silent gtg -> gtA;	R5P
CP034655.1	936765	t	t	G	t	t	G	G	G	G	G	t	G	G	G	G	G	t	t	t	t	t			R5P BCC246 BCC247 BCC248 BCC250 BCC265 BCC278 BCC280 BCC281 BCC282 E52
CP034655.1	937432	a	a	*	a	a	a	a	a	a	a	a	a	a	a	a	a	a	a	a	a	a	cds-AZR29882.1;Parent=gene-KWO_004315;Dbxref=NCBI_GP:AZR29882.1;Name=AZR29882.1;gbkey=CDS;inference=COORDINATES: similar to AA sequence:RefSeq:NP_636124.1;product=M23 family metallopeptidase;protein_id=AZR29882.1;transl_table=11 M23 family metallopeptidase (937322-938263 +)	non-silent gta -> gt*;	R5P
CP034655.1	940992	g	g	A	g	g	A	A	A	A	A	g	A	A	A	A	A	g	g	g	g	g	cds-AZR29883.1;Parent=gene-KWO_004320;Dbxref=NCBI_GP:AZR29883.1;Name=AZR29883.1;gbkey=CDS;gene=secA;inference=COORDINATES: similar to AA sequence:RefSeq:NP_636125.1;product=preprotein translocase subunit SecA;protein_id=AZR29883.1;transl_table=11 preprotein translocase subunit SecA (938420-941158 +)	non-silent ggg -> gAg;	R5P BCC246 BCC247 BCC248 BCC250 BCC265 BCC278 BCC280 BCC281 BCC282 E52
CP034655.1	944053	c	c	c	c	c	c	c	c	c	c	c	c	c	c	T	c	c	c	c	c	c	cds-AZR29887.1;Parent=gene-KWO_004340;Dbxref=NCBI_GP:AZR29887.1;Name=AZR29887.1;gbkey=CDS;gene=metF;inference=COORDINATES: similar to AA sequence:RefSeq:NP_636130.1;product=methylenetetrahydrofolate reductase [NAD(P)H];protein_id=AZR29887.1;transl_table=11 methylenetetrahydrofolate reductase [NAD(P)H] (943328-944155 -)	non-silent gtg -> Atg;	BCC282
CP034655.1	947288	g	g	g	g	g	T	g	g	g	g	g	g	g	g	g	g	g	g	g	g	g			BCC246
CP034655.1	947290	g	g	g	g	g	g	g	g	g	g	g	g	g	g	g	T	g	g	g	g	g			E52
CP034655.1	947301	a	a	a	a	a	C	C	C	C	C	a	C	C	C	C	C	a	a	a	a	a			BCC246 BCC247 BCC248 BCC250 BCC265 BCC278 BCC280 BCC281 BCC282 E52
CP034655.1	948839	t	t	t	t	t	t	t	t	t	t	t	t	t	t	G	t	t	t	t	t	t	cds-AZR29890.1;Parent=gene-KWO_004355;Dbxref=NCBI_GP:AZR29890.1;Name=AZR29890.1;gbkey=CDS;inference=COORDINATES: similar to AA sequence:RefSeq:WP_017160284.1;product=protease;protein_id=AZR29890.1;transl_table=11 protease (947331-949088 +)	silent gct -> gcG;	BCC282
CP034655.1	949007	c	c	c	c	c	c	c	c	c	T	c	c	c	c	c	c	c	c	c	c	c	cds-AZR29890.1;Parent=gene-KWO_004355;Dbxref=NCBI_GP:AZR29890.1;Name=AZR29890.1;gbkey=CDS;inference=COORDINATES: similar to AA sequence:RefSeq:WP_017160284.1;product=protease;protein_id=AZR29890.1;transl_table=11 protease (947331-949088 +)	silent agc -> agT;	BCC265
CP034655.1	957070	c	c	c	c	c	T	c	c	c	c	c	c	c	c	c	c	c	c	c	c	c	cds-AZR29899.1;Parent=gene-KWO_004405;Dbxref=NCBI_GP:AZR29899.1;Name=AZR29899.1;gbkey=CDS;inference=COORDINATES: similar to AA sequence:RefSeq:NP_636143.1;product=adenosylhomocysteinase;protein_id=AZR29899.1;transl_table=11 adenosylhomocysteinase (956155-957597 -)	silent aag -> aaA;	BCC246
CP034655.1	958158	c	c	c	c	c	T	c	c	c	c	c	c	c	c	c	c	c	c	c	c	c	cds-AZR29900.1;Parent=gene-KWO_004410;Dbxref=NCBI_GP:AZR29900.1;Name=AZR29900.1;gbkey=CDS;inference=COORDINATES: similar to AA sequence:RefSeq:WP_017155366.1;product=S9 family peptidase;protein_id=AZR29900.1;transl_table=11 S9 family peptidase (957867-960398 +)	silent ctg -> Ttg;	BCC246
CP034655.1	960211	a	a	a	a	a	a	a	a	a	a	a	a	a	a	a	C	a	a	a	a	a	cds-AZR29900.1;Parent=gene-KWO_004410;Dbxref=NCBI_GP:AZR29900.1;Name=AZR29900.1;gbkey=CDS;inference=COORDINATES: similar to AA sequence:RefSeq:WP_017155366.1;product=S9 family peptidase;protein_id=AZR29900.1;transl_table=11 S9 family peptidase (957867-960398 +)	non-silent cag -> cCg;	E52
CP034655.1	960365	t	t	G	t	t	G	G	G	G	G	t	G	G	G	G	G	t	t	t	t	t	cds-AZR29900.1;Parent=gene-KWO_004410;Dbxref=NCBI_GP:AZR29900.1;Name=AZR29900.1;gbkey=CDS;inference=COORDINATES: similar to AA sequence:RefSeq:WP_017155366.1;product=S9 family peptidase;protein_id=AZR29900.1;transl_table=11 S9 family peptidase (957867-960398 +)	silent cct -> ccG;	R5P BCC246 BCC247 BCC248 BCC250 BCC265 BCC278 BCC280 BCC281 BCC282 E52
CP034655.1	962774	c	c	c	c	c	c	c	c	c	c	c	c	c	c	c	T	c	c	c	c	c	cds-AZR29901.1;Parent=gene-KWO_004415;Dbxref=NCBI_GP:AZR29901.1;Name=AZR29901.1;gbkey=CDS;inference=COORDINATES: similar to AA sequence:RefSeq:NP_636145.1;product=phosphoenolpyruvate carboxylase;protein_id=AZR29901.1;transl_table=11 phosphoenolpyruvate carboxylase (960795-963509 +)	silent ggc -> ggT;	E52
CP034655.1	964024	g	g	g	g	g	T	g	g	g	g	g	g	g	g	g	g	g	g	g	g	g	cds-AZR29902.1;Parent=gene-KWO_004420;Dbxref=NCBI_GP:AZR29902.1;Name=AZR29902.1;gbkey=CDS;inference=COORDINATES: similar to AA sequence:RefSeq:NP_636146.1;product=TetR/AcrR family transcriptional regulator;protein_id=AZR29902.1;transl_table=11 TetR/AcrR family transcriptional regulator (963467-964204 +)	silent ccg -> ccT;	BCC246
CP034655.1	977395	g	g	g	g	g	T	g	g	g	g	g	g	g	g	g	g	g	g	g	g	g	cds-KWO_004465;Parent=gene-KWO_004465;Note=frameshifted;gbkey=CDS;inference=COORDINATES: similar to AA sequence:RefSeq:WP_017171676.1;product=carbohydrate-binding protein;pseudo=true;transl_table=11 carbohydrate-binding protein (975226-977570 -)	non-silent gcg -> gAg;	BCC246
CP034655.1	981041	c	c	c	c	c	c	c	c	c	c	c	c	c	c	T	c	c	c	c	c	c			BCC282
CP034655.1	982317	c	c	c	c	c	c	c	c	c	c	c	c	c	c	c	A	c	c	c	c	c	cds-AZR29912.1;Parent=gene-KWO_004480;Dbxref=NCBI_GP:AZR29912.1;Name=AZR29912.1;gbkey=CDS;inference=COORDINATES: similar to AA sequence:RefSeq:WP_010367537.1;product=aldo/keto reductase;protein_id=AZR29912.1;transl_table=11 aldo/keto reductase (981700-982668 +)	silent acc -> acA;	E52
CP034655.1	990742	g	g	g	g	g	g	g	g	g	g	g	g	g	g	g	T	g	g	g	g	g	cds-AZR29920.1;Parent=gene-KWO_004525;Dbxref=NCBI_GP:AZR29920.1;Name=AZR29920.1;gbkey=CDS;inference=COORDINATES: similar to AA sequence:RefSeq:WP_011346464.1;product=ABC transporter substrate-binding protein;protein_id=AZR29920.1;transl_table=11 ABC transporter substrate-binding protein (989783-990829 -)	non-silent ctg -> Atg;	E52
CP034655.1	991991	g	g	g	g	g	g	g	g	g	g	A	g	g	g	g	g	g	g	g	g	g			BCC274
CP034655.1	994459	t	t	C	t	t	t	t	t	t	t	t	t	t	t	t	t	t	t	t	t	t	cds-AZR29921.1;Parent=gene-KWO_004535;Dbxref=NCBI_GP:AZR29921.1;Name=AZR29921.1;gbkey=CDS;inference=COORDINATES: similar to AA sequence:RefSeq:NP_636167.1;product=FtsX-like permease family protein;protein_id=AZR29921.1;transl_table=11 FtsX-like permease family protein (992100-994583 -)	non-silent gac -> gGc;	R5P
CP034655.1	998462	c	c	A	c	c	c	c	c	c	c	c	c	c	c	c	c	c	c	c	c	c			R5P
CP034655.1	999196	c	c	c	c	c	c	c	c	c	c	c	T	T	T	T	c	c	c	c	c	c	cds-AZR29925.1;Parent=gene-KWO_004565;Dbxref=NCBI_GP:AZR29925.1;Name=AZR29925.1;gbkey=CDS;inference=COORDINATES: similar to AA sequence:RefSeq:WP_017157323.1;product=hypothetical protein;protein_id=AZR29925.1;transl_table=11 hypothetical protein (998691-999392 -)	non-silent agc -> aAc;	BCC278 BCC280 BCC281 BCC282
CP034655.1	999314	c	c	c	c	c	c	c	c	c	c	c	c	c	c	c	T	c	c	c	c	c	cds-AZR29925.1;Parent=gene-KWO_004565;Dbxref=NCBI_GP:AZR29925.1;Name=AZR29925.1;gbkey=CDS;inference=COORDINATES: similar to AA sequence:RefSeq:WP_017157323.1;product=hypothetical protein;protein_id=AZR29925.1;transl_table=11 hypothetical protein (998691-999392 -)	non-silent gcc -> Acc;	E52
CP034655.1	999400	t	t	C	t	C	C	C	C	C	C	C	C	C	C	C	C	t	t	t	t	t			R5P BCC210 BCC246 BCC247 BCC248 BCC250 BCC265 BCC274 BCC278 BCC280 BCC281 BCC282 E52
CP034655.1	1025054	g	g	g	g	g	g	A	A	A	A	g	g	g	g	g	g	g	g	g	g	g	cds-KWO_004705;Parent=gene-KWO_004705;Note=frameshifted;gbkey=CDS;inference=COORDINATES: similar to AA sequence:RefSeq:WP_014502077.1;product=aldehyde dehydrogenase;pseudo=true;transl_table=11 aldehyde dehydrogenase (1023881-1025345 -)	silent ctg -> Ttg;	BCC247 BCC248 BCC250 BCC265
CP034655.1	1026673	g	g	g	g	g	g	A	A	A	A	g	g	g	g	g	g	g	g	g	g	g	cds-AZR29947.1;Parent=gene-KWO_004715;Dbxref=NCBI_GP:AZR29947.1;Name=AZR29947.1;gbkey=CDS;inference=COORDINATES: similar to AA sequence:RefSeq:NP_636202.1;product=MarR family transcriptional regulator;protein_id=AZR29947.1;transl_table=11 MarR family transcriptional regulator (1026302-1026775 -)	non-silent ctc -> Ttc;	BCC247 BCC248 BCC250 BCC265
CP034655.1	1027136	g	g	g	g	g	A	g	g	g	g	g	g	g	g	g	g	g	g	g	g	g	cds-AZR29948.1;Parent=gene-KWO_004720;Dbxref=NCBI_GP:AZR29948.1;Name=AZR29948.1;gbkey=CDS;inference=COORDINATES: similar to AA sequence:RefSeq:WP_017157296.1;product=EF-hand domain-containing protein;protein_id=AZR29948.1;transl_table=11 EF-hand domain-containing protein (1026906-1027313 -)	silent ctg -> Ttg;	BCC246
CP034655.1	1047898	c	c	c	c	c	c	c	c	c	c	c	T	c	c	c	c	c	c	c	c	c	cds-AZR29966.1;Parent=gene-KWO_004820;Dbxref=NCBI_GP:AZR29966.1;Name=AZR29966.1;gbkey=CDS;gene=ahpF;inference=COORDINATES: similar to AA sequence:RefSeq:NP_636224.1;product=alkyl hydroperoxide reductase subunit F;protein_id=AZR29966.1;transl_table=11 alkyl hydroperoxide reductase subunit F (1046842-1048434 -)	silent gag -> gaA;	BCC278
CP034655.1	1048113	g	g	g	g	g	g	g	g	g	g	g	g	g	g	g	A	g	g	g	g	g	cds-AZR29966.1;Parent=gene-KWO_004820;Dbxref=NCBI_GP:AZR29966.1;Name=AZR29966.1;gbkey=CDS;gene=ahpF;inference=COORDINATES: similar to AA sequence:RefSeq:NP_636224.1;product=alkyl hydroperoxide reductase subunit F;protein_id=AZR29966.1;transl_table=11 alkyl hydroperoxide reductase subunit F (1046842-1048434 -)	silent ctg -> Ttg;	E52
CP034655.1	1054008	c	c	c	c	c	c	c	c	c	c	A	c	c	c	c	c	c	c	c	c	c	cds-AZR29970.1;Parent=gene-KWO_004845;Dbxref=NCBI_GP:AZR29970.1;Name=AZR29970.1;gbkey=CDS;gene=pip;inference=COORDINATES: similar to AA sequence:RefSeq:NP_636227.1;product=prolyl aminopeptidase;protein_id=AZR29970.1;transl_table=11 prolyl aminopeptidase (1053493-1054434 +)	silent gcc -> gcA;	BCC274
CP034655.1	1054843	g	g	g	g	g	g	g	g	g	g	g	g	A	g	g	g	g	g	g	g	g	cds-AZR29971.1;Parent=gene-KWO_004850;Dbxref=NCBI_GP:AZR29971.1;Name=AZR29971.1;gbkey=CDS;inference=COORDINATES: similar to AA sequence:RefSeq:WP_010381544.1;product=hypothetical protein;protein_id=AZR29971.1;transl_table=11 hypothetical protein (1054800-1055165 -)	non-silent tcc -> tTc;	BCC280
CP034655.1	1059214	a	a	a	a	a	a	a	a	a	a	a	a	a	a	a	G	a	a	a	a	a	cds-AZR29976.1;Parent=gene-KWO_004875;Dbxref=NCBI_GP:AZR29976.1;Name=AZR29976.1;gbkey=CDS;inference=COORDINATES: similar to AA sequence:RefSeq:NP_636233.2;product=DUF1631 domain-containing protein;protein_id=AZR29976.1;transl_table=11 DUF1631 domain-containing protein (1059180-1061531 +)	non-silent gac -> gGc;	E52
CP034655.1	1063174	g	g	g	g	g	g	g	g	g	g	g	g	g	g	g	T	g	g	g	g	g			E52
CP034655.1	1063300	c	c	c	T	c	c	c	c	c	c	c	c	c	c	c	c	c	c	c	c	T			SY103C NCPPB4395
CP034655.1	1067994	g	g	A	g	g	g	g	g	g	g	g	g	g	g	g	g	g	g	g	g	g	cds-AZR29984.1;Parent=gene-KWO_004930;Dbxref=NCBI_GP:AZR29984.1;Name=AZR29984.1;gbkey=CDS;inference=COORDINATES: similar to AA sequence:RefSeq:NP_636241.1;product=branched-chain amino acid aminotransferase;protein_id=AZR29984.1;transl_table=11 branched-chain amino acid aminotransferase (1067105-1068190 +)	non-silent ggt -> gAt;	R5P
CP034655.1	1068414	g	g	g	g	g	g	g	T	g	g	g	g	g	g	g	g	g	g	g	g	g			BCC248
CP034655.1	1076191	g	g	g	g	g	g	g	g	g	g	C	g	g	g	g	g	g	g	g	g	g	cds-AZR29991.1;Parent=gene-KWO_004975;Dbxref=NCBI_GP:AZR29991.1;Name=AZR29991.1;gbkey=CDS;inference=COORDINATES: similar to AA sequence:RefSeq:NP_636251.1;product=YihY family inner membrane protein;protein_id=AZR29991.1;transl_table=11 YihY family inner membrane protein (1076111-1077388 +)	silent ctg -> ctC;	BCC274
CP034655.1	1077506	c	c	c	c	c	c	c	c	c	c	c	c	c	c	c	A	c	c	c	c	c	cds-AZR29992.1;Parent=gene-KWO_004980;Dbxref=NCBI_GP:AZR29992.1;Name=AZR29992.1;gbkey=CDS;inference=COORDINATES: similar to AA sequence:RefSeq:NP_636252.1;product=TlpA family protein disulfide reductase;protein_id=AZR29992.1;transl_table=11 TlpA family protein disulfide reductase (1077385-1077996 +)	non-silent acc -> aAc;	E52
CP034655.1	1079739	c	c	T	c	c	c	c	c	c	c	c	c	c	c	c	c	c	c	c	c	c	cds-AZR29995.1;Parent=gene-KWO_004995;Dbxref=NCBI_GP:AZR29995.1;Name=AZR29995.1;gbkey=CDS;gene=ppk2;inference=COORDINATES: similar to AA sequence:RefSeq:NP_636255.1;product=polyphosphate kinase 2;protein_id=AZR29995.1;transl_table=11 polyphosphate kinase 2 (1079559-1080341 -)	silent acg -> acA;	R5P
CP034655.1	1085658	g	g	g	g	g	g	g	g	g	g	g	g	g	g	g	T	g	g	g	g	g	cds-AZR30000.1;Parent=gene-KWO_005020;Dbxref=NCBI_GP:AZR30000.1;Name=AZR30000.1;gbkey=CDS;inference=COORDINATES: similar to AA sequence:RefSeq:NP_636260.1;product=tetratricopeptide repeat protein;protein_id=AZR30000.1;transl_table=11 tetratricopeptide repeat protein (1085487-1087175 +)	non-silent gat -> Tat;	E52
CP034655.1	1087748	c	c	T	c	c	c	c	c	c	c	c	c	c	c	c	c	c	c	c	c	c	cds-AZR30001.1;Parent=gene-KWO_005025;Dbxref=NCBI_GP:AZR30001.1;Name=AZR30001.1;gbkey=CDS;gene=lolB;inference=COORDINATES: similar to AA sequence:RefSeq:NP_636261.1;product=lipoprotein localization protein LolB;protein_id=AZR30001.1;transl_table=11 lipoprotein localization protein LolB (1087172-1087825 +)	silent ctg -> Ttg;	R5P
CP034655.1	1089755	g	g	g	g	g	g	g	g	g	g	g	g	g	g	A	g	g	g	g	g	g	cds-AZR30003.1;Parent=gene-KWO_005040;Dbxref=NCBI_GP:AZR30003.1;Name=AZR30003.1;gbkey=CDS;inference=COORDINATES: similar to AA sequence:RefSeq:WP_003486761.1;product=ribose-phosphate diphosphokinase;protein_id=AZR30003.1;transl_table=11 ribose-phosphate diphosphokinase (1088940-1089899 +)	silent gag -> gaA;	BCC282
CP034655.1	1091659	g	g	T	g	g	g	g	g	g	g	g	g	g	g	g	g	g	g	g	g	g	cds-AZR30006.1;Parent=gene-KWO_005055;Dbxref=NCBI_GP:AZR30006.1;Name=AZR30006.1;gbkey=CDS;gene=ychF;inference=COORDINATES: similar to AA sequence:RefSeq:WP_002811726.1;product=redox-regulated ATPase YchF;protein_id=AZR30006.1;transl_table=11 redox-regulated ATPase YchF (1091350-1092441 +)	non-silent gtg -> Ttg;	R5P
CP034655.1	1095218	c	c	c	c	c	c	c	c	c	c	c	c	c	c	A	c	c	c	c	c	c	cds-AZR30009.1;Parent=gene-KWO_005090;Dbxref=NCBI_GP:AZR30009.1;Name=AZR30009.1;gbkey=CDS;gene=nusG;inference=COORDINATES: similar to AA sequence:RefSeq:NP_636269.1;product=transcription termination/antitermination protein NusG;protein_id=AZR30009.1;transl_table=11 transcription termination/antitermination protein NusG (1094784-1095341 +)	non-silent ttc -> ttA;	BCC282
CP034655.1	1097838	c	c	c	c	c	c	c	c	c	c	c	T	T	T	c	c	c	c	c	c	c	cds-AZR30013.1;Parent=gene-KWO_005110;Dbxref=NCBI_GP:AZR30013.1;Name=AZR30013.1;gbkey=CDS;inference=COORDINATES: similar to AA sequence:RefSeq:NP_636273.1;product=50S ribosomal protein L7/L12;protein_id=AZR30013.1;transl_table=11 50S ribosomal protein L7/L12 (1097803-1098168 +)	silent atc -> atT;	BCC278 BCC280 BCC281
CP034655.1	1098620	a	a	a	a	a	a	a	a	a	a	a	C	C	C	C	a	a	a	a	a	a	cds-AZR30014.1;Parent=gene-KWO_005115;Dbxref=NCBI_GP:AZR30014.1;Name=AZR30014.1;gbkey=CDS;gene=rpoB;inference=COORDINATES: similar to AA sequence:RefSeq:WP_005930752.1;product=DNA-directed RNA polymerase subunit beta;protein_id=AZR30014.1;transl_table=11 DNA-directed RNA polymerase subunit beta (1098469-1102620 +)	non-silent gac -> gCc;	BCC278 BCC280 BCC281 BCC282
CP034655.1	1099342	g	g	g	g	g	g	g	g	g	g	g	g	g	g	g	A	g	g	g	g	g	cds-AZR30014.1;Parent=gene-KWO_005115;Dbxref=NCBI_GP:AZR30014.1;Name=AZR30014.1;gbkey=CDS;gene=rpoB;inference=COORDINATES: similar to AA sequence:RefSeq:WP_005930752.1;product=DNA-directed RNA polymerase subunit beta;protein_id=AZR30014.1;transl_table=11 DNA-directed RNA polymerase subunit beta (1098469-1102620 +)	non-silent gct -> Act;	E52
CP034655.1	1100232	c	c	c	c	c	c	c	c	A	c	c	c	c	c	c	c	c	c	c	c	c	cds-AZR30014.1;Parent=gene-KWO_005115;Dbxref=NCBI_GP:AZR30014.1;Name=AZR30014.1;gbkey=CDS;gene=rpoB;inference=COORDINATES: similar to AA sequence:RefSeq:WP_005930752.1;product=DNA-directed RNA polymerase subunit beta;protein_id=AZR30014.1;transl_table=11 DNA-directed RNA polymerase subunit beta (1098469-1102620 +)	silent acc -> acA;	BCC250
CP034655.1	1101461	c	c	c	c	c	c	c	c	c	c	c	T	T	T	c	c	c	c	c	c	c	cds-AZR30014.1;Parent=gene-KWO_005115;Dbxref=NCBI_GP:AZR30014.1;Name=AZR30014.1;gbkey=CDS;gene=rpoB;inference=COORDINATES: similar to AA sequence:RefSeq:WP_005930752.1;product=DNA-directed RNA polymerase subunit beta;protein_id=AZR30014.1;transl_table=11 DNA-directed RNA polymerase subunit beta (1098469-1102620 +)	non-silent gcc -> gTc;	BCC278 BCC280 BCC281
CP034655.1	1102181	a	a	a	a	G	a	a	a	a	a	G	a	a	a	a	a	a	a	a	a	a	cds-AZR30014.1;Parent=gene-KWO_005115;Dbxref=NCBI_GP:AZR30014.1;Name=AZR30014.1;gbkey=CDS;gene=rpoB;inference=COORDINATES: similar to AA sequence:RefSeq:WP_005930752.1;product=DNA-directed RNA polymerase subunit beta;protein_id=AZR30014.1;transl_table=11 DNA-directed RNA polymerase subunit beta (1098469-1102620 +)	non-silent aag -> aGg;	BCC210 BCC274
CP034655.1	1106438	a	a	G	a	a	G	G	G	G	G	a	G	G	G	G	G	a	a	a	a	a	cds-AZR30015.1;Parent=gene-KWO_005120;Dbxref=NCBI_GP:AZR30015.1;Name=AZR30015.1;gbkey=CDS;gene=rpoC;inference=COORDINATES: similar to AA sequence:RefSeq:NP_636275.1;product=DNA-directed RNA polymerase subunit beta';protein_id=AZR30015.1;transl_table=11 DNA-directed RNA polymerase subunit beta' (1102771-1106988 +)	non-silent cat -> cGt;	R5P BCC246 BCC247 BCC248 BCC250 BCC265 BCC278 BCC280 BCC281 BCC282 E52
CP034655.1	1107135	c	c	c	c	c	c	c	c	c	c	c	A	A	A	c	c	c	c	c	c	c			BCC278 BCC280 BCC281
CP034655.1	1110451	c	c	c	c	c	c	c	c	c	T	c	c	c	c	c	c	c	c	c	c	c	cds-AZR30019.1;Parent=gene-KWO_005140;Dbxref=NCBI_GP:AZR30019.1;Name=AZR30019.1;gbkey=CDS;gene=tuf;inference=COORDINATES: similar to AA sequence:RefSeq:NP_636267.1;product=elongation factor Tu;protein_id=AZR30019.1;transl_table=11 elongation factor Tu (1110365-1111555 +)	silent acc -> acT;	BCC265
CP034655.1	1114099	c	c	c	c	c	c	T	T	T	T	c	c	c	c	c	c	c	c	c	c	c			BCC247 BCC248 BCC250 BCC265
CP034655.1	1114878	c	c	c	c	c	c	c	c	c	c	c	c	c	c	c	T	c	c	c	c	c	cds-AZR30021.1;Parent=gene-KWO_005160;Dbxref=NCBI_GP:AZR30021.1;Name=AZR30021.1;gbkey=CDS;inference=COORDINATES: similar to AA sequence:RefSeq:WP_011036123.1;product=50S ribosomal protein L3;protein_id=AZR30021.1;transl_table=11 50S ribosomal protein L3 (1114522-1115172 +)	silent gtc -> gtT;	E52
CP034655.1	1115515	c	c	c	c	c	c	c	c	c	c	c	c	c	c	c	T	c	c	c	c	c	cds-AZR30022.1;Parent=gene-KWO_005165;Dbxref=NCBI_GP:AZR30022.1;Name=AZR30022.1;gbkey=CDS;inference=COORDINATES: similar to AA sequence:RefSeq:WP_010371054.1;product=50S ribosomal protein L4;protein_id=AZR30022.1;transl_table=11 50S ribosomal protein L4 (1115185-1115790 +)	silent ctg -> Ttg;	E52
CP034655.1	1117111	a	a	G	a	a	a	a	a	a	a	a	a	a	a	a	a	a	a	a	a	a	cds-AZR30025.1;Parent=gene-KWO_005180;Dbxref=NCBI_GP:AZR30025.1;Name=AZR30025.1;gbkey=CDS;inference=COORDINATES: similar to AA sequence:RefSeq:NP_636285.1;product=30S ribosomal protein S19;protein_id=AZR30025.1;transl_table=11 30S ribosomal protein S19 (1116931-1117200 +)	non-silent aac -> Gac;	R5P
CP034655.1	1121164	c	c	c	c	c	c	c	T	T	T	c	c	c	c	c	c	c	c	c	c	c	cds-AZR30035.1;Parent=gene-KWO_005230;Dbxref=NCBI_GP:AZR30035.1;Name=AZR30035.1;gbkey=CDS;inference=COORDINATES: similar to AA sequence:RefSeq:WP_005932726.1;product=30S ribosomal protein S8;protein_id=AZR30035.1;transl_table=11 30S ribosomal protein S8 (1120984-1121382 +)	silent ctg -> Ttg;	BCC248 BCC250 BCC265
CP034655.1	1123395	a	a	a	a	a	G	a	a	a	a	a	a	a	a	a	a	a	a	a	a	a	cds-AZR30040.1;Parent=gene-KWO_005255;Dbxref=NCBI_GP:AZR30040.1;Name=AZR30040.1;gbkey=CDS;inference=COORDINATES: similar to AA sequence:RefSeq:WP_003486676.1;product=50S ribosomal protein L15;protein_id=AZR30040.1;transl_table=11 50S ribosomal protein L15 (1123265-1123708 +)	non-silent aag -> aGg;	BCC246
CP034655.1	1124202	g	g	g	g	g	T	g	g	g	g	g	g	g	g	g	g	g	g	g	g	g	cds-AZR30041.1;Parent=gene-KWO_005260;Dbxref=NCBI_GP:AZR30041.1;Name=AZR30041.1;gbkey=CDS;gene=secY;inference=COORDINATES: similar to AA sequence:RefSeq:NP_636301.1;product=preprotein translocase subunit SecY;protein_id=AZR30041.1;transl_table=11 preprotein translocase subunit SecY (1123716-1125080 +)	non-silent gtc -> Ttc;	BCC246
CP034655.1	1124605	g	g	g	g	g	g	g	T	g	g	g	g	g	g	g	g	g	g	g	g	g	cds-AZR30041.1;Parent=gene-KWO_005260;Dbxref=NCBI_GP:AZR30041.1;Name=AZR30041.1;gbkey=CDS;gene=secY;inference=COORDINATES: similar to AA sequence:RefSeq:NP_636301.1;product=preprotein translocase subunit SecY;protein_id=AZR30041.1;transl_table=11 preprotein translocase subunit SecY (1123716-1125080 +)	non-silent ggt -> gTt;	BCC248
CP034655.1	1132185	t	t	G	t	t	t	t	t	t	t	t	t	t	t	t	t	t	t	t	t	t	cds-AZR30049.1;Parent=gene-KWO_005300;Dbxref=NCBI_GP:AZR30049.1;Name=AZR30049.1;gbkey=CDS;inference=COORDINATES: similar to AA sequence:RefSeq:WP_017165160.1;product=hypothetical protein;protein_id=AZR30049.1;transl_table=11 hypothetical protein (1132090-1132275 -)	non-silent agc -> Cgc;	R5P
CP034655.1	1132298	t	t	t	t	C	t	t	t	t	t	t	t	t	t	t	t	t	t	t	t	t			BCC210
CP034655.1	1141716	c	c	c	c	c	c	c	c	c	c	c	c	c	c	T	c	c	c	c	c	c	cds-AZR30057.1;Parent=gene-KWO_005345;Dbxref=NCBI_GP:AZR30057.1;Name=AZR30057.1;gbkey=CDS;inference=COORDINATES: similar to AA sequence:RefSeq:WP_010368625.1;product=glutathione S-transferase;protein_id=AZR30057.1;transl_table=11 glutathione S-transferase (1141429-1142043 -)	non-silent ggc -> Agc;	BCC282
CP034655.1	1141732	c	c	c	c	c	c	c	c	c	c	c	c	c	c	c	A	c	c	c	c	c	cds-AZR30057.1;Parent=gene-KWO_005345;Dbxref=NCBI_GP:AZR30057.1;Name=AZR30057.1;gbkey=CDS;inference=COORDINATES: similar to AA sequence:RefSeq:WP_010368625.1;product=glutathione S-transferase;protein_id=AZR30057.1;transl_table=11 glutathione S-transferase (1141429-1142043 -)	silent gcg -> gcT;	E52
CP034655.1	1143279	c	c	c	c	c	c	c	c	c	c	c	c	c	c	c	A	c	c	c	c	c			E52
CP034655.1	1146833	c	c	c	c	c	c	c	c	c	c	c	G	G	G	G	c	c	c	c	c	c	cds-AZR30061.1;Parent=gene-KWO_005365;Dbxref=NCBI_GP:AZR30061.1;Name=AZR30061.1;gbkey=CDS;inference=COORDINATES: similar to AA sequence:RefSeq:NP_636319.1;product=NADPH-dependent 2%2C4-dienoyl-CoA reductase;protein_id=AZR30061.1;transl_table=11 NADPH-dependent 2%2C4-dienoyl-CoA reductase (1146710-1148749 -)	non-silent gag -> gaC;	BCC278 BCC280 BCC281 BCC282
CP034655.1	1149572	a	a	G	a	a	a	G	G	G	G	a	G	G	G	G	G	a	a	a	a	a	cds-AZR30062.1;Parent=gene-KWO_005370;Dbxref=NCBI_GP:AZR30062.1;Name=AZR30062.1;gbkey=CDS;inference=COORDINATES: similar to AA sequence:RefSeq:NP_636320.1;product=zinc-binding alcohol dehydrogenase family protein;protein_id=AZR30062.1;transl_table=11 zinc-binding alcohol dehydrogenase family protein (1148955-1149977 -)	silent ttg -> Ctg;	R5P BCC247 BCC248 BCC250 BCC265 BCC278 BCC280 BCC281 BCC282 E52
CP034655.1	1162568	c	c	c	c	c	T	c	c	c	c	c	c	c	c	c	c	c	c	c	c	c	cds-AZR30073.1;Parent=gene-KWO_005430;Dbxref=NCBI_GP:AZR30073.1;Name=AZR30073.1;gbkey=CDS;inference=COORDINATES: similar to AA sequence:RefSeq:NP_636332.1;product=TonB-dependent receptor;protein_id=AZR30073.1;transl_table=11 TonB-dependent receptor (1161215-1163638 -)	non-silent tgg -> tgA;	BCC246
CP034655.1	1163036	g	g	g	g	g	g	g	g	g	g	g	g	g	g	g	T	g	g	g	g	g	cds-AZR30073.1;Parent=gene-KWO_005430;Dbxref=NCBI_GP:AZR30073.1;Name=AZR30073.1;gbkey=CDS;inference=COORDINATES: similar to AA sequence:RefSeq:NP_636332.1;product=TonB-dependent receptor;protein_id=AZR30073.1;transl_table=11 TonB-dependent receptor (1161215-1163638 -)	silent acc -> acA;	E52
CP034655.1	1164221	g	g	g	g	g	g	g	g	g	g	g	g	g	g	g	A	g	g	g	g	g	cds-AZR30074.1;Parent=gene-KWO_005435;Dbxref=NCBI_GP:AZR30074.1;Name=AZR30074.1;gbkey=CDS;inference=COORDINATES: similar to AA sequence:RefSeq:WP_017115285.1;product=phospholipase C%2C phosphocholine-specific;protein_id=AZR30074.1;transl_table=11 phospholipase C%2C phosphocholine-specific (1163723-1165804 +)	non-silent ggc -> Agc;	E52
CP034655.1	1168398	g	g	g	g	g	g	g	g	g	g	g	g	g	g	g	A	g	g	g	g	g	cds-AZR30075.1;Parent=gene-KWO_005445;Dbxref=NCBI_GP:AZR30075.1;Name=AZR30075.1;gbkey=CDS;inference=COORDINATES: similar to AA sequence:RefSeq:WP_017910762.1;product=histidine phosphatase family protein;protein_id=AZR30075.1;transl_table=11 histidine phosphatase family protein (1168206-1168850 +)	non-silent gcc -> Acc;	E52
CP034655.1	1175654	t	t	C	t	C	C	C	C	C	C	C	C	C	C	C	C	t	t	t	t	t			R5P BCC210 BCC246 BCC247 BCC248 BCC250 BCC265 BCC274 BCC278 BCC280 BCC281 BCC282 E52
CP034655.1	1176348	g	g	g	g	g	g	g	g	g	g	g	g	g	g	g	A	g	g	g	g	g	cds-AZR30081.1;Parent=gene-KWO_005480;Dbxref=NCBI_GP:AZR30081.1;Name=AZR30081.1;gbkey=CDS;inference=COORDINATES: similar to AA sequence:RefSeq:NP_636341.1;product=peptidase;protein_id=AZR30081.1;transl_table=11 peptidase (1176032-1177285 +)	non-silent ggc -> gAc;	E52
CP034655.1	1181016	g	g	g	g	g	g	g	g	g	g	g	g	g	g	g	A	g	g	g	g	g	cds-AZR30085.1;Parent=gene-KWO_005500;Dbxref=NCBI_GP:AZR30085.1;Name=AZR30085.1;gbkey=CDS;inference=COORDINATES: similar to AA sequence:RefSeq:NP_636345.1;product=glycosyltransferase family 1 protein;protein_id=AZR30085.1;transl_table=11 glycosyltransferase family 1 protein (1179921-1181057 -)	silent gtc -> gtT;	E52
CP034655.1	1182548	t	t	C	t	t	C	C	C	C	C	t	C	C	C	C	C	t	t	t	t	t	cds-AZR30086.1;Parent=gene-KWO_005505;Dbxref=NCBI_GP:AZR30086.1;Name=AZR30086.1;gbkey=CDS;gene=ppx;inference=COORDINATES: similar to AA sequence:RefSeq:NP_636346.1;product=exopolyphosphatase;protein_id=AZR30086.1;transl_table=11 exopolyphosphatase (1181281-1182807 -)	non-silent cac -> cGc;	R5P BCC246 BCC247 BCC248 BCC250 BCC265 BCC278 BCC280 BCC281 BCC282 E52
CP034655.1	1189013	a	a	a	a	a	a	a	a	a	a	a	a	a	a	a	G	a	a	a	a	a	cds-AZR30090.1;Parent=gene-KWO_005525;Dbxref=NCBI_GP:AZR30090.1;Name=AZR30090.1;gbkey=CDS;inference=COORDINATES: similar to AA sequence:RefSeq:NP_636350.1;product=M48 family peptidase;protein_id=AZR30090.1;transl_table=11 M48 family peptidase (1187472-1189118 -)	silent ttg -> Ctg;	E52
CP034655.1	1199425	c	c	c	c	c	c	c	T	c	c	c	c	c	c	c	c	c	c	c	c	c	cds-AZR30100.1;Parent=gene-KWO_005605;Dbxref=NCBI_GP:AZR30100.1;Name=AZR30100.1;gbkey=CDS;inference=COORDINATES: similar to AA sequence:RefSeq:NP_636358.1;product=endopeptidase La;protein_id=AZR30100.1;transl_table=11 endopeptidase La (1198702-1201173 +)	silent ctg -> Ttg;	BCC248
CP034655.1	1210402	c	c	c	c	c	c	T	T	T	T	c	c	c	c	c	c	c	c	c	c	c			BCC247 BCC248 BCC250 BCC265
CP034655.1	1215780	g	g	g	g	g	A	g	g	g	g	g	g	g	g	g	g	g	g	g	g	g	cds-KWO_005710;Parent=gene-KWO_005710;Note=frameshifted;gbkey=CDS;inference=COORDINATES: similar to AA sequence:RefSeq:WP_011257907.1;product=DUF4440 domain-containing protein;pseudo=true;transl_table=11 DUF4440 domain-containing protein (1215687-1216015 +)	non-silent gag -> Aag;	BCC246
CP034655.1	1217989	t	t	G	t	G	G	G	G	G	G	G	G	G	G	G	G	t	t	t	t	t			R5P BCC210 BCC246 BCC247 BCC248 BCC250 BCC265 BCC274 BCC278 BCC280 BCC281 BCC282 E52
CP034655.1	1220867	a	a	a	a	a	a	a	a	a	a	a	a	a	a	a	G	a	a	a	a	a			E52
CP034655.1	1221802	t	t	t	t	t	t	t	t	t	t	t	t	t	t	t	C	t	t	t	t	t	cds-AZR30121.1;Parent=gene-KWO_005760;Dbxref=NCBI_GP:AZR30121.1;Name=AZR30121.1;Note=programmed frameshift;exception=ribosomal slippage;gbkey=CDS;inference=COORDINATES: similar to AA sequence:RefSeq:WP_076611839.1;product=IS3 family transposase;protein_id=AZR30121.1;transl_table=11 IS3 family transposase (1221352-1222208 -)	non-silent gac -> gGc;	E52
CP034655.1	1221838	c	c	c	c	c	c	c	c	c	c	c	c	c	c	c	T	c	c	c	c	c	cds-AZR30121.1;Parent=gene-KWO_005760;Dbxref=NCBI_GP:AZR30121.1;Name=AZR30121.1;Note=programmed frameshift;exception=ribosomal slippage;gbkey=CDS;inference=COORDINATES: similar to AA sequence:RefSeq:WP_076611839.1;product=IS3 family transposase;protein_id=AZR30121.1;transl_table=11 IS3 family transposase (1221352-1222208 -)	non-silent cga -> cAa;	E52
CP034655.1	1221847	g	g	g	g	g	g	g	g	g	g	g	g	g	g	g	A	g	g	g	g	g	cds-AZR30121.1;Parent=gene-KWO_005760;Dbxref=NCBI_GP:AZR30121.1;Name=AZR30121.1;Note=programmed frameshift;exception=ribosomal slippage;gbkey=CDS;inference=COORDINATES: similar to AA sequence:RefSeq:WP_076611839.1;product=IS3 family transposase;protein_id=AZR30121.1;transl_table=11 IS3 family transposase (1221352-1222208 -)	non-silent ccg -> cTg;	E52
CP034655.1	1221856	g	g	g	g	g	g	g	g	g	g	g	g	g	g	g	T	g	g	g	g	g	cds-AZR30121.1;Parent=gene-KWO_005760;Dbxref=NCBI_GP:AZR30121.1;Name=AZR30121.1;Note=programmed frameshift;exception=ribosomal slippage;gbkey=CDS;inference=COORDINATES: similar to AA sequence:RefSeq:WP_076611839.1;product=IS3 family transposase;protein_id=AZR30121.1;transl_table=11 IS3 family transposase (1221352-1222208 -)	non-silent acc -> aAc;	E52
CP034655.1	1221857	t	t	t	t	t	t	t	t	t	t	t	t	t	t	t	C	t	t	t	t	t	cds-AZR30121.1;Parent=gene-KWO_005760;Dbxref=NCBI_GP:AZR30121.1;Name=AZR30121.1;Note=programmed frameshift;exception=ribosomal slippage;gbkey=CDS;inference=COORDINATES: similar to AA sequence:RefSeq:WP_076611839.1;product=IS3 family transposase;protein_id=AZR30121.1;transl_table=11 IS3 family transposase (1221352-1222208 -)	non-silent acc -> Gcc;	E52
CP034655.1	1221859	t	t	t	t	t	t	t	t	t	t	t	t	t	t	t	C	t	t	t	t	t	cds-AZR30121.1;Parent=gene-KWO_005760;Dbxref=NCBI_GP:AZR30121.1;Name=AZR30121.1;Note=programmed frameshift;exception=ribosomal slippage;gbkey=CDS;inference=COORDINATES: similar to AA sequence:RefSeq:WP_076611839.1;product=IS3 family transposase;protein_id=AZR30121.1;transl_table=11 IS3 family transposase (1221352-1222208 -)	non-silent cac -> cGc;	E52
CP034655.1	1221860	g	g	g	g	g	g	g	g	g	g	g	g	g	g	g	T	g	g	g	g	g	cds-AZR30121.1;Parent=gene-KWO_005760;Dbxref=NCBI_GP:AZR30121.1;Name=AZR30121.1;Note=programmed frameshift;exception=ribosomal slippage;gbkey=CDS;inference=COORDINATES: similar to AA sequence:RefSeq:WP_076611839.1;product=IS3 family transposase;protein_id=AZR30121.1;transl_table=11 IS3 family transposase (1221352-1222208 -)	non-silent cac -> Aac;	E52
CP034655.1	1221873	a	a	a	a	a	a	a	a	a	a	a	a	a	a	a	G	a	a	a	a	a	cds-AZR30121.1;Parent=gene-KWO_005760;Dbxref=NCBI_GP:AZR30121.1;Name=AZR30121.1;Note=programmed frameshift;exception=ribosomal slippage;gbkey=CDS;inference=COORDINATES: similar to AA sequence:RefSeq:WP_076611839.1;product=IS3 family transposase;protein_id=AZR30121.1;transl_table=11 IS3 family transposase (1221352-1222208 -)	silent cgt -> cgC;	E52
CP034655.1	1221877	t	t	t	t	t	t	t	t	t	t	t	t	t	t	t	C	t	t	t	t	t	cds-AZR30121.1;Parent=gene-KWO_005760;Dbxref=NCBI_GP:AZR30121.1;Name=AZR30121.1;Note=programmed frameshift;exception=ribosomal slippage;gbkey=CDS;inference=COORDINATES: similar to AA sequence:RefSeq:WP_076611839.1;product=IS3 family transposase;protein_id=AZR30121.1;transl_table=11 IS3 family transposase (1221352-1222208 -)	non-silent aac -> aGc;	E52
CP034655.1	1225084	g	g	g	g	g	g	g	g	g	g	g	g	g	A	g	g	g	g	g	g	g	cds-AZR30122.1;Parent=gene-KWO_005775;Dbxref=NCBI_GP:AZR30122.1;Name=AZR30122.1;gbkey=CDS;inference=COORDINATES: similar to AA sequence:RefSeq:WP_017155800.1;product=DNA polymerase III subunit gamma/tau;protein_id=AZR30122.1;transl_table=11 DNA polymerase III subunit gamma/tau (1223360-1225447 +)	silent gag -> gaA;	BCC281
CP034655.1	1227539	a	a	a	a	a	a	a	a	a	a	a	a	a	a	T	a	a	a	a	a	a	cds-AZR30126.1;Parent=gene-KWO_005795;Dbxref=NCBI_GP:AZR30126.1;Name=AZR30126.1;gbkey=CDS;inference=COORDINATES: similar to AA sequence:RefSeq:NP_636381.1;product=Slp family lipoprotein;protein_id=AZR30126.1;transl_table=11 Slp family lipoprotein (1227038-1227571 -)	silent gct -> gcA;	BCC282
CP034655.1	1229126	g	g	g	g	g	g	g	g	g	g	g	g	g	g	A	g	g	g	g	g	g	cds-AZR30127.1;Parent=gene-KWO_005800;Dbxref=NCBI_GP:AZR30127.1;Name=AZR30127.1;gbkey=CDS;inference=COORDINATES: similar to AA sequence:RefSeq:NP_636382.1;product=DUF3488 domain-containing protein;protein_id=AZR30127.1;transl_table=11 DUF3488 domain-containing protein (1227568-1229520 -)	non-silent gcg -> gTg;	BCC282
CP034655.1	1229557	g	g	g	g	g	g	g	g	g	g	g	g	g	g	A	g	g	g	g	g	g	cds-AZR30128.1;Parent=gene-KWO_005805;Dbxref=NCBI_GP:AZR30128.1;Name=AZR30128.1;gbkey=CDS;inference=COORDINATES: similar to AA sequence:RefSeq:NP_636383.1;product=DUF58 domain-containing protein;protein_id=AZR30128.1;transl_table=11 DUF58 domain-containing protein (1229513-1230469 -)	non-silent cat -> Tat;	BCC282
CP034655.1	1229806	c	c	c	c	c	c	c	c	c	c	c	T	T	T	c	c	c	c	c	c	c	cds-AZR30128.1;Parent=gene-KWO_005805;Dbxref=NCBI_GP:AZR30128.1;Name=AZR30128.1;gbkey=CDS;inference=COORDINATES: similar to AA sequence:RefSeq:NP_636383.1;product=DUF58 domain-containing protein;protein_id=AZR30128.1;transl_table=11 DUF58 domain-containing protein (1229513-1230469 -)	non-silent gcc -> Acc;	BCC278 BCC280 BCC281
CP034655.1	1230637	c	c	T	c	c	c	c	c	c	c	c	c	c	c	c	c	c	c	c	c	c	cds-AZR30129.1;Parent=gene-KWO_005810;Dbxref=NCBI_GP:AZR30129.1;Name=AZR30129.1;gbkey=CDS;inference=COORDINATES: similar to AA sequence:RefSeq:NP_636384.1;product=MoxR family ATPase;protein_id=AZR30129.1;transl_table=11 MoxR family ATPase (1230475-1231428 -)	silent gcg -> gcA;	R5P
CP034655.1	1230822	g	g	g	g	g	A	g	g	g	g	g	g	g	g	g	g	g	g	g	g	g	cds-AZR30129.1;Parent=gene-KWO_005810;Dbxref=NCBI_GP:AZR30129.1;Name=AZR30129.1;gbkey=CDS;inference=COORDINATES: similar to AA sequence:RefSeq:NP_636384.1;product=MoxR family ATPase;protein_id=AZR30129.1;transl_table=11 MoxR family ATPase (1230475-1231428 -)	silent ctg -> Ttg;	BCC246
CP034655.1	1235483	g	A	g	g	g	g	g	g	g	g	g	g	g	g	g	g	g	g	g	g	g	cds-AZR30132.1;Parent=gene-KWO_005825;Dbxref=NCBI_GP:AZR30132.1;Name=AZR30132.1;gbkey=CDS;inference=COORDINATES: similar to AA sequence:RefSeq:WP_017159643.1;product=septum formation inhibitor Maf;protein_id=AZR30132.1;transl_table=11 septum formation inhibitor Maf (1235396-1235971 -)	silent atc -> atT;	4W4
CP034655.1	1237863	g	g	g	g	g	g	g	g	g	g	g	g	g	g	A	g	g	g	g	g	g	cds-AZR30134.1;Parent=gene-KWO_005840;Dbxref=NCBI_GP:AZR30134.1;Name=AZR30134.1;gbkey=CDS;inference=COORDINATES: similar to AA sequence:RefSeq:NP_636392.1;product=ketoacyl-ACP synthase III;protein_id=AZR30134.1;transl_table=11 ketoacyl-ACP synthase III (1236976-1237953 +)	silent gtg -> gtA;	BCC282
CP034655.1	1239764	g	g	g	g	g	g	A	A	A	A	g	g	g	g	g	g	g	g	g	g	g	cds-AZR30136.1;Parent=gene-KWO_005850;Dbxref=NCBI_GP:AZR30136.1;Name=AZR30136.1;gbkey=CDS;gene=fabD;inference=COORDINATES: similar to AA sequence:RefSeq:NP_636393.1;product=[acyl-carrier-protein] S-malonyltransferase;protein_id=AZR30136.1;transl_table=11 [acyl-carrier-protein] S-malonyltransferase (1238911-1239855 +)	non-silent ggg -> gAg;	BCC247 BCC248 BCC250 BCC265
CP034655.1	1242585	c	c	c	c	c	c	c	c	c	c	c	c	c	c	c	T	c	c	c	c	c			E52
CP034655.1	1244910	g	g	g	g	g	g	g	g	g	g	g	g	g	g	g	C	g	g	g	g	g	cds-AZR30141.1;Parent=gene-KWO_005875;Dbxref=NCBI_GP:AZR30141.1;Name=AZR30141.1;gbkey=CDS;gene=mltG;inference=COORDINATES: similar to AA sequence:RefSeq:WP_019304129.1;product=endolytic transglycosylase MltG;protein_id=AZR30141.1;transl_table=11 endolytic transglycosylase MltG (1244087-1245160 +)	non-silent agc -> aCc;	E52
CP034655.1	1247874	c	c	c	c	c	c	c	c	c	c	c	T	T	T	c	c	c	c	c	c	c	cds-AZR30145.1;Parent=gene-KWO_005905;Dbxref=NCBI_GP:AZR30145.1;Name=AZR30145.1;gbkey=CDS;inference=COORDINATES: similar to AA sequence:RefSeq:WP_014089549.1;product=hypothetical protein;protein_id=AZR30145.1;transl_table=11 hypothetical protein (1247703-1248029 +)	silent ctg -> Ttg;	BCC278 BCC280 BCC281
CP034655.1	1250929	c	c	A	c	c	c	c	c	c	c	c	c	c	c	c	c	c	c	c	c	c	cds-AZR30147.1;Parent=gene-KWO_005915;Dbxref=NCBI_GP:AZR30147.1;Name=AZR30147.1;gbkey=CDS;gene=prpB;inference=COORDINATES: similar to AA sequence:RefSeq:WP_011257763.1;product=methylisocitrate lyase;protein_id=AZR30147.1;transl_table=11 methylisocitrate lyase (1250037-1250933 +)	non-silent gca -> gAa;	R5P
CP034655.1	1257525	g	g	g	g	g	g	T	T	T	T	g	g	g	g	g	g	g	g	g	g	g			BCC247 BCC248 BCC250 BCC265
CP034655.1	1259078	g	g	g	g	g	g	g	g	g	g	g	g	g	g	g	C	g	g	g	g	g	cds-AZR30153.1;Parent=gene-KWO_005945;Dbxref=NCBI_GP:AZR30153.1;Name=AZR30153.1;gbkey=CDS;inference=COORDINATES: similar to AA sequence:RefSeq:NP_636412.1;product=TonB-dependent receptor;protein_id=AZR30153.1;transl_table=11 TonB-dependent receptor (1257908-1260124 +)	non-silent gtg -> Ctg;	E52
CP034655.1	1262114	g	g	g	g	g	g	g	g	g	g	g	A	A	g	g	g	g	g	g	g	g	cds-AZR30155.1;Parent=gene-KWO_005960;Dbxref=NCBI_GP:AZR30155.1;Name=AZR30155.1;Note=programmed frameshift;exception=ribosomal slippage;gbkey=CDS;inference=COORDINATES: similar to AA sequence:RefSeq:WP_086558217.1;product=IS3 family transposase;protein_id=AZR30155.1;transl_table=11 IS3 family transposase (1261915-1262173 +)	non-silent agg -> aAg;	BCC278 BCC280
CP034655.1	1265589	g	g	g	g	g	g	g	T	g	g	g	g	g	g	g	g	g	g	g	g	g			BCC248
CP034655.1	1265648	c	c	c	c	c	c	T	T	T	T	c	c	c	c	c	c	c	c	c	c	c	cds-KWO_005980;Parent=gene-KWO_005980;Note=incomplete%3B partial on complete genome%3B missing stop;gbkey=CDS;inference=COORDINATES: similar to AA sequence:RefSeq:WP_022557821.1;product=IS5 family transposase;pseudo=true;transl_table=11 IS5 family transposase (1265591-1266571 -)	silent ctg -> ctA;	BCC247 BCC248 BCC250 BCC265
CP034655.1	1265813	g	g	g	g	g	g	A	A	A	A	g	g	g	g	g	g	g	g	g	g	g	cds-KWO_005980;Parent=gene-KWO_005980;Note=incomplete%3B partial on complete genome%3B missing stop;gbkey=CDS;inference=COORDINATES: similar to AA sequence:RefSeq:WP_022557821.1;product=IS5 family transposase;pseudo=true;transl_table=11 IS5 family transposase (1265591-1266571 -)	silent aac -> aaT;	BCC247 BCC248 BCC250 BCC265
CP034655.1	1265817	c	c	c	c	c	c	T	T	T	T	c	c	c	c	c	c	c	c	c	c	c	cds-KWO_005980;Parent=gene-KWO_005980;Note=incomplete%3B partial on complete genome%3B missing stop;gbkey=CDS;inference=COORDINATES: similar to AA sequence:RefSeq:WP_022557821.1;product=IS5 family transposase;pseudo=true;transl_table=11 IS5 family transposase (1265591-1266571 -)	non-silent agg -> aAg;	BCC247 BCC248 BCC250 BCC265
CP034655.1	1265885	c	c	A	c	c	c	c	c	c	c	c	c	c	c	A	c	c	c	c	c	c	cds-KWO_005980;Parent=gene-KWO_005980;Note=incomplete%3B partial on complete genome%3B missing stop;gbkey=CDS;inference=COORDINATES: similar to AA sequence:RefSeq:WP_022557821.1;product=IS5 family transposase;pseudo=true;transl_table=11 IS5 family transposase (1265591-1266571 -)	non-silent gag -> gaT;	R5P BCC282
CP034655.1	1265927	c	c	c	c	c	c	c	c	c	c	c	c	c	c	A	c	c	c	c	c	c	cds-KWO_005980;Parent=gene-KWO_005980;Note=incomplete%3B partial on complete genome%3B missing stop;gbkey=CDS;inference=COORDINATES: similar to AA sequence:RefSeq:WP_022557821.1;product=IS5 family transposase;pseudo=true;transl_table=11 IS5 family transposase (1265591-1266571 -)	silent acg -> acT;	BCC282
CP034655.1	1265954	a	a	a	a	a	a	a	a	a	a	a	a	a	a	G	a	a	a	a	a	a	cds-KWO_005980;Parent=gene-KWO_005980;Note=incomplete%3B partial on complete genome%3B missing stop;gbkey=CDS;inference=COORDINATES: similar to AA sequence:RefSeq:WP_022557821.1;product=IS5 family transposase;pseudo=true;transl_table=11 IS5 family transposase (1265591-1266571 -)	silent cat -> caC;	BCC282
CP034655.1	1266305	g	g	g	g	g	g	g	g	g	g	g	g	g	g	A	g	g	g	g	g	g	cds-KWO_005980;Parent=gene-KWO_005980;Note=incomplete%3B partial on complete genome%3B missing stop;gbkey=CDS;inference=COORDINATES: similar to AA sequence:RefSeq:WP_022557821.1;product=IS5 family transposase;pseudo=true;transl_table=11 IS5 family transposase (1265591-1266571 -)	silent ttc -> ttT;	BCC282
CP034655.1	1266308	g	g	g	g	g	g	g	g	g	g	g	g	g	g	A	g	g	g	g	g	g	cds-KWO_005980;Parent=gene-KWO_005980;Note=incomplete%3B partial on complete genome%3B missing stop;gbkey=CDS;inference=COORDINATES: similar to AA sequence:RefSeq:WP_022557821.1;product=IS5 family transposase;pseudo=true;transl_table=11 IS5 family transposase (1265591-1266571 -)	silent cgc -> cgT;	BCC282
CP034655.1	1268459	t	t	t	t	t	t	t	t	t	t	t	t	t	t	t	C	t	t	t	t	t	cds-KWO_005990;Parent=gene-KWO_005990;Note=internal stop;gbkey=CDS;inference=COORDINATES: similar to AA sequence:RefSeq:WP_015471822.1;product=glycoside hydrolase family 92 protein;pseudo=true;transl_table=11 glycoside hydrolase family 92 protein (1267218-1269578 -)	non-silent aca -> Gca;	E52
CP034655.1	1269237	c	c	c	c	c	c	c	G	G	G	c	c	c	c	c	c	c	c	c	c	c	cds-KWO_005990;Parent=gene-KWO_005990;Note=internal stop;gbkey=CDS;inference=COORDINATES: similar to AA sequence:RefSeq:WP_015471822.1;product=glycoside hydrolase family 92 protein;pseudo=true;transl_table=11 glycoside hydrolase family 92 protein (1267218-1269578 -)	non-silent atg -> atC;	BCC248 BCC250 BCC265
CP034655.1	1269580	c	c	c	c	c	T	c	c	c	c	c	c	c	c	c	c	c	c	c	c	c			BCC246
CP034655.1	1270109	c	c	c	c	c	c	c	c	c	c	c	c	c	c	A	c	c	c	c	c	c	cds-AZR30158.1;Parent=gene-KWO_005995;Dbxref=NCBI_GP:AZR30158.1;Name=AZR30158.1;gbkey=CDS;inference=COORDINATES: similar to AA sequence:RefSeq:WP_017114566.1;product=SDR family oxidoreductase;protein_id=AZR30158.1;transl_table=11 SDR family oxidoreductase (1269822-1270802 -)	non-silent gtg -> Ttg;	BCC282
CP034655.1	1272551	t	t	t	t	t	t	t	t	t	C	t	t	t	t	t	t	t	t	t	t	t	cds-AZR30160.1;Parent=gene-KWO_006010;Dbxref=NCBI_GP:AZR30160.1;Name=AZR30160.1;gbkey=CDS;inference=COORDINATES: similar to AA sequence:RefSeq:WP_007975311.1;product=IS5 family transposase;protein_id=AZR30160.1;transl_table=11 IS5 family transposase (1271706-1272686 +)	silent cgt -> cgC;	BCC265
CP034655.1	1272600	g	g	g	g	g	g	g	g	g	A	g	g	g	g	g	g	g	g	g	g	g	cds-AZR30160.1;Parent=gene-KWO_006010;Dbxref=NCBI_GP:AZR30160.1;Name=AZR30160.1;gbkey=CDS;inference=COORDINATES: similar to AA sequence:RefSeq:WP_007975311.1;product=IS5 family transposase;protein_id=AZR30160.1;transl_table=11 IS5 family transposase (1271706-1272686 +)	non-silent gca -> Aca;	BCC265
CP034655.1	1272620	t	t	t	t	t	t	t	t	t	A	t	t	t	t	t	t	t	t	t	t	t	cds-AZR30160.1;Parent=gene-KWO_006010;Dbxref=NCBI_GP:AZR30160.1;Name=AZR30160.1;gbkey=CDS;inference=COORDINATES: similar to AA sequence:RefSeq:WP_007975311.1;product=IS5 family transposase;protein_id=AZR30160.1;transl_table=11 IS5 family transposase (1271706-1272686 +)	non-silent ttt -> ttA;	BCC265
CP034655.1	1272632	c	c	c	c	c	c	c	c	c	T	c	c	c	c	c	c	c	c	c	c	c	cds-AZR30160.1;Parent=gene-KWO_006010;Dbxref=NCBI_GP:AZR30160.1;Name=AZR30160.1;gbkey=CDS;inference=COORDINATES: similar to AA sequence:RefSeq:WP_007975311.1;product=IS5 family transposase;protein_id=AZR30160.1;transl_table=11 IS5 family transposase (1271706-1272686 +)	silent aac -> aaT;	BCC265
CP034655.1	1272646	g	g	g	g	g	g	g	g	g	C	g	g	g	g	g	g	g	g	g	g	g	cds-AZR30160.1;Parent=gene-KWO_006010;Dbxref=NCBI_GP:AZR30160.1;Name=AZR30160.1;gbkey=CDS;inference=COORDINATES: similar to AA sequence:RefSeq:WP_007975311.1;product=IS5 family transposase;protein_id=AZR30160.1;transl_table=11 IS5 family transposase (1271706-1272686 +)	non-silent cga -> cCa;	BCC265
CP034655.1	1272651	c	c	c	c	c	c	c	c	c	T	c	c	c	c	c	c	c	c	c	c	c	cds-AZR30160.1;Parent=gene-KWO_006010;Dbxref=NCBI_GP:AZR30160.1;Name=AZR30160.1;gbkey=CDS;inference=COORDINATES: similar to AA sequence:RefSeq:WP_007975311.1;product=IS5 family transposase;protein_id=AZR30160.1;transl_table=11 IS5 family transposase (1271706-1272686 +)	non-silent cag -> Tag;	BCC265
CP034655.1	1272681	c	c	c	c	c	c	c	c	c	T	c	c	c	c	c	c	c	c	c	c	c	cds-AZR30160.1;Parent=gene-KWO_006010;Dbxref=NCBI_GP:AZR30160.1;Name=AZR30160.1;gbkey=CDS;inference=COORDINATES: similar to AA sequence:RefSeq:WP_007975311.1;product=IS5 family transposase;protein_id=AZR30160.1;transl_table=11 IS5 family transposase (1271706-1272686 +)	silent ctg -> Ttg;	BCC265
CP034655.1	1272683	g	g	g	g	g	g	g	g	g	A	g	g	g	g	g	g	g	g	g	g	g	cds-AZR30160.1;Parent=gene-KWO_006010;Dbxref=NCBI_GP:AZR30160.1;Name=AZR30160.1;gbkey=CDS;inference=COORDINATES: similar to AA sequence:RefSeq:WP_007975311.1;product=IS5 family transposase;protein_id=AZR30160.1;transl_table=11 IS5 family transposase (1271706-1272686 +)	silent ctg -> ctA;	BCC265
CP034655.1	1272686	a	a	a	a	a	a	a	a	a	G	a	a	a	a	a	a	a	a	a	a	a	cds-AZR30160.1;Parent=gene-KWO_006010;Dbxref=NCBI_GP:AZR30160.1;Name=AZR30160.1;gbkey=CDS;inference=COORDINATES: similar to AA sequence:RefSeq:WP_007975311.1;product=IS5 family transposase;protein_id=AZR30160.1;transl_table=11 IS5 family transposase (1271706-1272686 +)	silent taa -> taG;	BCC265
CP034655.1	1272693	c	c	c	c	c	c	c	c	c	G	c	c	c	c	c	c	c	c	c	c	c			BCC265
CP034655.1	1272701	c	c	c	c	c	G	c	c	c	c	c	G	G	G	G	c	c	c	c	c	c			BCC246 BCC278 BCC280 BCC281 BCC282
CP034655.1	1272701	c	c	c	c	c	c	c	c	c	A	c	c	c	c	c	c	c	c	c	c	c			BCC265
CP034655.1	1272704	g	g	g	g	g	g	g	g	g	C	g	g	g	g	g	g	g	g	g	g	g			BCC265
CP034655.1	1276201	g	g	g	g	g	g	g	A	A	A	g	g	g	g	g	g	g	g	g	g	g	cds-AZR30162.1;Parent=gene-KWO_006030;Dbxref=NCBI_GP:AZR30162.1;Name=AZR30162.1;gbkey=CDS;inference=COORDINATES: similar to AA sequence:RefSeq:WP_011346691.1;product=HD domain-containing protein;protein_id=AZR30162.1;transl_table=11 HD domain-containing protein (1275882-1276520 +)	non-silent cgc -> cAc;	BCC248 BCC250 BCC265
CP034655.1	1286148	c	c	G	c	c	c	c	c	c	c	c	c	c	c	c	c	c	c	c	c	c	cds-KWO_006045;Parent=gene-KWO_006045;Note=frameshifted%3B incomplete%3B partial on complete genome%3B missing start;gbkey=CDS;inference=COORDINATES: similar to AA sequence:RefSeq:WP_011259143.1;product=IS630 family transposase;pseudo=true;transl_table=11 IS630 family transposase (1286047-1286177 +)	non-silent atc -> atG;	R5P
CP034655.1	1297911	c	c	c	c	c	c	T	T	T	T	c	c	c	c	c	c	c	c	c	c	c	cds-AZR30176.1;Parent=gene-KWO_006120;Dbxref=NCBI_GP:AZR30176.1;Name=AZR30176.1;gbkey=CDS;inference=COORDINATES: similar to AA sequence:RefSeq:NP_636475.1;product=DNA polymerase Y family protein;protein_id=AZR30176.1;transl_table=11 DNA polymerase Y family protein (1297185-1298603 +)	silent ctg -> Ttg;	BCC247 BCC248 BCC250 BCC265
CP034655.1	1300867	c	c	c	c	c	c	c	c	c	c	c	c	c	c	T	c	c	c	c	c	c	cds-AZR32844.1;Parent=gene-KWO_006125;Dbxref=NCBI_GP:AZR32844.1;Name=AZR32844.1;gbkey=CDS;inference=COORDINATES: similar to AA sequence:RefSeq:NP_636476.1;product=error-prone DNA polymerase;protein_id=AZR32844.1;transl_table=11 error-prone DNA polymerase (1298833-1302030 +)	silent ctg -> Ttg;	BCC282
CP034655.1	1307890	t	t	t	t	t	C	t	t	t	t	t	t	t	t	t	t	t	t	t	t	t	cds-AZR30180.1;Parent=gene-KWO_006150;Dbxref=NCBI_GP:AZR30180.1;Name=AZR30180.1;gbkey=CDS;inference=COORDINATES: similar to AA sequence:RefSeq:WP_011480841.1;product=ATP/GTP-binding protein;protein_id=AZR30180.1;transl_table=11 ATP/GTP-binding protein (1307157-1308005 -)	non-silent cac -> cGc;	BCC246
CP034655.1	1309245	t	t	C	t	t	C	C	C	C	C	t	C	C	C	C	C	t	t	t	t	t	cds-AZR30182.1;Parent=gene-KWO_006160;Dbxref=NCBI_GP:AZR30182.1;Name=AZR30182.1;gbkey=CDS;inference=COORDINATES: similar to AA sequence:RefSeq:WP_017113489.1;product=DUF2813 domain-containing protein;protein_id=AZR30182.1;transl_table=11 DUF2813 domain-containing protein (1309201-1309902 -)	non-silent atg -> Gtg;	R5P BCC246 BCC247 BCC248 BCC250 BCC265 BCC278 BCC280 BCC281 BCC282 E52
CP034655.1	1310073	t	t	t	t	t	t	t	t	t	t	t	t	t	t	C	t	t	t	t	t	t			BCC282
CP034655.1	1321831	g	g	g	g	g	T	g	g	g	g	g	g	g	g	g	g	g	g	g	g	g	cds-AZR30196.1;Parent=gene-KWO_006235;Dbxref=NCBI_GP:AZR30196.1;Name=AZR30196.1;gbkey=CDS;inference=COORDINATES: similar to AA sequence:RefSeq:WP_010364127.1;product=N-acetyltransferase;protein_id=AZR30196.1;transl_table=11 N-acetyltransferase (1321805-1322038 +)	silent ctg -> ctT;	BCC246
CP034655.1	1326257	g	g	g	g	g	g	g	g	g	g	g	g	g	g	g	T	g	g	g	g	g			E52
CP034655.1	1330519	c	c	T	c	c	c	c	c	c	c	c	c	c	c	c	c	c	c	c	c	c			R5P
CP034655.1	1330835	g	g	g	g	g	A	g	g	g	g	g	g	g	g	g	g	g	g	g	g	g			BCC246
CP034655.1	1341171	c	c	c	c	c	c	c	c	T	c	c	c	c	c	c	c	c	c	c	c	c	cds-AZR30213.1;Parent=gene-KWO_006335;Dbxref=NCBI_GP:AZR30213.1;Name=AZR30213.1;gbkey=CDS;inference=COORDINATES: similar to AA sequence:RefSeq:WP_017159318.1;product=PhoPQ-regulated protein;protein_id=AZR30213.1;transl_table=11 PhoPQ-regulated protein (1340018-1341532 -)	non-silent ggc -> gAc;	BCC250
CP034655.1	1352971	c	c	c	c	c	c	c	c	c	T	c	c	c	c	c	c	c	c	c	c	c	cds-AZR30220.1;Parent=gene-KWO_006390;Dbxref=NCBI_GP:AZR30220.1;Name=AZR30220.1;gbkey=CDS;gene=mrcB;inference=COORDINATES: similar to AA sequence:RefSeq:NP_638280.1;product=penicillin-binding protein 1B;protein_id=AZR30220.1;transl_table=11 penicillin-binding protein 1B (1352791-1355235 +)	silent ctg -> Ttg;	BCC265
CP034655.1	1354314	g	g	g	g	g	g	g	g	g	g	g	A	A	A	g	g	g	g	g	g	g	cds-AZR30220.1;Parent=gene-KWO_006390;Dbxref=NCBI_GP:AZR30220.1;Name=AZR30220.1;gbkey=CDS;gene=mrcB;inference=COORDINATES: similar to AA sequence:RefSeq:NP_638280.1;product=penicillin-binding protein 1B;protein_id=AZR30220.1;transl_table=11 penicillin-binding protein 1B (1352791-1355235 +)	silent cag -> caA;	BCC278 BCC280 BCC281
CP034655.1	1356743	c	c	T	c	c	c	c	c	c	c	c	c	c	c	c	c	c	c	c	c	c	cds-AZR30222.1;Parent=gene-KWO_006400;Dbxref=NCBI_GP:AZR30222.1;Name=AZR30222.1;gbkey=CDS;inference=COORDINATES: similar to AA sequence:RefSeq:WP_010375167.1;product=ATP-dependent DNA helicase;protein_id=AZR30222.1;transl_table=11 ATP-dependent DNA helicase (1355975-1357999 +)	silent ctg -> Ttg;	R5P
CP034655.1	1361543	g	g	g	g	g	g	g	g	g	g	g	g	g	g	A	g	g	g	g	g	g	cds-AZR30225.1;Parent=gene-KWO_006420;Dbxref=NCBI_GP:AZR30225.1;Name=AZR30225.1;gbkey=CDS;inference=COORDINATES: similar to AA sequence:RefSeq:NP_638274.1;product=glutathione synthetase;protein_id=AZR30225.1;transl_table=11 glutathione synthetase (1360818-1361768 -)	silent ctg -> Ttg;	BCC282
CP034655.1	1367549	g	g	g	g	g	g	g	g	g	g	g	g	g	g	T	g	g	g	g	g	g	cds-AZR30230.1;Parent=gene-KWO_006445;Dbxref=NCBI_GP:AZR30230.1;Name=AZR30230.1;gbkey=CDS;inference=COORDINATES: similar to AA sequence:RefSeq:WP_017113096.1;product=response regulator;protein_id=AZR30230.1;transl_table=11 response regulator (1365506-1372357 +)	non-silent gat -> Tat;	BCC282
CP034655.1	1368721	g	g	g	g	g	g	g	g	g	g	g	A	A	A	g	g	g	g	g	g	g	cds-AZR30230.1;Parent=gene-KWO_006445;Dbxref=NCBI_GP:AZR30230.1;Name=AZR30230.1;gbkey=CDS;inference=COORDINATES: similar to AA sequence:RefSeq:WP_017113096.1;product=response regulator;protein_id=AZR30230.1;transl_table=11 response regulator (1365506-1372357 +)	silent gcg -> gcA;	BCC278 BCC280 BCC281
CP034655.1	1376358	c	c	c	c	c	c	A	A	A	A	c	c	c	c	c	c	c	c	c	c	c			BCC247 BCC248 BCC250 BCC265
CP034655.1	1376506	t	t	t	t	t	C	t	t	t	t	t	t	t	t	t	t	t	t	t	t	t	cds-AZR32851.1;Parent=gene-KWO_006475;Dbxref=NCBI_GP:AZR32851.1;Name=AZR32851.1;gbkey=CDS;inference=COORDINATES: similar to AA sequence:RefSeq:WP_017113099.1;product=hypothetical protein;protein_id=AZR32851.1;transl_table=11 hypothetical protein (1376505-1376720 +)	non-silent ttg -> tCg;	BCC246
CP034655.1	1381961	g	g	g	g	g	*	g	g	g	g	g	g	g	g	g	g	g	g	g	g	g	cds-AZR32852.1;Parent=gene-KWO_006515;Dbxref=NCBI_GP:AZR32852.1;Name=AZR32852.1;gbkey=CDS;inference=COORDINATES: similar to AA sequence:RefSeq:WP_017118055.1;product=type III secretion system effector protein XopK;protein_id=AZR32852.1;transl_table=11 type III secretion system effector protein XopK (1381494-1384040 +)	non-silent gag -> ga*;	BCC246
CP034655.1	1381962	g	g	g	g	g	*	g	g	g	g	g	g	g	g	g	g	g	g	g	g	g	cds-AZR32852.1;Parent=gene-KWO_006515;Dbxref=NCBI_GP:AZR32852.1;Name=AZR32852.1;gbkey=CDS;inference=COORDINATES: similar to AA sequence:RefSeq:WP_017118055.1;product=type III secretion system effector protein XopK;protein_id=AZR32852.1;transl_table=11 type III secretion system effector protein XopK (1381494-1384040 +)	non-silent gaa -> *aa;	BCC246
CP034655.1	1381963	a	a	a	a	a	*	a	a	a	a	a	a	a	a	a	a	a	a	a	a	a	cds-AZR32852.1;Parent=gene-KWO_006515;Dbxref=NCBI_GP:AZR32852.1;Name=AZR32852.1;gbkey=CDS;inference=COORDINATES: similar to AA sequence:RefSeq:WP_017118055.1;product=type III secretion system effector protein XopK;protein_id=AZR32852.1;transl_table=11 type III secretion system effector protein XopK (1381494-1384040 +)	non-silent gaa -> g*a;	BCC246
CP034655.1	1381964	a	a	a	a	a	*	a	a	a	a	a	a	a	a	a	a	a	a	a	a	a	cds-AZR32852.1;Parent=gene-KWO_006515;Dbxref=NCBI_GP:AZR32852.1;Name=AZR32852.1;gbkey=CDS;inference=COORDINATES: similar to AA sequence:RefSeq:WP_017118055.1;product=type III secretion system effector protein XopK;protein_id=AZR32852.1;transl_table=11 type III secretion system effector protein XopK (1381494-1384040 +)	non-silent gaa -> ga*;	BCC246
CP034655.1	1381965	g	g	g	g	g	*	g	g	g	g	g	g	g	g	g	g	g	g	g	g	g	cds-AZR32852.1;Parent=gene-KWO_006515;Dbxref=NCBI_GP:AZR32852.1;Name=AZR32852.1;gbkey=CDS;inference=COORDINATES: similar to AA sequence:RefSeq:WP_017118055.1;product=type III secretion system effector protein XopK;protein_id=AZR32852.1;transl_table=11 type III secretion system effector protein XopK (1381494-1384040 +)	non-silent ggc -> *gc;	BCC246
CP034655.1	1381966	g	g	g	g	g	*	g	g	g	g	g	g	g	g	g	g	g	g	g	g	g	cds-AZR32852.1;Parent=gene-KWO_006515;Dbxref=NCBI_GP:AZR32852.1;Name=AZR32852.1;gbkey=CDS;inference=COORDINATES: similar to AA sequence:RefSeq:WP_017118055.1;product=type III secretion system effector protein XopK;protein_id=AZR32852.1;transl_table=11 type III secretion system effector protein XopK (1381494-1384040 +)	non-silent ggc -> g*c;	BCC246
CP034655.1	1381967	c	c	c	c	c	*	c	c	c	c	c	c	c	c	c	c	c	c	c	c	c	cds-AZR32852.1;Parent=gene-KWO_006515;Dbxref=NCBI_GP:AZR32852.1;Name=AZR32852.1;gbkey=CDS;inference=COORDINATES: similar to AA sequence:RefSeq:WP_017118055.1;product=type III secretion system effector protein XopK;protein_id=AZR32852.1;transl_table=11 type III secretion system effector protein XopK (1381494-1384040 +)	non-silent ggc -> gg*;	BCC246
CP034655.1	1381968	g	g	g	g	g	*	g	g	g	g	g	g	g	g	g	g	g	g	g	g	g	cds-AZR32852.1;Parent=gene-KWO_006515;Dbxref=NCBI_GP:AZR32852.1;Name=AZR32852.1;gbkey=CDS;inference=COORDINATES: similar to AA sequence:RefSeq:WP_017118055.1;product=type III secretion system effector protein XopK;protein_id=AZR32852.1;transl_table=11 type III secretion system effector protein XopK (1381494-1384040 +)	non-silent gcg -> *cg;	BCC246
CP034655.1	1381969	c	c	c	c	c	*	c	c	c	c	c	c	c	c	c	c	c	c	c	c	c	cds-AZR32852.1;Parent=gene-KWO_006515;Dbxref=NCBI_GP:AZR32852.1;Name=AZR32852.1;gbkey=CDS;inference=COORDINATES: similar to AA sequence:RefSeq:WP_017118055.1;product=type III secretion system effector protein XopK;protein_id=AZR32852.1;transl_table=11 type III secretion system effector protein XopK (1381494-1384040 +)	non-silent gcg -> g*g;	BCC246
CP034655.1	1381970	g	g	g	g	g	*	g	g	g	g	g	g	g	g	g	g	g	g	g	g	g	cds-AZR32852.1;Parent=gene-KWO_006515;Dbxref=NCBI_GP:AZR32852.1;Name=AZR32852.1;gbkey=CDS;inference=COORDINATES: similar to AA sequence:RefSeq:WP_017118055.1;product=type III secretion system effector protein XopK;protein_id=AZR32852.1;transl_table=11 type III secretion system effector protein XopK (1381494-1384040 +)	non-silent gcg -> gc*;	BCC246
CP034655.1	1381971	c	c	c	c	c	*	c	c	c	c	c	c	c	c	c	c	c	c	c	c	c	cds-AZR32852.1;Parent=gene-KWO_006515;Dbxref=NCBI_GP:AZR32852.1;Name=AZR32852.1;gbkey=CDS;inference=COORDINATES: similar to AA sequence:RefSeq:WP_017118055.1;product=type III secretion system effector protein XopK;protein_id=AZR32852.1;transl_table=11 type III secretion system effector protein XopK (1381494-1384040 +)	non-silent ccg -> *cg;	BCC246
CP034655.1	1381972	c	c	c	c	c	*	c	c	c	c	c	c	c	c	c	c	c	c	c	c	c	cds-AZR32852.1;Parent=gene-KWO_006515;Dbxref=NCBI_GP:AZR32852.1;Name=AZR32852.1;gbkey=CDS;inference=COORDINATES: similar to AA sequence:RefSeq:WP_017118055.1;product=type III secretion system effector protein XopK;protein_id=AZR32852.1;transl_table=11 type III secretion system effector protein XopK (1381494-1384040 +)	non-silent ccg -> c*g;	BCC246
CP034655.1	1381973	g	g	g	g	g	*	g	g	g	g	g	g	g	g	g	g	g	g	g	g	g	cds-AZR32852.1;Parent=gene-KWO_006515;Dbxref=NCBI_GP:AZR32852.1;Name=AZR32852.1;gbkey=CDS;inference=COORDINATES: similar to AA sequence:RefSeq:WP_017118055.1;product=type III secretion system effector protein XopK;protein_id=AZR32852.1;transl_table=11 type III secretion system effector protein XopK (1381494-1384040 +)	non-silent ccg -> cc*;	BCC246
CP034655.1	1381974	g	g	g	g	g	*	g	g	g	g	g	g	g	g	g	g	g	g	g	g	g	cds-AZR32852.1;Parent=gene-KWO_006515;Dbxref=NCBI_GP:AZR32852.1;Name=AZR32852.1;gbkey=CDS;inference=COORDINATES: similar to AA sequence:RefSeq:WP_017118055.1;product=type III secretion system effector protein XopK;protein_id=AZR32852.1;transl_table=11 type III secretion system effector protein XopK (1381494-1384040 +)	non-silent gca -> *ca;	BCC246
CP034655.1	1381975	c	c	c	c	c	*	c	c	c	c	c	c	c	c	c	c	c	c	c	c	c	cds-AZR32852.1;Parent=gene-KWO_006515;Dbxref=NCBI_GP:AZR32852.1;Name=AZR32852.1;gbkey=CDS;inference=COORDINATES: similar to AA sequence:RefSeq:WP_017118055.1;product=type III secretion system effector protein XopK;protein_id=AZR32852.1;transl_table=11 type III secretion system effector protein XopK (1381494-1384040 +)	non-silent gca -> g*a;	BCC246
CP034655.1	1381977	g	g	g	g	g	*	g	g	g	g	g	g	g	g	g	g	g	g	g	g	g	cds-AZR32852.1;Parent=gene-KWO_006515;Dbxref=NCBI_GP:AZR32852.1;Name=AZR32852.1;gbkey=CDS;inference=COORDINATES: similar to AA sequence:RefSeq:WP_017118055.1;product=type III secretion system effector protein XopK;protein_id=AZR32852.1;transl_table=11 type III secretion system effector protein XopK (1381494-1384040 +)	non-silent ggc -> *gc;	BCC246
CP034655.1	1381978	g	g	g	g	g	*	g	g	g	g	g	g	g	g	g	g	g	g	g	g	g	cds-AZR32852.1;Parent=gene-KWO_006515;Dbxref=NCBI_GP:AZR32852.1;Name=AZR32852.1;gbkey=CDS;inference=COORDINATES: similar to AA sequence:RefSeq:WP_017118055.1;product=type III secretion system effector protein XopK;protein_id=AZR32852.1;transl_table=11 type III secretion system effector protein XopK (1381494-1384040 +)	non-silent ggc -> g*c;	BCC246
CP034655.1	1381979	c	c	c	c	c	*	c	c	c	c	c	c	c	c	c	c	c	c	c	c	c	cds-AZR32852.1;Parent=gene-KWO_006515;Dbxref=NCBI_GP:AZR32852.1;Name=AZR32852.1;gbkey=CDS;inference=COORDINATES: similar to AA sequence:RefSeq:WP_017118055.1;product=type III secretion system effector protein XopK;protein_id=AZR32852.1;transl_table=11 type III secretion system effector protein XopK (1381494-1384040 +)	non-silent ggc -> gg*;	BCC246
CP034655.1	1381980	g	g	g	g	g	*	g	g	g	g	g	g	g	g	g	g	g	g	g	g	g	cds-AZR32852.1;Parent=gene-KWO_006515;Dbxref=NCBI_GP:AZR32852.1;Name=AZR32852.1;gbkey=CDS;inference=COORDINATES: similar to AA sequence:RefSeq:WP_017118055.1;product=type III secretion system effector protein XopK;protein_id=AZR32852.1;transl_table=11 type III secretion system effector protein XopK (1381494-1384040 +)	non-silent gca -> *ca;	BCC246
CP034655.1	1381981	c	c	c	c	c	*	c	c	c	c	c	c	c	c	c	c	c	c	c	c	c	cds-AZR32852.1;Parent=gene-KWO_006515;Dbxref=NCBI_GP:AZR32852.1;Name=AZR32852.1;gbkey=CDS;inference=COORDINATES: similar to AA sequence:RefSeq:WP_017118055.1;product=type III secretion system effector protein XopK;protein_id=AZR32852.1;transl_table=11 type III secretion system effector protein XopK (1381494-1384040 +)	non-silent gca -> g*a;	BCC246
CP034655.1	1381983	t	t	t	t	t	*	t	t	t	t	t	t	t	t	t	t	t	t	t	t	t	cds-AZR32852.1;Parent=gene-KWO_006515;Dbxref=NCBI_GP:AZR32852.1;Name=AZR32852.1;gbkey=CDS;inference=COORDINATES: similar to AA sequence:RefSeq:WP_017118055.1;product=type III secretion system effector protein XopK;protein_id=AZR32852.1;transl_table=11 type III secretion system effector protein XopK (1381494-1384040 +)	non-silent ttc -> *tc;	BCC246
CP034655.1	1381984	t	t	t	t	t	*	t	t	t	t	t	t	t	t	t	t	t	t	t	t	t	cds-AZR32852.1;Parent=gene-KWO_006515;Dbxref=NCBI_GP:AZR32852.1;Name=AZR32852.1;gbkey=CDS;inference=COORDINATES: similar to AA sequence:RefSeq:WP_017118055.1;product=type III secretion system effector protein XopK;protein_id=AZR32852.1;transl_table=11 type III secretion system effector protein XopK (1381494-1384040 +)	non-silent ttc -> t*c;	BCC246
CP034655.1	1381985	c	c	c	c	c	*	c	c	c	c	c	c	c	c	c	c	c	c	c	c	c	cds-AZR32852.1;Parent=gene-KWO_006515;Dbxref=NCBI_GP:AZR32852.1;Name=AZR32852.1;gbkey=CDS;inference=COORDINATES: similar to AA sequence:RefSeq:WP_017118055.1;product=type III secretion system effector protein XopK;protein_id=AZR32852.1;transl_table=11 type III secretion system effector protein XopK (1381494-1384040 +)	non-silent ttc -> tt*;	BCC246
CP034655.1	1381986	g	g	g	g	g	*	g	g	g	g	g	g	g	g	g	g	g	g	g	g	g	cds-AZR32852.1;Parent=gene-KWO_006515;Dbxref=NCBI_GP:AZR32852.1;Name=AZR32852.1;gbkey=CDS;inference=COORDINATES: similar to AA sequence:RefSeq:WP_017118055.1;product=type III secretion system effector protein XopK;protein_id=AZR32852.1;transl_table=11 type III secretion system effector protein XopK (1381494-1384040 +)	non-silent gat -> *at;	BCC246
CP034655.1	1381987	a	a	a	a	a	*	a	a	a	a	a	a	a	a	a	a	a	a	a	a	a	cds-AZR32852.1;Parent=gene-KWO_006515;Dbxref=NCBI_GP:AZR32852.1;Name=AZR32852.1;gbkey=CDS;inference=COORDINATES: similar to AA sequence:RefSeq:WP_017118055.1;product=type III secretion system effector protein XopK;protein_id=AZR32852.1;transl_table=11 type III secretion system effector protein XopK (1381494-1384040 +)	non-silent gat -> g*t;	BCC246
CP034655.1	1381988	t	t	t	t	t	*	t	t	t	t	t	t	t	t	t	t	t	t	t	t	t	cds-AZR32852.1;Parent=gene-KWO_006515;Dbxref=NCBI_GP:AZR32852.1;Name=AZR32852.1;gbkey=CDS;inference=COORDINATES: similar to AA sequence:RefSeq:WP_017118055.1;product=type III secretion system effector protein XopK;protein_id=AZR32852.1;transl_table=11 type III secretion system effector protein XopK (1381494-1384040 +)	non-silent gat -> ga*;	BCC246
CP034655.1	1382687	c	c	c	c	c	c	c	c	c	c	c	c	c	c	c	A	c	c	c	c	c	cds-AZR32852.1;Parent=gene-KWO_006515;Dbxref=NCBI_GP:AZR32852.1;Name=AZR32852.1;gbkey=CDS;inference=COORDINATES: similar to AA sequence:RefSeq:WP_017118055.1;product=type III secretion system effector protein XopK;protein_id=AZR32852.1;transl_table=11 type III secretion system effector protein XopK (1381494-1384040 +)	non-silent tac -> taA;	E52
CP034655.1	1391642	c	c	c	c	c	T	c	c	c	c	c	c	c	c	c	c	c	c	c	c	c	cds-AZR30246.1;Parent=gene-KWO_006550;Dbxref=NCBI_GP:AZR30246.1;Name=AZR30246.1;gbkey=CDS;inference=COORDINATES: similar to AA sequence:RefSeq:WP_010376789.1;product=hypothetical protein;protein_id=AZR30246.1;transl_table=11 hypothetical protein (1391493-1391720 +)	silent ggc -> ggT;	BCC246
CP034655.1	1396581	g	g	g	g	g	g	g	g	g	g	g	*	*	*	g	g	g	g	g	g	g	cds-AZR30251.1;Parent=gene-KWO_006580;Dbxref=NCBI_GP:AZR30251.1;Name=AZR30251.1;gbkey=CDS;inference=COORDINATES: similar to AA sequence:RefSeq:WP_010370257.1;product=peptidase domain-containing ABC transporter;protein_id=AZR30251.1;transl_table=11 peptidase domain-containing ABC transporter (1395199-1397313 +)	non-silent ccg -> cc*;	BCC278 BCC280 BCC281
CP034655.1	1407676	t	t	t	t	t	t	t	t	t	t	t	t	t	t	t	A	t	t	t	t	t			E52
CP034655.1	1408126	g	g	g	g	g	g	g	g	g	g	g	A	A	A	g	g	g	g	g	g	g	cds-AZR30257.1;Parent=gene-KWO_006610;Dbxref=NCBI_GP:AZR30257.1;Name=AZR30257.1;gbkey=CDS;inference=COORDINATES: protein motif:HMM:PF00703.19%2CHMM:PF02836.15;product=glycoside hydrolase family 2 protein;protein_id=AZR30257.1;transl_table=11 glycoside hydrolase family 2 protein (1407776-1409776 -)	silent ctg -> Ttg;	BCC278 BCC280 BCC281
CP034655.1	1410429	g	g	A	g	g	g	g	g	g	g	g	g	g	g	g	g	g	g	g	g	g	cds-KWO_006615;Parent=gene-KWO_006615;Note=frameshifted%3B internal stop%3B incomplete%3B partial on complete genome%3B missing stop;gbkey=CDS;inference=COORDINATES: similar to AA sequence:RefSeq:NP_638238.1;product=beta-hexosaminidase;pseudo=true;transl_table=11 beta-hexosaminidase (1409652-1412929 -)	non-silent gcc -> gTc;	R5P
CP034655.1	1412727	a	a	G	a	a	G	G	G	G	G	a	G	G	G	G	G	a	a	a	a	a	cds-KWO_006615;Parent=gene-KWO_006615;Note=frameshifted%3B internal stop%3B incomplete%3B partial on complete genome%3B missing stop;gbkey=CDS;inference=COORDINATES: similar to AA sequence:RefSeq:NP_638238.1;product=beta-hexosaminidase;pseudo=true;transl_table=11 beta-hexosaminidase (1409652-1412929 -)	non-silent gtc -> gCc;	R5P BCC246 BCC247 BCC248 BCC250 BCC265 BCC278 BCC280 BCC281 BCC282 E52
CP034655.1	1413402	t	t	t	t	t	t	t	t	t	t	t	C	C	C	C	t	t	t	t	t	t	cds-AZR30258.1;Parent=gene-KWO_006625;Dbxref=NCBI_GP:AZR30258.1;Name=AZR30258.1;gbkey=CDS;inference=COORDINATES: similar to AA sequence:RefSeq:NP_638237.1;product=glycosyl hydrolase;protein_id=AZR30258.1;transl_table=11 glycosyl hydrolase (1413330-1414391 -)	silent gaa -> gaG;	BCC278 BCC280 BCC281 BCC282
CP034655.1	1414686	g	g	g	g	g	g	g	g	g	g	g	g	g	g	g	A	g	g	g	g	g	cds-AZR30259.1;Parent=gene-KWO_006630;Dbxref=NCBI_GP:AZR30259.1;Name=AZR30259.1;gbkey=CDS;inference=COORDINATES: similar to AA sequence:RefSeq:NP_638236.1;product=alpha-L-fucosidase;protein_id=AZR30259.1;transl_table=11 alpha-L-fucosidase (1414407-1416092 -)	silent ttc -> ttT;	E52
CP034655.1	1417815	a	a	T	a	a	T	a	a	a	a	a	T	T	T	T	T	a	a	a	a	a	cds-KWO_006635;Parent=gene-KWO_006635;Note=incomplete%3B partial on complete genome%3B missing start;gbkey=CDS;inference=COORDINATES: similar to AA sequence:RefSeq:WP_005915095.1;product=TonB-dependent receptor;pseudo=true;transl_table=11 TonB-dependent receptor (1416298-1417815 -)	non-silent tcc -> Acc;	R5P BCC246 BCC278 BCC280 BCC281 BCC282 E52
CP034655.1	1418752	c	c	T	c	c	c	c	c	c	T	c	c	T	c	c	c	c	c	c	c	c	cds-AZR30260.1;Parent=gene-KWO_006640;Dbxref=NCBI_GP:AZR30260.1;Name=AZR30260.1;Note=programmed frameshift;exception=ribosomal slippage;gbkey=CDS;inference=COORDINATES: similar to AA sequence:RefSeq:WP_086558217.1;product=IS3 family transposase;protein_id=AZR30260.1;transl_table=11 IS3 family transposase (1418693-1418951 -)	non-silent agg -> aAg;	R5P BCC265 BCC280
CP034655.1	1419371	g	g	A	g	g	g	g	g	g	g	g	g	g	g	g	g	g	g	g	g	g	cds-KWO_006645;Parent=gene-KWO_006645;Note=incomplete%3B partial on complete genome%3B missing stop;gbkey=CDS;inference=COORDINATES: similar to AA sequence:RefSeq:NP_638235.1;product=TonB-dependent receptor;pseudo=true;transl_table=11 TonB-dependent receptor (1419020-1420207 -)	silent agc -> agT;	R5P
CP034655.1	1421875	g	g	g	g	g	g	g	g	g	g	g	A	A	A	g	g	g	g	g	g	g	cds-AZR30261.1;Parent=gene-KWO_006650;Dbxref=NCBI_GP:AZR30261.1;Name=AZR30261.1;gbkey=CDS;inference=COORDINATES: similar to AA sequence:RefSeq:NP_638234.1;product=glucokinase;protein_id=AZR30261.1;transl_table=11 glucokinase (1420907-1421923 +)	silent cag -> caA;	BCC278 BCC280 BCC281
CP034655.1	1422403	c	T	c	c	c	c	c	c	c	c	c	c	c	c	c	c	c	c	c	c	c	cds-AZR30262.1;Parent=gene-KWO_006655;Dbxref=NCBI_GP:AZR30262.1;Name=AZR30262.1;gbkey=CDS;inference=COORDINATES: similar to AA sequence:RefSeq:NP_638233.1;product=16S rRNA (uracil(1498)-N(3))-methyltransferase;protein_id=AZR30262.1;transl_table=11 16S rRNA (uracil(1498)-N(3))-methyltransferase (1422063-1422797 -)	non-silent cgc -> cAc;	4W4
CP034655.1	1423938	g	g	g	g	g	g	C	C	C	C	g	g	g	g	g	g	g	g	g	g	g	cds-AZR30263.1;Parent=gene-KWO_006660;Dbxref=NCBI_GP:AZR30263.1;Name=AZR30263.1;gbkey=CDS;inference=COORDINATES: similar to AA sequence:RefSeq:NP_638232.1;product=adenosylmethionine--8-amino-7-oxononanoate transaminase;protein_id=AZR30263.1;transl_table=11 adenosylmethionine--8-amino-7-oxononanoate transaminase (1422788-1424206 -)	non-silent gcg -> gGg;	BCC247 BCC248 BCC250 BCC265
CP034655.1	1425682	a	a	a	a	a	G	a	a	a	a	a	a	a	a	a	a	a	a	a	a	a			BCC246
CP034655.1	1428675	c	c	T	c	c	c	c	c	c	c	c	c	c	c	c	c	c	c	c	c	c	cds-AZR30269.1;Parent=gene-KWO_006690;Dbxref=NCBI_GP:AZR30269.1;Name=AZR30269.1;gbkey=CDS;inference=COORDINATES: similar to AA sequence:RefSeq:NP_638226.1;product=NfeD family protein;protein_id=AZR30269.1;transl_table=11 NfeD family protein (1428308-1428742 +)	non-silent ccg -> cTg;	R5P
CP034655.1	1433157	t	t	C	t	t	C	C	C	C	C	t	C	C	C	C	C	t	t	t	t	t	cds-AZR30274.1;Parent=gene-KWO_006715;Dbxref=NCBI_GP:AZR30274.1;Name=AZR30274.1;gbkey=CDS;inference=COORDINATES: similar to AA sequence:RefSeq:NP_638221.1;product=serine hydrolase;protein_id=AZR30274.1;transl_table=11 serine hydrolase (1432856-1434235 -)	non-silent cac -> cGc;	R5P BCC246 BCC247 BCC248 BCC250 BCC265 BCC278 BCC280 BCC281 BCC282 E52
CP034655.1	1433691	g	g	g	g	g	g	g	g	g	g	g	g	g	g	g	A	g	g	g	g	g	cds-AZR30274.1;Parent=gene-KWO_006715;Dbxref=NCBI_GP:AZR30274.1;Name=AZR30274.1;gbkey=CDS;inference=COORDINATES: similar to AA sequence:RefSeq:NP_638221.1;product=serine hydrolase;protein_id=AZR30274.1;transl_table=11 serine hydrolase (1432856-1434235 -)	non-silent gcc -> gTc;	E52
CP034655.1	1443057	c	c	T	c	c	c	c	c	c	c	c	c	c	c	c	c	c	c	c	c	c	cds-AZR30281.1;Parent=gene-KWO_006755;Dbxref=NCBI_GP:AZR30281.1;Name=AZR30281.1;gbkey=CDS;inference=COORDINATES: similar to AA sequence:RefSeq:WP_017160192.1;product=TonB-dependent receptor;protein_id=AZR30281.1;transl_table=11 TonB-dependent receptor (1441265-1444117 -)	non-silent ggc -> gAc;	R5P
CP034655.1	1448211	c	c	A	c	c	c	c	c	c	c	c	c	c	c	c	c	c	c	c	c	c	cds-KWO_006780;Parent=gene-KWO_006780;Note=incomplete%3B partial on complete genome%3B missing stop;gbkey=CDS;inference=COORDINATES: similar to AA sequence:RefSeq:WP_014648067.1;product=CBS domain-containing protein;pseudo=true;transl_table=11 CBS domain-containing protein (1448104-1448487 +)	silent atc -> atA;	R5P
CP034655.1	1448312	c	c	c	c	c	T	c	c	c	c	c	c	c	c	c	c	c	c	c	c	c	cds-KWO_006780;Parent=gene-KWO_006780;Note=incomplete%3B partial on complete genome%3B missing stop;gbkey=CDS;inference=COORDINATES: similar to AA sequence:RefSeq:WP_014648067.1;product=CBS domain-containing protein;pseudo=true;transl_table=11 CBS domain-containing protein (1448104-1448487 +)	non-silent tcg -> tTg;	BCC246
CP034655.1	1460778	c	c	T	c	c	c	c	c	c	c	c	c	c	c	c	c	c	c	c	c	c	cds-AZR30295.1;Parent=gene-KWO_006830;Dbxref=NCBI_GP:AZR30295.1;Name=AZR30295.1;gbkey=CDS;inference=COORDINATES: similar to AA sequence:RefSeq:WP_010368748.1;product=glutaredoxin family protein;protein_id=AZR30295.1;transl_table=11 glutaredoxin family protein (1460604-1460846 +)	silent ctg -> Ttg;	R5P
CP034655.1	1461544	c	c	c	c	c	c	T	T	T	T	c	c	c	c	c	c	c	c	c	c	c			BCC247 BCC248 BCC250 BCC265
CP034655.1	1465658	g	g	g	g	g	A	g	g	g	g	g	g	g	g	g	g	g	g	g	g	g	cds-AZR30300.1;Parent=gene-KWO_006860;Dbxref=NCBI_GP:AZR30300.1;Name=AZR30300.1;gbkey=CDS;inference=COORDINATES: similar to AA sequence:RefSeq:WP_017113326.1;product=hybrid sensor histidine kinase/response regulator;protein_id=AZR30300.1;transl_table=11 hybrid sensor histidine kinase/response regulator (1463531-1467106 +)	non-silent gac -> Aac;	BCC246
CP034655.1	1468606	g	g	A	g	g	g	g	g	g	g	g	g	g	g	g	g	g	g	g	g	g	cds-AZR30301.1;Parent=gene-KWO_006865;Dbxref=NCBI_GP:AZR30301.1;Name=AZR30301.1;gbkey=CDS;inference=COORDINATES: similar to AA sequence:RefSeq:WP_017118902.1;product=hybrid sensor histidine kinase/response regulator;protein_id=AZR30301.1;transl_table=11 hybrid sensor histidine kinase/response regulator (1467403-1470918 +)	non-silent gac -> Aac;	R5P
CP034655.1	1469993	t	t	t	t	t	t	t	t	t	t	t	t	t	t	t	C	t	t	t	t	t	cds-AZR30301.1;Parent=gene-KWO_006865;Dbxref=NCBI_GP:AZR30301.1;Name=AZR30301.1;gbkey=CDS;inference=COORDINATES: similar to AA sequence:RefSeq:WP_017118902.1;product=hybrid sensor histidine kinase/response regulator;protein_id=AZR30301.1;transl_table=11 hybrid sensor histidine kinase/response regulator (1467403-1470918 +)	non-silent ctg -> cCg;	E52
CP034655.1	1474851	g	g	A	g	g	g	g	g	g	g	g	g	g	g	g	g	g	g	g	g	g			R5P
CP034655.1	1475692	g	g	g	g	g	g	T	T	T	T	g	g	g	g	g	g	g	g	g	g	g	cds-AZR32855.1;Parent=gene-KWO_006875;Dbxref=NCBI_GP:AZR32855.1;Name=AZR32855.1;gbkey=CDS;inference=COORDINATES: similar to AA sequence:RefSeq:WP_015472456.1;product=hybrid sensor histidine kinase/response regulator;protein_id=AZR32855.1;transl_table=11 hybrid sensor histidine kinase/response regulator (1474933-1478478 +)	non-silent gtc -> Ttc;	BCC247 BCC248 BCC250 BCC265
CP034655.1	1482845	g	g	g	g	g	g	g	g	g	g	g	g	g	g	g	A	g	g	g	g	g	cds-AZR30305.1;Parent=gene-KWO_006900;Dbxref=NCBI_GP:AZR30305.1;Name=AZR30305.1;gbkey=CDS;inference=COORDINATES: similar to AA sequence:RefSeq:WP_014090724.1;product=3-dehydroquinate synthase;protein_id=AZR30305.1;transl_table=11 3-dehydroquinate synthase (1482195-1483307 -)	non-silent ccg -> Tcg;	E52
CP034655.1	1487666	c	c	c	c	c	c	T	T	T	T	c	c	c	c	c	c	c	c	c	c	c	cds-AZR30311.1;Parent=gene-KWO_006930;Dbxref=NCBI_GP:AZR30311.1;Name=AZR30311.1;gbkey=CDS;inference=COORDINATES: similar to AA sequence:RefSeq:NP_638184.1;product=DUF2491 family protein;protein_id=AZR30311.1;transl_table=11 DUF2491 family protein (1487108-1487779 +)	silent ctg -> Ttg;	BCC247 BCC248 BCC250 BCC265
CP034655.1	1488653	t	t	t	t	t	t	t	t	t	t	t	t	t	t	t	G	t	t	t	t	t	cds-AZR30313.1;Parent=gene-KWO_006940;Dbxref=NCBI_GP:AZR30313.1;Name=AZR30313.1;gbkey=CDS;inference=COORDINATES: similar to AA sequence:RefSeq:NP_638182.1;product=DUF1190 domain-containing protein;protein_id=AZR30313.1;transl_table=11 DUF1190 domain-containing protein (1488234-1488806 +)	silent ctt -> ctG;	E52
CP034655.1	1489892	c	c	T	c	c	c	c	c	c	c	c	c	c	c	c	c	c	c	c	c	c	cds-AZR30314.1;Parent=gene-KWO_006945;Dbxref=NCBI_GP:AZR30314.1;Name=AZR30314.1;gbkey=CDS;inference=COORDINATES: similar to AA sequence:RefSeq:NP_638181.1;product=glutathionylspermidine synthase family protein;protein_id=AZR30314.1;transl_table=11 glutathionylspermidine synthase family protein (1488808-1489974 +)	non-silent cct -> cTt;	R5P
CP034655.1	1491668	a	a	G	a	a	G	G	G	G	G	a	G	G	G	G	G	a	a	a	a	a	cds-AZR30316.1;Parent=gene-KWO_006955;Dbxref=NCBI_GP:AZR30316.1;Name=AZR30316.1;gbkey=CDS;inference=COORDINATES: similar to AA sequence:RefSeq:WP_017162332.1;product=MFS transporter;protein_id=AZR30316.1;transl_table=11 MFS transporter (1490546-1491919 -)	silent agt -> agC;	R5P BCC246 BCC247 BCC248 BCC250 BCC265 BCC278 BCC280 BCC281 BCC282 E52
CP034655.1	1492679	a	a	a	a	a	a	a	a	a	a	a	a	a	a	a	T	a	a	a	a	a			E52
CP034655.1	1498303	t	t	t	t	t	C	t	t	t	t	t	t	t	t	t	t	t	t	t	t	t	cds-AZR32857.1;Parent=gene-KWO_006995;Dbxref=NCBI_GP:AZR32857.1;Name=AZR32857.1;gbkey=CDS;inference=COORDINATES: similar to AA sequence:RefSeq:NP_638176.1;product=TonB-dependent receptor;protein_id=AZR32857.1;transl_table=11 TonB-dependent receptor (1497512-1500658 +)	silent ggt -> ggC;	BCC246
CP034655.1	1504318	g	g	g	g	g	g	g	g	g	g	g	T	T	T	g	g	g	g	g	g	g	cds-AZR30321.1;Parent=gene-KWO_007010;Dbxref=NCBI_GP:AZR30321.1;Name=AZR30321.1;gbkey=CDS;inference=COORDINATES: similar to AA sequence:RefSeq:WP_017173993.1;product=tryptophan 7-halogenase;protein_id=AZR30321.1;transl_table=11 tryptophan 7-halogenase (1502839-1504356 +)	non-silent gca -> Tca;	BCC278 BCC280 BCC281
CP034655.1	1508168	g	g	g	g	g	A	g	g	g	g	g	g	g	g	g	g	g	g	g	g	g	cds-AZR30324.1;Parent=gene-KWO_007035;Dbxref=NCBI_GP:AZR30324.1;Name=AZR30324.1;gbkey=CDS;inference=COORDINATES: similar to AA sequence:RefSeq:WP_010369177.1;product=type III effector;protein_id=AZR30324.1;transl_table=11 type III effector (1508009-1509511 +)	non-silent gtg -> Atg;	BCC246
CP034655.1	1513390	a	a	a	a	a	a	a	a	a	a	a	a	a	a	C	a	a	a	a	a	a	cds-AZR30327.1;Parent=gene-KWO_007055;Dbxref=NCBI_GP:AZR30327.1;Name=AZR30327.1;gbkey=CDS;inference=COORDINATES: similar to AA sequence:RefSeq:NP_638165.1;product=alpha/beta fold hydrolase;protein_id=AZR30327.1;transl_table=11 alpha/beta fold hydrolase (1513167-1514108 +)	non-silent gac -> gCc;	BCC282
CP034655.1	1516537	g	g	g	g	g	A	g	g	g	g	g	g	g	g	g	g	g	g	g	g	g	cds-AZR30330.1;Parent=gene-KWO_007070;Dbxref=NCBI_GP:AZR30330.1;Name=AZR30330.1;gbkey=CDS;inference=COORDINATES: similar to AA sequence:RefSeq:WP_003491164.1;product=amino acid permease;protein_id=AZR30330.1;transl_table=11 amino acid permease (1515708-1517096 +)	non-silent agc -> aAc;	BCC246
CP034655.1	1519365	g	g	g	g	g	g	g	g	g	A	g	g	g	g	g	g	g	g	g	g	g	cds-AZR30332.1;Parent=gene-KWO_007085;Dbxref=NCBI_GP:AZR30332.1;Name=AZR30332.1;gbkey=CDS;gene=cydB;inference=COORDINATES: similar to AA sequence:RefSeq:NP_638160.1;product=cytochrome d ubiquinol oxidase subunit II;protein_id=AZR30332.1;transl_table=11 cytochrome d ubiquinol oxidase subunit II (1519137-1520153 +)	non-silent gcg -> Acg;	BCC265
CP034655.1	1519854	t	t	C	t	t	C	C	C	C	C	t	C	C	C	C	C	t	t	t	t	t	cds-AZR30332.1;Parent=gene-KWO_007085;Dbxref=NCBI_GP:AZR30332.1;Name=AZR30332.1;gbkey=CDS;gene=cydB;inference=COORDINATES: similar to AA sequence:RefSeq:NP_638160.1;product=cytochrome d ubiquinol oxidase subunit II;protein_id=AZR30332.1;transl_table=11 cytochrome d ubiquinol oxidase subunit II (1519137-1520153 +)	silent ttg -> Ctg;	R5P BCC246 BCC247 BCC248 BCC250 BCC265 BCC278 BCC280 BCC281 BCC282 E52
CP034655.1	1521288	c	c	T	c	c	c	c	c	c	c	c	c	c	c	c	c	c	c	c	c	c			R5P
CP034655.1	1522719	g	g	C	g	g	C	C	C	C	C	g	C	C	C	C	C	g	g	g	g	g	cds-AZR30334.1;Parent=gene-KWO_007105;Dbxref=NCBI_GP:AZR30334.1;Name=AZR30334.1;gbkey=CDS;inference=COORDINATES: similar to AA sequence:RefSeq:WP_010369205.1;product=hypothetical protein;protein_id=AZR30334.1;transl_table=11 hypothetical protein (1522687-1522902 -)	non-silent ctc -> Gtc;	R5P BCC246 BCC247 BCC248 BCC250 BCC265 BCC278 BCC280 BCC281 BCC282 E52
CP034655.1	1524441	g	g	g	g	g	g	g	g	g	g	g	A	A	A	g	g	g	g	g	g	g	cds-AZR30335.1;Parent=gene-KWO_007110;Dbxref=NCBI_GP:AZR30335.1;Name=AZR30335.1;gbkey=CDS;gene=ptsP;inference=COORDINATES: similar to AA sequence:RefSeq:WP_002802148.1;product=phosphoenolpyruvate--protein phosphotransferase;protein_id=AZR30335.1;transl_table=11 phosphoenolpyruvate--protein phosphotransferase (1522942-1524672 -)	silent ctg -> Ttg;	BCC278 BCC280 BCC281
CP034655.1	1526514	c	c	A	c	c	c	c	c	c	c	c	c	c	c	c	c	c	c	c	c	c	cds-AZR32862.1;Parent=gene-KWO_007125;Dbxref=NCBI_GP:AZR32862.1;Name=AZR32862.1;gbkey=CDS;gene=rapZ;inference=COORDINATES: similar to AA sequence:RefSeq:NP_638154.1;product=RNase adapter RapZ;protein_id=AZR32862.1;transl_table=11 RNase adapter RapZ (1525910-1526758 -)	non-silent cgg -> cTg;	R5P
CP034655.1	1531087	t	t	t	t	t	t	t	t	t	t	t	A	A	A	A	t	t	t	t	t	t	cds-AZR30342.1;Parent=gene-KWO_007155;Dbxref=NCBI_GP:AZR30342.1;Name=AZR30342.1;gbkey=CDS;gene=lptA;inference=COORDINATES: similar to AA sequence:RefSeq:NP_638148.1;product=lipopolysaccharide transport periplasmic protein LptA;protein_id=AZR30342.1;transl_table=11 lipopolysaccharide transport periplasmic protein LptA (1530810-1531370 -)	non-silent gac -> gTc;	BCC278 BCC280 BCC281 BCC282
CP034655.1	1534218	c	c	c	c	c	c	c	T	c	c	c	c	c	c	c	c	c	c	c	c	c	cds-AZR30347.1;Parent=gene-KWO_007180;Dbxref=NCBI_GP:AZR30347.1;Name=AZR30347.1;gbkey=CDS;gene=murA;inference=COORDINATES: similar to AA sequence:RefSeq:NP_638143.1;product=UDP-N-acetylglucosamine 1-carboxyvinyltransferase;protein_id=AZR30347.1;transl_table=11 UDP-N-acetylglucosamine 1-carboxyvinyltransferase (1534041-1535315 +)	silent ctg -> Ttg;	BCC248
CP034655.1	1542512	t	t	C	t	t	t	t	t	t	t	t	t	t	t	t	t	t	t	t	t	t	cds-AZR30357.1;Parent=gene-KWO_007230;Dbxref=NCBI_GP:AZR30357.1;Name=AZR30357.1;gbkey=CDS;inference=COORDINATES: similar to AA sequence:RefSeq:WP_010369247.1;product=DnaA regulatory inactivator Hda;protein_id=AZR30357.1;transl_table=11 DnaA regulatory inactivator Hda (1542453-1543154 +)	silent agt -> agC;	R5P
CP034655.1	1543113	g	g	g	g	g	g	g	g	g	g	g	g	g	g	T	g	g	g	g	g	g	cds-AZR30357.1;Parent=gene-KWO_007230;Dbxref=NCBI_GP:AZR30357.1;Name=AZR30357.1;gbkey=CDS;inference=COORDINATES: similar to AA sequence:RefSeq:WP_010369247.1;product=DnaA regulatory inactivator Hda;protein_id=AZR30357.1;transl_table=11 DnaA regulatory inactivator Hda (1542453-1543154 +)	non-silent gtg -> Ttg;	BCC282
CP034655.1	1543305	c	c	c	c	c	c	T	c	c	c	c	c	c	c	c	c	c	c	c	c	c	cds-AZR30358.1;Parent=gene-KWO_007235;Dbxref=NCBI_GP:AZR30358.1;Name=AZR30358.1;gbkey=CDS;inference=COORDINATES: similar to AA sequence:RefSeq:WP_086558164.1;product=IS5 family transposase;protein_id=AZR30358.1;transl_table=11 IS5 family transposase (1543204-1543965 +)	silent ctc -> ctT;	BCC247
CP034655.1	1543704	a	a	a	a	a	a	G	a	a	a	a	a	a	a	a	a	a	a	a	a	a	cds-AZR30358.1;Parent=gene-KWO_007235;Dbxref=NCBI_GP:AZR30358.1;Name=AZR30358.1;gbkey=CDS;inference=COORDINATES: similar to AA sequence:RefSeq:WP_086558164.1;product=IS5 family transposase;protein_id=AZR30358.1;transl_table=11 IS5 family transposase (1543204-1543965 +)	silent cta -> ctG;	BCC247
CP034655.1	1543858	c	c	c	c	c	c	G	c	c	c	c	c	c	c	c	c	c	c	c	c	c	cds-AZR30358.1;Parent=gene-KWO_007235;Dbxref=NCBI_GP:AZR30358.1;Name=AZR30358.1;gbkey=CDS;inference=COORDINATES: similar to AA sequence:RefSeq:WP_086558164.1;product=IS5 family transposase;protein_id=AZR30358.1;transl_table=11 IS5 family transposase (1543204-1543965 +)	non-silent cgc -> Ggc;	BCC247
CP034655.1	1544364	g	g	g	g	g	g	g	g	g	g	g	g	g	g	g	A	g	g	g	g	g			E52
CP034655.1	1545585	c	c	c	c	c	c	c	c	c	c	c	G	G	G	c	c	c	c	c	c	c	cds-AZR30360.1;Parent=gene-KWO_007250;Dbxref=NCBI_GP:AZR30360.1;Name=AZR30360.1;gbkey=CDS;inference=COORDINATES: similar to AA sequence:RefSeq:WP_017116339.1;product=aminoglycoside phosphotransferase;protein_id=AZR30360.1;transl_table=11 aminoglycoside phosphotransferase (1545075-1546094 -)	non-silent cag -> caC;	BCC278 BCC280 BCC281
CP034655.1	1553585	c	c	c	c	c	c	A	A	A	A	c	c	c	c	c	c	c	c	c	c	c	cds-AZR30367.1;Parent=gene-KWO_007285;Dbxref=NCBI_GP:AZR30367.1;Name=AZR30367.1;gbkey=CDS;inference=COORDINATES: similar to AA sequence:RefSeq:NP_638125.1;product=DUF4198 domain-containing protein;protein_id=AZR30367.1;transl_table=11 DUF4198 domain-containing protein (1553447-1554250 -)	non-silent aag -> aaT;	BCC247 BCC248 BCC250 BCC265
CP034655.1	1554086	c	c	c	c	c	c	c	c	c	c	c	c	c	c	T	c	c	c	c	c	c	cds-AZR30367.1;Parent=gene-KWO_007285;Dbxref=NCBI_GP:AZR30367.1;Name=AZR30367.1;gbkey=CDS;inference=COORDINATES: similar to AA sequence:RefSeq:NP_638125.1;product=DUF4198 domain-containing protein;protein_id=AZR30367.1;transl_table=11 DUF4198 domain-containing protein (1553447-1554250 -)	silent gtg -> gtA;	BCC282
CP034655.1	1554385	c	c	c	c	c	c	A	A	A	A	c	c	c	c	c	c	c	c	c	c	c			BCC247 BCC248 BCC250 BCC265
CP034655.1	1555523	g	g	g	g	g	g	g	g	g	g	g	g	g	g	g	A	g	g	g	g	g	cds-AZR30369.1;Parent=gene-KWO_007295;Dbxref=NCBI_GP:AZR30369.1;Name=AZR30369.1;gbkey=CDS;inference=COORDINATES: similar to AA sequence:RefSeq:NP_638123.1;product=hypothetical protein;protein_id=AZR30369.1;transl_table=11 hypothetical protein (1554971-1555612 -)	silent agc -> agT;	E52
CP034655.1	1558026	c	c	c	c	c	T	c	c	c	c	c	c	c	c	c	c	c	c	c	c	c	cds-AZR30372.1;Parent=gene-KWO_007310;Dbxref=NCBI_GP:AZR30372.1;Name=AZR30372.1;gbkey=CDS;inference=COORDINATES: similar to AA sequence:RefSeq:NP_638120.1;product=TonB-dependent siderophore receptor;protein_id=AZR30372.1;transl_table=11 TonB-dependent siderophore receptor (1557113-1559431 -)	non-silent cgc -> cAc;	BCC246
CP034655.1	1561621	c	c	c	c	c	c	c	c	c	c	c	c	c	c	c	T	c	c	c	c	c	cds-AZR30375.1;Parent=gene-KWO_007330;Dbxref=NCBI_GP:AZR30375.1;Name=AZR30375.1;gbkey=CDS;inference=COORDINATES: similar to AA sequence:RefSeq:NP_638117.1;product=cysteine desulfurase;protein_id=AZR30375.1;transl_table=11 cysteine desulfurase (1560928-1562172 -)	silent gtg -> gtA;	E52
CP034655.1	1562385	a	a	a	a	a	a	a	a	a	a	a	a	a	a	G	a	a	a	a	a	a	cds-AZR30376.1;Parent=gene-KWO_007335;Dbxref=NCBI_GP:AZR30376.1;Name=AZR30376.1;gbkey=CDS;gene=sufD;inference=COORDINATES: similar to AA sequence:RefSeq:NP_638116.1;product=Fe-S cluster assembly protein SufD;protein_id=AZR30376.1;transl_table=11 Fe-S cluster assembly protein SufD (1562169-1563431 -)	silent gat -> gaC;	BCC282
CP034655.1	1565370	g	g	g	g	g	A	g	g	g	g	g	g	g	g	g	g	g	g	g	g	g	cds-AZR30378.1;Parent=gene-KWO_007345;Dbxref=NCBI_GP:AZR30378.1;Name=AZR30378.1;gbkey=CDS;gene=sufB;inference=COORDINATES: similar to AA sequence:RefSeq:NP_638114.1;product=Fe-S cluster assembly protein SufB;protein_id=AZR30378.1;transl_table=11 Fe-S cluster assembly protein SufB (1564354-1565811 -)	silent ctg -> Ttg;	BCC246
CP034655.1	1568630	t	t	t	t	t	t	t	t	t	t	t	t	t	t	t	C	t	t	t	t	t	cds-AZR30382.1;Parent=gene-KWO_007365;Dbxref=NCBI_GP:AZR30382.1;Name=AZR30382.1;gbkey=CDS;inference=COORDINATES: similar to AA sequence:RefSeq:WP_022557821.1;product=IS5 family transposase;protein_id=AZR30382.1;transl_table=11 IS5 family transposase (1567747-1568730 -)	non-silent gat -> gGt;	E52
CP034655.1	1569004	g	g	g	g	g	g	g	g	g	g	g	C	C	C	g	g	g	g	g	g	g	cds-AZR30383.1;Parent=gene-KWO_007370;Dbxref=NCBI_GP:AZR30383.1;Name=AZR30383.1;gbkey=CDS;inference=COORDINATES: similar to AA sequence:RefSeq:NP_638110.1;product=DUF1439 domain-containing protein;protein_id=AZR30383.1;transl_table=11 DUF1439 domain-containing protein (1568847-1569443 -)	non-silent gcg -> gGg;	BCC278 BCC280 BCC281
CP034655.1	1572566	t	t	t	t	t	t	t	t	t	t	t	t	t	t	t	C	t	t	t	t	t	cds-AZR30387.1;Parent=gene-KWO_007395;Dbxref=NCBI_GP:AZR30387.1;Name=AZR30387.1;gbkey=CDS;inference=COORDINATES: similar to AA sequence:RefSeq:WP_011348110.1;product=pyrroline-5-carboxylate reductase;protein_id=AZR30387.1;transl_table=11 pyrroline-5-carboxylate reductase (1572219-1573079 -)	non-silent atc -> Gtc;	E52
CP034655.1	1578843	g	g	g	g	g	g	g	g	g	g	g	g	g	g	g	A	g	g	g	g	g	cds-AZR30392.1;Parent=gene-KWO_007425;Dbxref=NCBI_GP:AZR30392.1;Name=AZR30392.1;gbkey=CDS;inference=COORDINATES: similar to AA sequence:RefSeq:WP_005919206.1;product=DNA-3-methyladenine glycosylase I;protein_id=AZR30392.1;transl_table=11 DNA-3-methyladenine glycosylase I (1578578-1579150 -)	non-silent acc -> aTc;	E52
CP034655.1	1582684	c	c	c	c	c	c	c	c	c	c	c	c	c	c	c	G	c	c	c	c	c			E52
CP034655.1	1582692	c	c	c	c	c	c	c	c	c	c	c	G	G	G	G	G	c	c	c	c	c			BCC278 BCC280 BCC281 BCC282 E52
CP034655.1	1588271	g	g	A	g	g	g	g	g	g	g	g	g	g	g	g	g	g	g	g	g	g	cds-AZR30402.1;Parent=gene-KWO_007485;Dbxref=NCBI_GP:AZR30402.1;Name=AZR30402.1;gbkey=CDS;inference=COORDINATES: similar to AA sequence:RefSeq:NP_638089.1;product=bifunctional aspartate kinase/diaminopimelate decarboxylase;protein_id=AZR30402.1;transl_table=11 bifunctional aspartate kinase/diaminopimelate decarboxylase (1586539-1589148 +)	non-silent cgc -> cAc;	R5P
CP034655.1	1595718	t	t	C	t	t	C	C	C	C	C	t	C	C	C	C	C	t	t	t	t	t			R5P BCC246 BCC247 BCC248 BCC250 BCC265 BCC278 BCC280 BCC281 BCC282 E52
CP034655.1	1599543	c	c	A	c	c	c	c	c	c	c	c	c	c	c	c	c	c	c	c	c	c	cds-AZR30411.1;Parent=gene-KWO_007530;Dbxref=NCBI_GP:AZR30411.1;Name=AZR30411.1;gbkey=CDS;inference=COORDINATES: similar to AA sequence:RefSeq:WP_005919229.1;product=aldehyde dehydrogenase iron-sulfur subunit;protein_id=AZR30411.1;transl_table=11 aldehyde dehydrogenase iron-sulfur subunit (1599046-1599696 +)	silent cgc -> cgA;	R5P
CP034655.1	1600462	c	c	c	c	c	c	c	c	c	c	c	A	A	A	A	c	c	c	c	c	c	cds-AZR30412.1;Parent=gene-KWO_007535;Dbxref=NCBI_GP:AZR30412.1;Name=AZR30412.1;gbkey=CDS;inference=COORDINATES: similar to AA sequence:RefSeq:NP_638076.1;product=xanthine dehydrogenase family protein subunit M;protein_id=AZR30412.1;transl_table=11 xanthine dehydrogenase family protein subunit M (1599693-1600643 +)	non-silent gca -> gAa;	BCC278 BCC280 BCC281 BCC282
CP034655.1	1606213	g	g	g	g	g	A	g	g	g	g	g	g	g	g	g	g	g	g	g	g	g	cds-AZR30416.1;Parent=gene-KWO_007555;Dbxref=NCBI_GP:AZR30416.1;Name=AZR30416.1;gbkey=CDS;inference=COORDINATES: similar to AA sequence:RefSeq:WP_016904078.1;product=DUF819 family protein;protein_id=AZR30416.1;transl_table=11 DUF819 family protein (1605833-1607083 +)	non-silent tgg -> tgA;	BCC246
CP034655.1	1606692	a	a	G	a	a	G	G	G	G	G	a	G	G	G	G	G	a	a	a	a	a	cds-AZR30416.1;Parent=gene-KWO_007555;Dbxref=NCBI_GP:AZR30416.1;Name=AZR30416.1;gbkey=CDS;inference=COORDINATES: similar to AA sequence:RefSeq:WP_016904078.1;product=DUF819 family protein;protein_id=AZR30416.1;transl_table=11 DUF819 family protein (1605833-1607083 +)	non-silent aac -> aGc;	R5P BCC246 BCC247 BCC248 BCC250 BCC265 BCC278 BCC280 BCC281 BCC282 E52
CP034655.1	1617090	c	c	c	c	c	T	c	c	c	c	c	c	c	c	c	c	c	c	c	c	c	cds-AZR30425.1;Parent=gene-KWO_007605;Dbxref=NCBI_GP:AZR30425.1;Name=AZR30425.1;gbkey=CDS;inference=COORDINATES: similar to AA sequence:RefSeq:NP_638062.1;product=pirin family protein;protein_id=AZR30425.1;transl_table=11 pirin family protein (1616224-1617114 -)	non-silent gtg -> Atg;	BCC246
CP034655.1	1619611	g	g	g	g	g	g	g	g	A	g	g	g	g	g	g	g	g	g	g	g	g	cds-KWO_007625;Parent=gene-KWO_007625;Note=frameshifted;gbkey=CDS;inference=COORDINATES: similar to AA sequence:RefSeq:NP_638058.1;product=M13 family peptidase;pseudo=true;transl_table=11 M13 family peptidase (1619572-1621673 +)	non-silent gct -> Act;	BCC250
CP034655.1	1619859	a	a	G	a	a	G	G	G	G	G	a	G	G	G	G	G	a	a	a	a	a	cds-KWO_007625;Parent=gene-KWO_007625;Note=frameshifted;gbkey=CDS;inference=COORDINATES: similar to AA sequence:RefSeq:NP_638058.1;product=M13 family peptidase;pseudo=true;transl_table=11 M13 family peptidase (1619572-1621673 +)	silent gta -> gtG;	R5P BCC246 BCC247 BCC248 BCC250 BCC265 BCC278 BCC280 BCC281 BCC282 E52
CP034655.1	1620166	c	c	c	c	c	c	A	A	A	A	c	c	c	c	c	c	c	c	c	c	c	cds-KWO_007625;Parent=gene-KWO_007625;Note=frameshifted;gbkey=CDS;inference=COORDINATES: similar to AA sequence:RefSeq:NP_638058.1;product=M13 family peptidase;pseudo=true;transl_table=11 M13 family peptidase (1619572-1621673 +)	non-silent cag -> Aag;	BCC247 BCC248 BCC250 BCC265
CP034655.1	1622087	c	c	c	c	c	c	c	c	c	c	c	c	A	c	c	c	c	c	c	c	c	cds-AZR30429.1;Parent=gene-KWO_007630;Dbxref=NCBI_GP:AZR30429.1;Name=AZR30429.1;gbkey=CDS;inference=COORDINATES: ab initio prediction:GeneMarkS-2+;product=hypothetical protein;protein_id=AZR30429.1;transl_table=11 hypothetical protein (1622029-1622541 +)	non-silent aca -> aAa;	BCC280
CP034655.1	1627551	g	g	g	g	g	g	A	A	A	A	g	g	g	g	g	g	g	g	g	g	g	cds-KWO_007655;Parent=gene-KWO_007655;Note=frameshifted;gbkey=CDS;inference=COORDINATES: similar to AA sequence:RefSeq:WP_076611589.1;product=IS3 family transposase;pseudo=true;transl_table=11 IS3 family transposase (1626638-1627725 -)	silent ctg -> Ttg;	BCC247 BCC248 BCC250 BCC265
CP034655.1	1631684	g	g	g	g	g	A	g	g	g	g	g	g	g	g	g	g	g	g	g	g	g	cds-AZR30431.1;Parent=gene-KWO_007675;Dbxref=NCBI_GP:AZR30431.1;Name=AZR30431.1;gbkey=CDS;inference=COORDINATES: similar to AA sequence:RefSeq:WP_010375512.1;product=EAL domain-containing protein;protein_id=AZR30431.1;transl_table=11 EAL domain-containing protein (1630994-1632277 -)	silent cgc -> cgT;	BCC246
CP034655.1	1632559	c	c	A	c	c	c	c	c	c	c	c	c	c	c	c	c	c	c	c	c	c	cds-AZR30432.1;Parent=gene-KWO_007680;Dbxref=NCBI_GP:AZR30432.1;Name=AZR30432.1;gbkey=CDS;inference=COORDINATES: similar to AA sequence:RefSeq:WP_014502619.1;product=purine-binding chemotaxis protein CheW;protein_id=AZR30432.1;transl_table=11 purine-binding chemotaxis protein CheW (1632303-1632818 -)	non-silent agc -> aTc;	R5P
CP034655.1	1633645	c	c	T	c	c	c	c	c	c	c	c	c	c	c	c	c	c	c	c	c	c	cds-AZR30433.1;Parent=gene-KWO_007685;Dbxref=NCBI_GP:AZR30433.1;Name=AZR30433.1;gbkey=CDS;inference=COORDINATES: similar to AA sequence:RefSeq:WP_007971660.1;product=methyl-accepting chemotaxis protein;protein_id=AZR30433.1;transl_table=11 methyl-accepting chemotaxis protein (1632829-1634982 -)	silent cag -> caA;	R5P
CP034655.1	1634890	c	c	c	c	c	c	c	c	c	c	c	c	c	c	c	T	c	c	c	c	c	cds-AZR30433.1;Parent=gene-KWO_007685;Dbxref=NCBI_GP:AZR30433.1;Name=AZR30433.1;gbkey=CDS;inference=COORDINATES: similar to AA sequence:RefSeq:WP_007971660.1;product=methyl-accepting chemotaxis protein;protein_id=AZR30433.1;transl_table=11 methyl-accepting chemotaxis protein (1632829-1634982 -)	silent gcg -> gcA;	E52
CP034655.1	1635098	t	t	t	t	t	t	t	t	t	t	t	t	t	*	t	t	t	t	t	t	t	cds-AZR30434.1;Parent=gene-KWO_007690;Dbxref=NCBI_GP:AZR30434.1;Name=AZR30434.1;gbkey=CDS;inference=COORDINATES: similar to AA sequence:RefSeq:WP_008576106.1;product=chemotaxis protein CheA;protein_id=AZR30434.1;transl_table=11 chemotaxis protein CheA (1635051-1637060 -)	non-silent agc -> *gc;	BCC281
CP034655.1	1641314	t	t	t	t	t	t	t	t	t	t	t	t	t	t	t	C	t	t	t	t	t	cds-AZR30436.1;Parent=gene-KWO_007700;Dbxref=NCBI_GP:AZR30436.1;Name=AZR30436.1;gbkey=CDS;inference=COORDINATES: similar to AA sequence:RefSeq:WP_014090633.1;product=transcription-repair coupling factor;protein_id=AZR30436.1;transl_table=11 transcription-repair coupling factor (1637897-1641361 -)	silent caa -> caG;	E52
CP034655.1	1642763	t	t	t	t	t	A	t	t	t	t	t	t	t	t	t	t	t	t	t	t	t	cds-AZR30438.1;Parent=gene-KWO_007710;Dbxref=NCBI_GP:AZR30438.1;Name=AZR30438.1;gbkey=CDS;gene=rlmJ;inference=COORDINATES: similar to AA sequence:RefSeq:NP_638044.1;product=23S rRNA (adenine(2030)-N(6))-methyltransferase RlmJ;protein_id=AZR30438.1;transl_table=11 23S rRNA (adenine(2030)-N(6))-methyltransferase RlmJ (1642741-1643649 -)	non-silent gag -> gTg;	BCC246
CP034655.1	1646637	c	c	c	c	c	T	c	c	c	c	c	c	c	c	c	c	c	c	c	c	c	cds-AZR30441.1;Parent=gene-KWO_007730;Dbxref=NCBI_GP:AZR30441.1;Name=AZR30441.1;gbkey=CDS;inference=COORDINATES: similar to AA sequence:RefSeq:WP_010375526.1;product=peptidase C1;protein_id=AZR30441.1;transl_table=11 peptidase C1 (1646295-1646933 -)	silent agg -> agA;	BCC246
CP034655.1	1650898	g	g	g	g	g	g	g	g	g	g	g	A	A	A	g	g	g	g	g	g	g	cds-AZR30444.1;Parent=gene-KWO_007750;Dbxref=NCBI_GP:AZR30444.1;Name=AZR30444.1;gbkey=CDS;inference=COORDINATES: similar to AA sequence:RefSeq:WP_012444381.1;product=nitrilase;protein_id=AZR30444.1;transl_table=11 nitrilase (1650049-1650933 +)	non-silent gac -> Aac;	BCC278 BCC280 BCC281
CP034655.1	1657377	c	c	c	c	c	c	c	c	c	c	c	c	c	c	c	A	c	c	c	c	c	cds-AZR30451.1;Parent=gene-KWO_007790;Dbxref=NCBI_GP:AZR30451.1;Name=AZR30451.1;gbkey=CDS;inference=COORDINATES: similar to AA sequence:RefSeq:WP_007971047.1;product=sulfotransferase;protein_id=AZR30451.1;transl_table=11 sulfotransferase (1656939-1657982 -)	non-silent tgg -> tgT;	E52
CP034655.1	1657461	a	a	a	a	a	a	a	a	a	a	a	a	a	a	a	C	a	a	a	a	a	cds-AZR30451.1;Parent=gene-KWO_007790;Dbxref=NCBI_GP:AZR30451.1;Name=AZR30451.1;gbkey=CDS;inference=COORDINATES: similar to AA sequence:RefSeq:WP_007971047.1;product=sulfotransferase;protein_id=AZR30451.1;transl_table=11 sulfotransferase (1656939-1657982 -)	non-silent ttt -> ttG;	E52
CP034655.1	1658490	g	g	g	g	g	T	g	g	g	g	g	g	g	g	g	g	g	g	g	g	g	cds-AZR30452.1;Parent=gene-KWO_007795;Dbxref=NCBI_GP:AZR30452.1;Name=AZR30452.1;gbkey=CDS;inference=COORDINATES: similar to AA sequence:RefSeq:WP_010375549.1;product=clavaminate synthase;protein_id=AZR30452.1;transl_table=11 clavaminate synthase (1657975-1658850 -)	non-silent ctg -> Atg;	BCC246
CP034655.1	1658953	t	t	t	t	t	G	t	t	t	t	t	t	t	t	t	t	t	t	t	t	t			BCC246
CP034655.1	1660849	c	c	c	c	c	A	c	c	c	c	c	c	c	c	c	c	c	c	c	c	c			BCC246
CP034655.1	1661280	c	c	c	c	c	c	c	c	c	c	c	c	c	c	T	c	c	c	c	c	c	cds-KWO_007815;Parent=gene-KWO_007815;Note=frameshifted%3B incomplete%3B partial on complete genome%3B missing stop;gbkey=CDS;inference=COORDINATES: similar to AA sequence:RefSeq:WP_022557821.1;product=IS5 family transposase;pseudo=true;transl_table=11 IS5 family transposase (1661023-1661742 +)	silent ctc -> ctT;	BCC282
CP034655.1	1661314	c	c	c	c	c	c	c	c	c	c	c	c	c	c	T	c	c	c	c	c	c	cds-KWO_007815;Parent=gene-KWO_007815;Note=frameshifted%3B incomplete%3B partial on complete genome%3B missing stop;gbkey=CDS;inference=COORDINATES: similar to AA sequence:RefSeq:WP_022557821.1;product=IS5 family transposase;pseudo=true;transl_table=11 IS5 family transposase (1661023-1661742 +)	non-silent cga -> Tga;	BCC282
CP034655.1	1661317	c	c	c	c	c	c	c	c	c	c	c	c	c	c	G	c	c	c	c	c	c	cds-KWO_007815;Parent=gene-KWO_007815;Note=frameshifted%3B incomplete%3B partial on complete genome%3B missing stop;gbkey=CDS;inference=COORDINATES: similar to AA sequence:RefSeq:WP_022557821.1;product=IS5 family transposase;pseudo=true;transl_table=11 IS5 family transposase (1661023-1661742 +)	non-silent ctc -> Gtc;	BCC282
CP034655.1	1661320	c	c	c	c	c	c	c	c	c	c	c	c	c	c	G	c	c	c	c	c	c	cds-KWO_007815;Parent=gene-KWO_007815;Note=frameshifted%3B incomplete%3B partial on complete genome%3B missing stop;gbkey=CDS;inference=COORDINATES: similar to AA sequence:RefSeq:WP_022557821.1;product=IS5 family transposase;pseudo=true;transl_table=11 IS5 family transposase (1661023-1661742 +)	non-silent cgg -> Ggg;	BCC282
CP034655.1	1661323	g	g	g	g	g	g	g	g	g	g	g	g	g	g	C	g	g	g	g	g	g	cds-KWO_007815;Parent=gene-KWO_007815;Note=frameshifted%3B incomplete%3B partial on complete genome%3B missing stop;gbkey=CDS;inference=COORDINATES: similar to AA sequence:RefSeq:WP_022557821.1;product=IS5 family transposase;pseudo=true;transl_table=11 IS5 family transposase (1661023-1661742 +)	non-silent gct -> Cct;	BCC282
CP034655.1	1661374	a	a	a	a	a	a	a	a	a	a	a	a	a	a	G	a	a	a	a	a	a	cds-KWO_007815;Parent=gene-KWO_007815;Note=frameshifted%3B incomplete%3B partial on complete genome%3B missing stop;gbkey=CDS;inference=COORDINATES: similar to AA sequence:RefSeq:WP_022557821.1;product=IS5 family transposase;pseudo=true;transl_table=11 IS5 family transposase (1661023-1661742 +)	non-silent agc -> Ggc;	BCC282
CP034655.1	1665437	c	c	c	c	c	c	c	c	c	c	c	c	c	c	T	c	c	c	c	c	c	cds-AZR30458.1;Parent=gene-KWO_007840;Dbxref=NCBI_GP:AZR30458.1;Name=AZR30458.1;gbkey=CDS;inference=COORDINATES: similar to AA sequence:RefSeq:WP_005929835.1;product=MFS transporter;protein_id=AZR30458.1;transl_table=11 MFS transporter (1665018-1666235 +)	silent atc -> atT;	BCC282
CP034655.1	1667892	a	a	a	a	a	a	a	a	a	a	a	a	a	a	a	T	a	a	a	a	a	cds-AZR30460.1;Parent=gene-KWO_007850;Dbxref=NCBI_GP:AZR30460.1;Name=AZR30460.1;gbkey=CDS;inference=COORDINATES: similar to AA sequence:RefSeq:WP_008571884.1;product=hypothetical protein;protein_id=AZR30460.1;transl_table=11 hypothetical protein (1667506-1668102 -)	non-silent tgc -> Agc;	E52
CP034655.1	1670336	g	g	g	g	g	g	g	g	g	g	g	g	g	g	g	A	g	g	g	g	g			E52
CP034655.1	1670612	a	a	G	a	a	a	a	a	a	a	a	a	a	a	a	a	a	a	a	a	a	cds-AZR30463.1;Parent=gene-KWO_007865;Dbxref=NCBI_GP:AZR30463.1;Name=AZR30463.1;gbkey=CDS;inference=COORDINATES: similar to AA sequence:RefSeq:NP_638013.1;product=TonB-dependent receptor;protein_id=AZR30463.1;transl_table=11 TonB-dependent receptor (1670521-1672902 -)	non-silent gtg -> gCg;	R5P
CP034655.1	1677545	c	c	c	c	c	c	c	c	c	c	c	c	c	c	T	c	c	c	c	c	c	cds-AZR30467.1;Parent=gene-KWO_007885;Dbxref=NCBI_GP:AZR30467.1;Name=AZR30467.1;gbkey=CDS;inference=COORDINATES: similar to AA sequence:RefSeq:WP_010377437.1;product=alcohol dehydrogenase;protein_id=AZR30467.1;transl_table=11 alcohol dehydrogenase (1676555-1677595 -)	silent cag -> caA;	BCC282
CP034655.1	1678374	c	c	c	c	c	c	c	c	c	c	c	c	c	c	c	A	c	c	c	c	c	cds-AZR30468.1;Parent=gene-KWO_007890;Dbxref=NCBI_GP:AZR30468.1;Name=AZR30468.1;gbkey=CDS;inference=COORDINATES: similar to AA sequence:RefSeq:WP_017113085.1;product=chloride channel protein;protein_id=AZR30468.1;transl_table=11 chloride channel protein (1677720-1679111 -)	silent ctg -> ctT;	E52
CP034655.1	1688103	g	g	g	g	g	g	g	g	g	g	g	g	g	g	A	g	g	g	g	g	g	cds-AZR30479.1;Parent=gene-KWO_007950;Dbxref=NCBI_GP:AZR30479.1;Name=AZR30479.1;gbkey=CDS;inference=COORDINATES: similar to AA sequence:RefSeq:WP_017159026.1;product=DEAD/DEAH box helicase;protein_id=AZR30479.1;transl_table=11 DEAD/DEAH box helicase (1687648-1689570 +)	silent cag -> caA;	BCC282
CP034655.1	1688239	t	t	t	t	t	t	t	t	t	t	t	t	t	t	t	C	t	t	t	t	t	cds-AZR30479.1;Parent=gene-KWO_007950;Dbxref=NCBI_GP:AZR30479.1;Name=AZR30479.1;gbkey=CDS;inference=COORDINATES: similar to AA sequence:RefSeq:WP_017159026.1;product=DEAD/DEAH box helicase;protein_id=AZR30479.1;transl_table=11 DEAD/DEAH box helicase (1687648-1689570 +)	non-silent tgc -> Cgc;	E52
CP034655.1	1689405	g	g	g	g	g	g	g	g	g	g	g	g	g	g	g	A	g	g	g	g	g	cds-AZR30479.1;Parent=gene-KWO_007950;Dbxref=NCBI_GP:AZR30479.1;Name=AZR30479.1;gbkey=CDS;inference=COORDINATES: similar to AA sequence:RefSeq:WP_017159026.1;product=DEAD/DEAH box helicase;protein_id=AZR30479.1;transl_table=11 DEAD/DEAH box helicase (1687648-1689570 +)	silent cag -> caA;	E52
CP034655.1	1691903	t	t	C	t	t	C	C	C	C	C	t	C	C	C	C	C	t	t	t	t	t	cds-AZR30480.1;Parent=gene-KWO_007955;Dbxref=NCBI_GP:AZR30480.1;Name=AZR30480.1;gbkey=CDS;inference=COORDINATES: similar to AA sequence:RefSeq:WP_008573503.1;product=EAL domain-containing protein;protein_id=AZR30480.1;transl_table=11 EAL domain-containing protein (1689833-1692238 +)	non-silent tgc -> Cgc;	R5P BCC246 BCC247 BCC248 BCC250 BCC265 BCC278 BCC280 BCC281 BCC282 E52
CP034655.1	1693189	c	c	c	c	c	c	c	c	c	c	T	c	c	c	c	c	c	c	c	c	c			BCC274
CP034655.1	1693780	c	c	c	c	G	c	c	c	c	c	c	c	c	c	c	c	c	c	c	c	c	cds-AZR30482.1;Parent=gene-KWO_007965;Dbxref=NCBI_GP:AZR30482.1;Name=AZR30482.1;gbkey=CDS;inference=COORDINATES: similar to AA sequence:RefSeq:WP_007963988.1;product=sensor domain-containing diguanylate cyclase;protein_id=AZR30482.1;transl_table=11 sensor domain-containing diguanylate cyclase (1693294-1694421 +)	non-silent cag -> Gag;	BCC210
CP034655.1	1695310	c	c	c	c	c	c	T	T	T	T	c	c	c	c	c	c	c	c	c	c	c	cds-AZR30483.1;Parent=gene-KWO_007970;Dbxref=NCBI_GP:AZR30483.1;Name=AZR30483.1;gbkey=CDS;inference=COORDINATES: similar to AA sequence:RefSeq:NP_637987.1;product=DMT family transporter;protein_id=AZR30483.1;transl_table=11 DMT family transporter (1694577-1695524 -)	non-silent ggc -> gAc;	BCC247 BCC248 BCC250 BCC265
CP034655.1	1697955	g	g	g	g	g	g	A	A	A	A	g	g	g	g	g	g	g	g	g	g	g	cds-AZR32874.1;Parent=gene-KWO_007990;Dbxref=NCBI_GP:AZR32874.1;Name=AZR32874.1;gbkey=CDS;inference=COORDINATES: similar to AA sequence:RefSeq:WP_017155811.1;product=serine hydrolase;protein_id=AZR32874.1;transl_table=11 serine hydrolase (1697733-1699409 +)	non-silent ggt -> Agt;	BCC247 BCC248 BCC250 BCC265
CP034655.1	1705243	a	a	a	a	a	a	a	a	a	a	a	a	a	a	a	G	a	a	a	a	a	cds-AZR30491.1;Parent=gene-KWO_008020;Dbxref=NCBI_GP:AZR30491.1;Name=AZR30491.1;gbkey=CDS;inference=COORDINATES: similar to AA sequence:RefSeq:WP_017171560.1;product=efflux RND transporter periplasmic adaptor subunit;protein_id=AZR30491.1;transl_table=11 efflux RND transporter periplasmic adaptor subunit (1705217-1706323 +)	silent cta -> ctG;	E52
CP034655.1	1715955	a	a	a	a	a	a	C	a	a	a	a	a	a	a	a	a	a	a	a	a	a			BCC247
CP034655.1	1719055	g	g	g	g	g	g	g	g	g	g	g	g	g	g	g	T	g	g	g	g	g	cds-AZR30501.1;Parent=gene-KWO_008080;Dbxref=NCBI_GP:AZR30501.1;Name=AZR30501.1;gbkey=CDS;inference=COORDINATES: similar to AA sequence:RefSeq:WP_010366840.1;product=peptidylprolyl isomerase;protein_id=AZR30501.1;transl_table=11 peptidylprolyl isomerase (1718906-1719892 -)	non-silent ctg -> Atg;	E52
CP034655.1	1725204	g	g	A	g	g	g	g	g	g	g	g	g	g	g	g	g	g	g	g	g	g	cds-AZR30506.1;Parent=gene-KWO_008110;Dbxref=NCBI_GP:AZR30506.1;Name=AZR30506.1;gbkey=CDS;inference=COORDINATES: similar to AA sequence:RefSeq:WP_007972619.1;product=leucine--tRNA ligase;protein_id=AZR30506.1;transl_table=11 leucine--tRNA ligase (1724299-1726941 +)	silent gag -> gaA;	R5P
CP034655.1	1725205	t	t	C	t	C	C	C	C	C	C	C	C	C	C	C	C	t	t	t	t	t	cds-AZR30506.1;Parent=gene-KWO_008110;Dbxref=NCBI_GP:AZR30506.1;Name=AZR30506.1;gbkey=CDS;inference=COORDINATES: similar to AA sequence:RefSeq:WP_007972619.1;product=leucine--tRNA ligase;protein_id=AZR30506.1;transl_table=11 leucine--tRNA ligase (1724299-1726941 +)	silent ttg -> Ctg;	R5P BCC210 BCC246 BCC247 BCC248 BCC250 BCC265 BCC274 BCC278 BCC280 BCC281 BCC282 E52
CP034655.1	1734220	g	g	g	g	g	g	g	g	g	g	g	g	g	g	g	C	g	g	g	g	g			E52
CP034655.1	1741597	t	t	t	t	t	t	t	t	C	t	t	t	t	t	t	t	t	t	t	t	t	cds-AZR30517.1;Parent=gene-KWO_008175;Dbxref=NCBI_GP:AZR30517.1;Name=AZR30517.1;gbkey=CDS;inference=COORDINATES: similar to AA sequence:RefSeq:WP_011051814.1;product=TIGR02099 family protein;protein_id=AZR30517.1;transl_table=11 TIGR02099 family protein (1740840-1744757 +)	non-silent ttg -> tCg;	BCC250
CP034655.1	1741941	c	c	T	c	c	c	c	c	c	c	c	c	c	c	c	c	c	c	c	c	c	cds-AZR30517.1;Parent=gene-KWO_008175;Dbxref=NCBI_GP:AZR30517.1;Name=AZR30517.1;gbkey=CDS;inference=COORDINATES: similar to AA sequence:RefSeq:WP_011051814.1;product=TIGR02099 family protein;protein_id=AZR30517.1;transl_table=11 TIGR02099 family protein (1740840-1744757 +)	non-silent ccg -> Tcg;	R5P
CP034655.1	1744157	g	g	g	g	g	A	g	g	g	g	g	g	g	g	g	g	g	g	g	g	g	cds-AZR30517.1;Parent=gene-KWO_008175;Dbxref=NCBI_GP:AZR30517.1;Name=AZR30517.1;gbkey=CDS;inference=COORDINATES: similar to AA sequence:RefSeq:WP_011051814.1;product=TIGR02099 family protein;protein_id=AZR30517.1;transl_table=11 TIGR02099 family protein (1740840-1744757 +)	silent gag -> gaA;	BCC246
CP034655.1	1745763	c	c	c	c	c	c	c	c	c	c	c	c	c	c	T	c	c	c	c	c	c	cds-AZR30518.1;Parent=gene-KWO_008185;Dbxref=NCBI_GP:AZR30518.1;Name=AZR30518.1;gbkey=CDS;gene=tldD;inference=COORDINATES: similar to AA sequence:RefSeq:NP_637954.1;product=metalloprotease TldD;protein_id=AZR30518.1;transl_table=11 metalloprotease TldD (1745614-1747059 +)	silent agc -> agT;	BCC282
CP034655.1	1749093	g	g	g	g	g	g	g	g	g	g	g	g	g	g	g	A	g	g	g	g	g	cds-AZR30520.1;Parent=gene-KWO_008195;Dbxref=NCBI_GP:AZR30520.1;Name=AZR30520.1;gbkey=CDS;gene=pmbA;inference=COORDINATES: similar to AA sequence:RefSeq:NP_637952.1;product=metalloprotease PmbA;protein_id=AZR30520.1;transl_table=11 metalloprotease PmbA (1747957-1749324 +)	silent gag -> gaA;	E52
CP034655.1	1756541	g	g	g	g	g	g	A	A	A	A	g	g	g	g	g	g	g	g	g	g	g			BCC247 BCC248 BCC250 BCC265
CP034655.1	1761589	t	t	t	t	t	t	t	t	t	t	t	t	t	t	t	C	t	t	t	t	t	cds-AZR30530.1;Parent=gene-KWO_008255;Dbxref=NCBI_GP:AZR30530.1;Name=AZR30530.1;gbkey=CDS;inference=COORDINATES: similar to AA sequence:RefSeq:NP_637930.1;product=peptidylprolyl isomerase;protein_id=AZR30530.1;transl_table=11 peptidylprolyl isomerase (1761197-1761676 +)	silent ttt -> ttC;	E52
CP034655.1	1763853	c	c	c	c	T	c	c	c	c	c	T	c	c	c	c	c	c	c	c	c	c	cds-AZR30531.1;Parent=gene-KWO_008265;Dbxref=NCBI_GP:AZR30531.1;Name=AZR30531.1;gbkey=CDS;inference=COORDINATES: similar to AA sequence:RefSeq:WP_010377592.1;product=FAD-dependent oxidoreductase;protein_id=AZR30531.1;transl_table=11 FAD-dependent oxidoreductase (1763156-1764406 +)	non-silent gct -> gTt;	BCC210 BCC274
CP034655.1	1769688	g	g	g	g	g	g	g	g	g	g	g	A	A	A	g	g	g	g	g	g	g			BCC278 BCC280 BCC281
CP034655.1	1771583	c	c	c	c	c	c	T	T	T	T	c	c	c	c	c	c	c	c	c	c	c	cds-AZR30536.1;Parent=gene-KWO_008290;Dbxref=NCBI_GP:AZR30536.1;Name=AZR30536.1;gbkey=CDS;inference=COORDINATES: similar to AA sequence:RefSeq:NP_637923.1;product=M13 family peptidase;protein_id=AZR30536.1;transl_table=11 M13 family peptidase (1769804-1771903 -)	silent gcg -> gcA;	BCC247 BCC248 BCC250 BCC265
CP034655.1	1771812	c	c	T	c	c	T	T	T	T	T	c	c	c	c	c	T	c	c	c	c	c	cds-AZR30536.1;Parent=gene-KWO_008290;Dbxref=NCBI_GP:AZR30536.1;Name=AZR30536.1;gbkey=CDS;inference=COORDINATES: similar to AA sequence:RefSeq:NP_637923.1;product=M13 family peptidase;protein_id=AZR30536.1;transl_table=11 M13 family peptidase (1769804-1771903 -)	non-silent gga -> gAa;	R5P BCC246 BCC247 BCC248 BCC250 BCC265 E52
CP034655.1	1777398	c	c	c	c	c	c	c	c	c	c	c	c	c	c	c	T	c	c	c	c	c	cds-KWO_008305;Parent=gene-KWO_008305;Note=incomplete%3B partial on complete genome%3B missing start;gbkey=CDS;inference=COORDINATES: similar to AA sequence:RefSeq:NP_637921.1;product=Oar protein;pseudo=true;transl_table=11 Oar protein (1775381-1777420 -)	non-silent agc -> aAc;	E52
CP034655.1	1783116	c	c	T	c	c	c	c	c	c	c	c	c	c	c	c	c	c	c	c	c	c			R5P
CP034655.1	1786061	c	c	A	c	c	c	c	c	c	c	c	c	c	c	c	c	c	c	c	c	c			R5P
CP034655.1	1787711	t	t	C	t	t	C	C	C	C	C	t	C	C	C	C	C	t	t	t	t	t	cds-AZR30545.1;Parent=gene-KWO_008370;Dbxref=NCBI_GP:AZR30545.1;Name=AZR30545.1;gbkey=CDS;gene=rimO;inference=COORDINATES: similar to AA sequence:RefSeq:WP_002814504.1;product=30S ribosomal protein S12 methylthiotransferase RimO;protein_id=AZR30545.1;transl_table=11 30S ribosomal protein S12 methylthiotransferase RimO (1787562-1788926 +)	silent act -> acC;	R5P BCC246 BCC247 BCC248 BCC250 BCC265 BCC278 BCC280 BCC281 BCC282 E52
CP034655.1	1791197	c	c	T	c	c	c	c	c	c	c	c	c	c	c	c	c	c	c	c	c	c	cds-KWO_008390;Parent=gene-KWO_008390;Note=frameshifted;gbkey=CDS;inference=COORDINATES: similar to AA sequence:RefSeq:WP_011409075.1;product=rhomboid family intramembrane serine protease;pseudo=true;transl_table=11 rhomboid family intramembrane serine protease (1790359-1791469 +)	non-silent gca -> gTa;	R5P
CP034655.1	1793047	a	a	a	a	a	a	a	a	a	a	a	G	G	G	G	a	a	a	a	a	a			BCC278 BCC280 BCC281 BCC282
CP034655.1	1795393	g	g	g	g	g	g	g	g	g	g	g	A	A	A	g	g	g	g	g	g	g	cds-AZR30551.1;Parent=gene-KWO_008410;Dbxref=NCBI_GP:AZR30551.1;Name=AZR30551.1;gbkey=CDS;inference=COORDINATES: similar to AA sequence:RefSeq:NP_637906.1;product=DUF853 family protein;protein_id=AZR30551.1;transl_table=11 DUF853 family protein (1794515-1796020 -)	silent ctg -> Ttg;	BCC278 BCC280 BCC281
CP034655.1	1809995	c	c	c	c	c	c	c	c	c	c	c	c	c	c	c	T	c	c	c	c	c	cds-AZR30564.1;Parent=gene-KWO_008480;Dbxref=NCBI_GP:AZR30564.1;Name=AZR30564.1;gbkey=CDS;inference=COORDINATES: similar to AA sequence:RefSeq:WP_017162800.1;product=LysR family transcriptional regulator;protein_id=AZR30564.1;transl_table=11 LysR family transcriptional regulator (1809301-1810227 -)	non-silent ggc -> gAc;	E52
CP034655.1	1815925	g	g	C	g	g	g	g	g	g	g	g	g	g	g	g	g	g	g	g	g	g	cds-AZR30570.1;Parent=gene-KWO_008515;Dbxref=NCBI_GP:AZR30570.1;Name=AZR30570.1;gbkey=CDS;inference=COORDINATES: similar to AA sequence:RefSeq:WP_003485523.1;product=isopenicillin N synthase family oxygenase;protein_id=AZR30570.1;transl_table=11 isopenicillin N synthase family oxygenase (1815749-1816687 +)	silent ctg -> ctC;	R5P
CP034655.1	1822099	a	a	a	a	a	a	a	a	a	a	a	a	a	a	G	G	a	a	a	a	a	cds-AZR30575.1;Parent=gene-KWO_008550;Dbxref=NCBI_GP:AZR30575.1;Name=AZR30575.1;gbkey=CDS;inference=COORDINATES: similar to AA sequence:RefSeq:WP_086558164.1;product=IS5 family transposase;protein_id=AZR30575.1;transl_table=11 IS5 family transposase (1821946-1822707 -)	silent gat -> gaC;	BCC282 E52
CP034655.1	1822104	a	a	a	a	a	a	a	a	a	a	a	a	a	a	G	G	a	a	a	a	a	cds-AZR30575.1;Parent=gene-KWO_008550;Dbxref=NCBI_GP:AZR30575.1;Name=AZR30575.1;gbkey=CDS;inference=COORDINATES: similar to AA sequence:RefSeq:WP_086558164.1;product=IS5 family transposase;protein_id=AZR30575.1;transl_table=11 IS5 family transposase (1821946-1822707 -)	non-silent tac -> Cac;	BCC282 E52
CP034655.1	1824643	t	t	t	t	t	t	t	t	t	t	t	t	t	t	t	C	t	t	t	t	t			E52
CP034655.1	1826969	g	g	g	g	g	g	A	A	A	A	g	g	g	g	g	g	g	g	g	g	g	cds-AZR30581.1;Parent=gene-KWO_008590;Dbxref=NCBI_GP:AZR30581.1;Name=AZR30581.1;gbkey=CDS;inference=COORDINATES: similar to AA sequence:RefSeq:NP_637875.1;product=NADH-quinone oxidoreductase subunit C;protein_id=AZR30581.1;transl_table=11 NADH-quinone oxidoreductase subunit C (1826312-1827064 +)	non-silent gtc -> Atc;	BCC247 BCC248 BCC250 BCC265
CP034655.1	1826992	g	g	g	g	g	g	C	C	C	C	g	g	g	g	g	g	g	g	g	g	g	cds-AZR30581.1;Parent=gene-KWO_008590;Dbxref=NCBI_GP:AZR30581.1;Name=AZR30581.1;gbkey=CDS;inference=COORDINATES: similar to AA sequence:RefSeq:NP_637875.1;product=NADH-quinone oxidoreductase subunit C;protein_id=AZR30581.1;transl_table=11 NADH-quinone oxidoreductase subunit C (1826312-1827064 +)	silent ccg -> ccC;	BCC247 BCC248 BCC250 BCC265
CP034655.1	1827724	c	c	c	c	c	T	c	c	c	c	c	c	c	c	c	c	c	c	c	c	c	cds-AZR30582.1;Parent=gene-KWO_008595;Dbxref=NCBI_GP:AZR30582.1;Name=AZR30582.1;gbkey=CDS;inference=COORDINATES: similar to AA sequence:RefSeq:WP_002810223.1;product=NADH-quinone oxidoreductase subunit D;protein_id=AZR30582.1;transl_table=11 NADH-quinone oxidoreductase subunit D (1827061-1828368 +)	non-silent ccg -> Tcg;	BCC246
CP034655.1	1838844	c	c	c	c	c	c	c	c	c	c	c	c	c	c	c	c	c	c	c	c	A	cds-AZR30591.1;Parent=gene-KWO_008645;Dbxref=NCBI_GP:AZR30591.1;Name=AZR30591.1;gbkey=CDS;gene=nuoN;inference=COORDINATES: similar to AA sequence:RefSeq:NP_637864.1;product=NADH-quinone oxidoreductase subunit NuoN;protein_id=AZR30591.1;transl_table=11 NADH-quinone oxidoreductase subunit NuoN (1838737-1840197 +)	non-silent ttc -> ttA;	NCPPB4395
CP034655.1	1842707	c	c	c	c	c	c	c	c	c	c	c	c	c	c	c	A	c	c	c	c	c	cds-AZR30593.1;Parent=gene-KWO_008660;Dbxref=NCBI_GP:AZR30593.1;Name=AZR30593.1;gbkey=CDS;gene=nusA;inference=COORDINATES: similar to AA sequence:RefSeq:WP_019660577.1;product=transcription termination/antitermination protein NusA;protein_id=AZR30593.1;transl_table=11 transcription termination/antitermination protein NusA (1841267-1842778 +)	non-silent cag -> Aag;	E52
CP034655.1	1847715	g	g	g	g	g	g	g	g	g	g	g	g	g	g	g	A	g	g	g	g	g			E52
CP034655.1	1848308	c	c	c	c	c	c	c	c	c	c	c	T	T	T	c	c	c	c	c	c	c	cds-AZR30598.1;Parent=gene-KWO_008685;Dbxref=NCBI_GP:AZR30598.1;Name=AZR30598.1;gbkey=CDS;gene=pnp;inference=COORDINATES: similar to AA sequence:RefSeq:NP_637857.1;product=polyribonucleotide nucleotidyltransferase;protein_id=AZR30598.1;transl_table=11 polyribonucleotide nucleotidyltransferase (1847729-1849843 +)	silent ctg -> Ttg;	BCC278 BCC280 BCC281
CP034655.1	1857050	g	g	g	g	g	g	g	g	g	g	g	T	T	T	g	g	g	g	g	g	g			BCC278 BCC280 BCC281
CP034655.1	1860030	g	g	g	g	g	g	g	T	g	g	g	g	g	g	g	g	g	g	g	g	g	cds-AZR30608.1;Parent=gene-KWO_008735;Dbxref=NCBI_GP:AZR30608.1;Name=AZR30608.1;gbkey=CDS;inference=COORDINATES: similar to AA sequence:RefSeq:WP_017167812.1;product=TonB-dependent receptor;protein_id=AZR30608.1;transl_table=11 TonB-dependent receptor (1857219-1860443 +)	non-silent ggc -> Tgc;	BCC248
CP034655.1	1862532	a	a	a	a	a	a	a	a	a	a	a	a	a	a	a	C	a	a	a	a	a	cds-AZR30611.1;Parent=gene-KWO_008750;Dbxref=NCBI_GP:AZR30611.1;Name=AZR30611.1;gbkey=CDS;inference=COORDINATES: ab initio prediction:GeneMarkS-2+;product=hypothetical protein;protein_id=AZR30611.1;transl_table=11 hypothetical protein (1862530-1863009 -)	non-silent taa -> Gaa;	E52
CP034655.1	1862965	g	g	g	g	g	g	g	g	g	g	g	g	g	g	g	A	g	g	g	g	g	cds-AZR30611.1;Parent=gene-KWO_008750;Dbxref=NCBI_GP:AZR30611.1;Name=AZR30611.1;gbkey=CDS;inference=COORDINATES: ab initio prediction:GeneMarkS-2+;product=hypothetical protein;protein_id=AZR30611.1;transl_table=11 hypothetical protein (1862530-1863009 -)	silent cac -> caT;	E52
CP034655.1	1863280	t	t	t	t	t	t	t	C	t	t	t	t	t	t	t	t	t	t	t	t	t	cds-AZR30612.1;Parent=gene-KWO_008755;Dbxref=NCBI_GP:AZR30612.1;Name=AZR30612.1;gbkey=CDS;inference=COORDINATES: similar to AA sequence:RefSeq:WP_005996039.1;product=prepilin-type N-terminal cleavage/methylation domain-containing protein;protein_id=AZR30612.1;transl_table=11 prepilin-type N-terminal cleavage/methylation domain-containing protein (1863119-1863727 +)	silent aat -> aaC;	BCC248
CP034655.1	1866217	g	g	g	g	g	g	A	A	A	A	g	g	g	g	g	g	g	g	g	g	g			BCC247 BCC248 BCC250 BCC265
CP034655.1	1866810	g	g	g	g	g	g	g	g	g	g	T	g	g	g	g	g	g	g	g	g	g			BCC274
CP034655.1	1873259	g	g	g	g	g	g	g	g	g	g	g	g	g	A	g	g	g	g	g	g	g			BCC281
CP034655.1	1873605	c	c	c	c	c	c	G	G	G	G	c	c	c	c	c	c	c	c	c	c	c			BCC247 BCC248 BCC250 BCC265
CP034655.1	1876813	g	g	g	g	g	g	A	g	g	g	g	g	g	g	g	g	g	g	g	g	g	cds-AZR30620.1;Parent=gene-KWO_008820;Dbxref=NCBI_GP:AZR30620.1;Name=AZR30620.1;gbkey=CDS;inference=COORDINATES: similar to AA sequence:RefSeq:NP_637833.1;product=type IV secretion system protein;protein_id=AZR30620.1;transl_table=11 type IV secretion system protein (1876563-1877609 +)	non-silent ggt -> gAt;	BCC247
CP034655.1	1884544	a	a	G	a	a	G	G	G	G	G	a	G	G	G	G	G	a	a	a	a	a	cds-KWO_008855;Parent=gene-KWO_008855;Note=frameshifted;gbkey=CDS;inference=COORDINATES: similar to AA sequence:RefSeq:WP_005914226.1;product=VirB4 family type IV secretion/conjugal transfer ATPase;pseudo=true;transl_table=11 VirB4 family type IV secretion/conjugal transfer ATPase (1882359-1884811 +)	non-silent aac -> aGc;	R5P BCC246 BCC247 BCC248 BCC250 BCC265 BCC278 BCC280 BCC281 BCC282 E52
CP034655.1	1885922	g	g	g	g	g	g	g	g	g	g	g	g	g	g	C	g	g	g	g	g	g	cds-AZR30627.1;Parent=gene-KWO_008865;Dbxref=NCBI_GP:AZR30627.1;Name=AZR30627.1;gbkey=CDS;inference=COORDINATES: similar to AA sequence:RefSeq:WP_017112412.1;product=type IV secretion system protein;protein_id=AZR30627.1;transl_table=11 type IV secretion system protein (1885704-1886504 +)	non-silent atg -> atC;	BCC282
CP034655.1	1886752	g	g	A	g	g	A	g	g	g	g	g	g	g	g	g	g	g	g	g	g	g	cds-AZR30628.1;Parent=gene-KWO_008870;Dbxref=NCBI_GP:AZR30628.1;Name=AZR30628.1;Note=programmed frameshift;exception=ribosomal slippage;gbkey=CDS;inference=COORDINATES: similar to AA sequence:RefSeq:WP_086558217.1;product=IS3 family transposase;protein_id=AZR30628.1;transl_table=11 IS3 family transposase (1886553-1886811 +)	non-silent agg -> aAg;	R5P BCC246
CP034655.1	1893856	g	g	g	g	g	g	g	g	g	g	A	g	g	g	g	g	g	g	g	g	g	cds-KWO_008915;Parent=gene-KWO_008915;Note=frameshifted%3B incomplete%3B partial on complete genome%3B missing stop;gbkey=CDS;inference=COORDINATES: similar to AA sequence:RefSeq:WP_076611839.1;product=transposase;pseudo=true;transl_table=11 transposase (1893448-1893998 -)	non-silent acg -> aTg;	BCC274
CP034655.1	1907887	c	c	c	c	c	c	c	c	T	c	c	c	c	c	c	c	c	c	c	c	c	cds-AZR30645.1;Parent=gene-KWO_008995;Dbxref=NCBI_GP:AZR30645.1;Name=AZR30645.1;gbkey=CDS;inference=COORDINATES: similar to AA sequence:RefSeq:NP_637079.1;product=LysM peptidoglycan-binding domain-containing protein;protein_id=AZR30645.1;transl_table=11 LysM peptidoglycan-binding domain-containing protein (1907299-1908090 +)	silent ctg -> Ttg;	BCC250
CP034655.1	1908879	g	g	g	g	g	g	g	g	g	g	g	g	g	g	g	A	g	g	g	g	g	cds-AZR30647.1;Parent=gene-KWO_009005;Dbxref=NCBI_GP:AZR30647.1;Name=AZR30647.1;gbkey=CDS;gene=yhbY;inference=COORDINATES: similar to AA sequence:RefSeq:NP_637081.1;product=ribosome assembly RNA-binding protein YhbY;protein_id=AZR30647.1;transl_table=11 ribosome assembly RNA-binding protein YhbY (1908671-1908976 -)	non-silent ccg -> cTg;	E52
CP034655.1	1914719	c	c	c	c	c	c	c	c	c	c	c	c	c	c	c	T	c	c	c	c	c	cds-AZR30653.1;Parent=gene-KWO_009035;Dbxref=NCBI_GP:AZR30653.1;Name=AZR30653.1;gbkey=CDS;gene=hflX;inference=COORDINATES: similar to AA sequence:RefSeq:WP_014503654.1;product=GTPase HflX;protein_id=AZR30653.1;transl_table=11 GTPase HflX (1914048-1915367 +)	silent tac -> taT;	E52
CP034655.1	1920182	a	a	a	a	a	a	a	a	a	a	a	a	a	a	a	C	a	a	a	a	a	cds-AZR30656.1;Parent=gene-KWO_009055;Dbxref=NCBI_GP:AZR30656.1;Name=AZR30656.1;gbkey=CDS;gene=recA;inference=COORDINATES: similar to AA sequence:RefSeq:WP_011051113.1;product=recombinase RecA;protein_id=AZR30656.1;transl_table=11 recombinase RecA (1919352-1920386 +)	non-silent gaa -> gaC;	E52
CP034655.1	1921700	c	c	c	c	c	c	c	c	c	c	c	A	c	c	c	c	c	c	c	c	c	cds-AZR30658.1;Parent=gene-KWO_009065;Dbxref=NCBI_GP:AZR30658.1;Name=AZR30658.1;gbkey=CDS;gene=alaS;inference=COORDINATES: similar to AA sequence:RefSeq:NP_637094.1;product=alanine--tRNA ligase;protein_id=AZR30658.1;transl_table=11 alanine--tRNA ligase (1921278-1923926 +)	silent gcc -> gcA;	BCC278
CP034655.1	1931606	g	g	g	g	g	A	g	g	g	g	g	g	g	g	g	g	g	g	g	g	g	cds-AZR30664.1;Parent=gene-KWO_009115;Dbxref=NCBI_GP:AZR30664.1;Name=AZR30664.1;gbkey=CDS;inference=COORDINATES: similar to AA sequence:RefSeq:WP_007966754.1;product=alpha/beta fold hydrolase;protein_id=AZR30664.1;transl_table=11 alpha/beta fold hydrolase (1931243-1932124 -)	silent cgc -> cgT;	BCC246
CP034655.1	1934853	g	g	g	g	g	A	g	g	g	g	g	g	g	g	g	g	g	g	g	g	g	cds-AZR30668.1;Parent=gene-KWO_009135;Dbxref=NCBI_GP:AZR30668.1;Name=AZR30668.1;gbkey=CDS;inference=COORDINATES: similar to AA sequence:RefSeq:NP_637104.2;product=PhoH family protein;protein_id=AZR30668.1;transl_table=11 PhoH family protein (1934128-1935525 -)	silent ctg -> Ttg;	BCC246
CP034655.1	1941828	t	t	t	t	t	t	t	t	t	t	t	t	t	t	t	C	t	t	t	t	t	cds-AZR30677.1;Parent=gene-KWO_009180;Dbxref=NCBI_GP:AZR30677.1;Name=AZR30677.1;gbkey=CDS;inference=COORDINATES: similar to AA sequence:RefSeq:NP_637113.1;product=D-galactonate dehydratase;protein_id=AZR30677.1;transl_table=11 D-galactonate dehydratase (1940968-1942116 -)	non-silent acg -> Gcg;	E52
CP034655.1	1947393	c	c	c	c	c	G	G	G	G	G	c	G	G	G	G	c	c	c	c	c	c			BCC246 BCC247 BCC248 BCC250 BCC265 BCC278 BCC280 BCC281 BCC282
CP034655.1	1947428	a	a	G	a	a	G	G	G	G	G	a	G	G	G	G	G	a	a	a	a	a			R5P BCC246 BCC247 BCC248 BCC250 BCC265 BCC278 BCC280 BCC281 BCC282 E52
CP034655.1	1947762	g	g	g	g	g	g	g	g	g	g	g	g	g	g	A	g	g	g	g	g	g	cds-AZR32890.1;Parent=gene-KWO_009210;Dbxref=NCBI_GP:AZR32890.1;Name=AZR32890.1;gbkey=CDS;inference=COORDINATES: similar to AA sequence:RefSeq:WP_017114886.1;product=hypothetical protein;protein_id=AZR32890.1;transl_table=11 hypothetical protein (1947509-1947865 -)	non-silent ccg -> cTg;	BCC282
CP034655.1	1952585	t	t	C	t	t	C	C	C	C	C	t	C	C	C	C	C	t	t	t	t	t			R5P BCC246 BCC247 BCC248 BCC250 BCC265 BCC278 BCC280 BCC281 BCC282 E52
CP034655.1	1963334	c	c	c	c	c	A	c	c	c	c	c	c	c	c	c	c	c	c	c	c	c	cds-AZR32892.1;Parent=gene-KWO_009250;Dbxref=NCBI_GP:AZR32892.1;Name=AZR32892.1;gbkey=CDS;inference=COORDINATES: similar to AA sequence:RefSeq:NP_637121.1;product=beta-galactosidase;protein_id=AZR32892.1;transl_table=11 beta-galactosidase (1963217-1964887 +)	non-silent cag -> Aag;	BCC246
CP034655.1	1964613	a	a	G	a	a	G	G	G	G	G	a	G	G	G	G	G	a	a	a	a	a	cds-AZR32892.1;Parent=gene-KWO_009250;Dbxref=NCBI_GP:AZR32892.1;Name=AZR32892.1;gbkey=CDS;inference=COORDINATES: similar to AA sequence:RefSeq:NP_637121.1;product=beta-galactosidase;protein_id=AZR32892.1;transl_table=11 beta-galactosidase (1963217-1964887 +)	non-silent gac -> gGc;	R5P BCC246 BCC247 BCC248 BCC250 BCC265 BCC278 BCC280 BCC281 BCC282 E52
CP034655.1	1964782	c	c	c	c	c	c	c	c	c	c	c	c	c	c	T	c	c	c	c	c	c	cds-AZR32892.1;Parent=gene-KWO_009250;Dbxref=NCBI_GP:AZR32892.1;Name=AZR32892.1;gbkey=CDS;inference=COORDINATES: similar to AA sequence:RefSeq:NP_637121.1;product=beta-galactosidase;protein_id=AZR32892.1;transl_table=11 beta-galactosidase (1963217-1964887 +)	silent agc -> agT;	BCC282
CP034655.1	1965897	c	c	c	c	c	c	c	c	c	c	c	A	A	A	c	c	c	c	c	c	c	cds-AZR30688.1;Parent=gene-KWO_009255;Dbxref=NCBI_GP:AZR30688.1;Name=AZR30688.1;gbkey=CDS;inference=COORDINATES: similar to AA sequence:RefSeq:NP_637122.2;product=DUF5110 domain-containing protein;protein_id=AZR30688.1;transl_table=11 DUF5110 domain-containing protein (1964993-1967896 +)	non-silent acc -> aAc;	BCC278 BCC280 BCC281
CP034655.1	1965898	c	c	c	c	c	c	c	c	c	c	c	A	A	A	c	c	c	c	c	c	c	cds-AZR30688.1;Parent=gene-KWO_009255;Dbxref=NCBI_GP:AZR30688.1;Name=AZR30688.1;gbkey=CDS;inference=COORDINATES: similar to AA sequence:RefSeq:NP_637122.2;product=DUF5110 domain-containing protein;protein_id=AZR30688.1;transl_table=11 DUF5110 domain-containing protein (1964993-1967896 +)	silent acc -> acA;	BCC278 BCC280 BCC281
CP034655.1	1968006	c	c	c	c	c	c	c	c	c	c	c	T	T	T	c	c	c	c	c	c	c	cds-AZR30689.1;Parent=gene-KWO_009260;Dbxref=NCBI_GP:AZR30689.1;Name=AZR30689.1;gbkey=CDS;inference=COORDINATES: similar to AA sequence:RefSeq:WP_008574429.1;product=glycoside hydrolase family 95 protein;protein_id=AZR30689.1;transl_table=11 glycoside hydrolase family 95 protein (1967988-1970360 +)	silent ctg -> Ttg;	BCC278 BCC280 BCC281
CP034655.1	1968462	c	c	c	c	c	c	c	c	c	c	c	c	c	c	c	A	c	c	c	c	c	cds-AZR30689.1;Parent=gene-KWO_009260;Dbxref=NCBI_GP:AZR30689.1;Name=AZR30689.1;gbkey=CDS;inference=COORDINATES: similar to AA sequence:RefSeq:WP_008574429.1;product=glycoside hydrolase family 95 protein;protein_id=AZR30689.1;transl_table=11 glycoside hydrolase family 95 protein (1967988-1970360 +)	non-silent cag -> Aag;	E52
CP034655.1	1969924	g	g	g	g	g	g	g	g	g	g	g	g	g	g	g	A	g	g	g	g	g	cds-AZR30689.1;Parent=gene-KWO_009260;Dbxref=NCBI_GP:AZR30689.1;Name=AZR30689.1;gbkey=CDS;inference=COORDINATES: similar to AA sequence:RefSeq:WP_008574429.1;product=glycoside hydrolase family 95 protein;protein_id=AZR30689.1;transl_table=11 glycoside hydrolase family 95 protein (1967988-1970360 +)	non-silent ggc -> gAc;	E52
CP034655.1	1972892	g	g	g	g	g	g	A	A	A	A	g	g	g	g	g	g	g	g	g	g	g	cds-AZR30691.1;Parent=gene-KWO_009270;Dbxref=NCBI_GP:AZR30691.1;Name=AZR30691.1;gbkey=CDS;gene=xylA;inference=COORDINATES: similar to AA sequence:RefSeq:NP_639439.1;product=xylose isomerase;protein_id=AZR30691.1;transl_table=11 xylose isomerase (1971897-1973234 +)	silent gtg -> gtA;	BCC247 BCC248 BCC250 BCC265
CP034655.1	1972922	c	c	c	c	c	c	T	T	T	T	c	c	c	c	c	c	c	c	c	c	c	cds-AZR30691.1;Parent=gene-KWO_009270;Dbxref=NCBI_GP:AZR30691.1;Name=AZR30691.1;gbkey=CDS;gene=xylA;inference=COORDINATES: similar to AA sequence:RefSeq:NP_639439.1;product=xylose isomerase;protein_id=AZR30691.1;transl_table=11 xylose isomerase (1971897-1973234 +)	silent ggc -> ggT;	BCC247 BCC248 BCC250 BCC265
CP034655.1	1973520	g	g	g	g	g	*	g	g	g	g	g	g	g	g	g	g	g	g	g	g	g	cds-AZR30692.1;Parent=gene-KWO_009275;Dbxref=NCBI_GP:AZR30692.1;Name=AZR30692.1;gbkey=CDS;inference=COORDINATES: similar to AA sequence:RefSeq:NP_637126.1;product=MFS transporter;protein_id=AZR30692.1;transl_table=11 MFS transporter (1973302-1974747 +)	non-silent ctg -> ct*;	BCC246
CP034655.1	1973521	g	g	g	g	g	*	g	g	g	g	g	g	g	g	g	g	g	g	g	g	g	cds-AZR30692.1;Parent=gene-KWO_009275;Dbxref=NCBI_GP:AZR30692.1;Name=AZR30692.1;gbkey=CDS;inference=COORDINATES: similar to AA sequence:RefSeq:NP_637126.1;product=MFS transporter;protein_id=AZR30692.1;transl_table=11 MFS transporter (1973302-1974747 +)	non-silent ggc -> *gc;	BCC246
CP034655.1	1973522	g	g	g	g	g	*	g	g	g	g	g	g	g	g	g	g	g	g	g	g	g	cds-AZR30692.1;Parent=gene-KWO_009275;Dbxref=NCBI_GP:AZR30692.1;Name=AZR30692.1;gbkey=CDS;inference=COORDINATES: similar to AA sequence:RefSeq:NP_637126.1;product=MFS transporter;protein_id=AZR30692.1;transl_table=11 MFS transporter (1973302-1974747 +)	non-silent ggc -> g*c;	BCC246
CP034655.1	1973523	c	c	c	c	c	*	c	c	c	c	c	c	c	c	c	c	c	c	c	c	c	cds-AZR30692.1;Parent=gene-KWO_009275;Dbxref=NCBI_GP:AZR30692.1;Name=AZR30692.1;gbkey=CDS;inference=COORDINATES: similar to AA sequence:RefSeq:NP_637126.1;product=MFS transporter;protein_id=AZR30692.1;transl_table=11 MFS transporter (1973302-1974747 +)	non-silent ggc -> gg*;	BCC246
CP034655.1	1975123	t	t	C	t	t	C	C	C	C	C	t	C	C	C	C	C	t	t	t	t	t	cds-AZR30693.1;Parent=gene-KWO_009280;Dbxref=NCBI_GP:AZR30693.1;Name=AZR30693.1;gbkey=CDS;inference=COORDINATES: similar to AA sequence:RefSeq:WP_017112548.1;product=histidine kinase;protein_id=AZR30693.1;transl_table=11 histidine kinase (1974951-1976504 +)	non-silent gtt -> gCt;	R5P BCC246 BCC247 BCC248 BCC250 BCC265 BCC278 BCC280 BCC281 BCC282 E52
CP034655.1	1980142	t	t	t	t	t	t	t	C	t	t	t	t	t	t	t	t	t	t	t	t	t			BCC248
CP034655.1	1980248	g	g	C	g	g	g	g	g	g	g	g	g	g	g	g	g	g	g	g	g	g			R5P
CP034655.1	1990911	c	c	c	c	c	c	c	c	c	c	c	c	c	c	c	T	c	c	c	c	c	cds-AZR30706.1;Parent=gene-KWO_009355;Dbxref=NCBI_GP:AZR30706.1;Name=AZR30706.1;gbkey=CDS;inference=COORDINATES: similar to AA sequence:RefSeq:NP_637141.2;product=glycoside hydrolase family 3 protein;protein_id=AZR30706.1;transl_table=11 glycoside hydrolase family 3 protein (1989821-1992433 +)	non-silent gcc -> gTc;	E52
CP034655.1	1991513	c	c	c	c	T	c	c	c	c	c	c	c	c	c	c	c	c	c	c	c	c	cds-AZR30706.1;Parent=gene-KWO_009355;Dbxref=NCBI_GP:AZR30706.1;Name=AZR30706.1;gbkey=CDS;inference=COORDINATES: similar to AA sequence:RefSeq:NP_637141.2;product=glycoside hydrolase family 3 protein;protein_id=AZR30706.1;transl_table=11 glycoside hydrolase family 3 protein (1989821-1992433 +)	silent ctg -> Ttg;	BCC210
CP034655.1	1993424	a	a	G	a	a	a	a	a	a	a	a	a	a	a	a	a	a	a	a	a	a	cds-AZR30708.1;Parent=gene-KWO_009365;Dbxref=NCBI_GP:AZR30708.1;Name=AZR30708.1;gbkey=CDS;inference=COORDINATES: similar to AA sequence:RefSeq:NP_637142.1;product=sodium transporter;protein_id=AZR30708.1;transl_table=11 sodium transporter (1992692-1994254 +)	non-silent agc -> Ggc;	R5P
CP034655.1	1994650	a	a	a	a	a	a	a	a	a	a	a	a	a	a	a	G	a	a	a	a	a	cds-AZR30709.1;Parent=gene-KWO_009375;Dbxref=NCBI_GP:AZR30709.1;Name=AZR30709.1;gbkey=CDS;inference=COORDINATES: similar to AA sequence:RefSeq:WP_022557821.1;product=IS5 family transposase;protein_id=AZR30709.1;transl_table=11 IS5 family transposase (1994550-1995533 +)	non-silent gat -> gGt;	E52
CP034655.1	2003692	c	c	c	c	c	c	T	T	T	T	c	c	c	c	c	c	c	c	c	c	c	cds-KWO_009415;Parent=gene-KWO_009415;Note=frameshifted;gbkey=CDS;inference=COORDINATES: similar to AA sequence:RefSeq:NP_637149.1;product=MFS transporter;pseudo=true;transl_table=11 MFS transporter (2003124-2004249 -)	silent gcg -> gcA;	BCC247 BCC248 BCC250 BCC265
CP034655.1	2004454	g	g	g	g	g	g	g	g	g	g	g	g	g	g	g	T	g	g	g	g	g			E52
CP034655.1	2007424	g	g	g	g	g	g	g	g	g	g	g	g	g	g	g	A	g	g	g	g	g	cds-AZR30719.1;Parent=gene-KWO_009440;Dbxref=NCBI_GP:AZR30719.1;Name=AZR30719.1;gbkey=CDS;inference=COORDINATES: similar to AA sequence:RefSeq:NP_637154.1;product=quinone-dependent dihydroorotate dehydrogenase;protein_id=AZR30719.1;transl_table=11 quinone-dependent dihydroorotate dehydrogenase (2007403-2008458 -)	silent ggc -> ggT;	E52
CP034655.1	2011028	c	c	c	c	c	c	A	A	A	A	c	c	c	c	c	c	c	c	c	c	c	cds-AZR30722.1;Parent=gene-KWO_009455;Dbxref=NCBI_GP:AZR30722.1;Name=AZR30722.1;gbkey=CDS;inference=COORDINATES: similar to AA sequence:RefSeq:WP_014507550.1;product=aldehyde dehydrogenase family protein;protein_id=AZR30722.1;transl_table=11 aldehyde dehydrogenase family protein (2010100-2011632 -)	non-silent tgc -> tTc;	BCC247 BCC248 BCC250 BCC265
CP034655.1	2012728	g	g	g	g	g	g	g	g	g	g	g	T	T	T	g	g	g	g	g	g	g			BCC278 BCC280 BCC281
CP034655.1	2015988	c	c	c	c	c	c	c	c	c	c	c	c	c	c	c	T	c	c	c	c	c	cds-AZR30724.1;Parent=gene-KWO_009480;Dbxref=NCBI_GP:AZR30724.1;Name=AZR30724.1;gbkey=CDS;inference=COORDINATES: similar to AA sequence:RefSeq:NP_637165.1;product=bifunctional aspartate kinase/homoserine dehydrogenase I;protein_id=AZR30724.1;transl_table=11 bifunctional aspartate kinase/homoserine dehydrogenase I (2014220-2016727 +)	non-silent gcg -> gTg;	E52
CP034655.1	2018567	c	c	T	c	c	c	c	c	c	c	c	c	c	c	c	c	c	c	c	c	c	cds-AZR30727.1;Parent=gene-KWO_009495;Dbxref=NCBI_GP:AZR30727.1;Name=AZR30727.1;gbkey=CDS;inference=COORDINATES: similar to AA sequence:RefSeq:WP_007963910.1;product=threonine synthase;protein_id=AZR30727.1;transl_table=11 threonine synthase (2018288-2019592 +)	silent ctg -> Ttg;	R5P
CP034655.1	2027218	g	g	g	g	g	g	g	g	g	g	g	g	g	g	g	g	g	g	g	g	A	cds-AZR30734.1;Parent=gene-KWO_009535;Dbxref=NCBI_GP:AZR30734.1;Name=AZR30734.1;gbkey=CDS;gene=hisB;inference=COORDINATES: similar to AA sequence:RefSeq:NP_637176.1;product=bifunctional histidinol-phosphatase/imidazoleglycerol-phosphate dehydratase HisB;protein_id=AZR30734.1;transl_table=11 bifunctional histidinol-phosphatase/imidazoleglycerol-phosphate dehydratase HisB (2026669-2027796 +)	non-silent gtc -> Atc;	NCPPB4395
CP034655.1	2028545	g	g	g	g	g	g	g	g	g	g	A	g	g	g	g	g	g	g	g	g	g	cds-AZR30736.1;Parent=gene-KWO_009545;Dbxref=NCBI_GP:AZR30736.1;Name=AZR30736.1;gbkey=CDS;gene=hisA;inference=COORDINATES: similar to AA sequence:RefSeq:NP_637178.1;product=1-(5-phosphoribosyl)-5-[(5-phosphoribosylamino)methylideneamino]imidazole-4-carboxamide isomerase;protein_id=AZR30736.1;transl_table=11 1-(5-phosphoribosyl)-5-[(5-phosphoribosylamino)methylideneamino]imidazole-4-carboxamide is…	non-silent gtc -> Atc;	BCC274
CP034655.1	2029717	c	c	c	c	c	c	c	c	c	c	c	c	c	c	T	c	c	c	c	c	c	cds-AZR30737.1;Parent=gene-KWO_009550;Dbxref=NCBI_GP:AZR30737.1;Name=AZR30737.1;gbkey=CDS;gene=hisF;inference=COORDINATES: similar to AA sequence:RefSeq:NP_637179.1;product=imidazole glycerol phosphate synthase subunit HisF;protein_id=AZR30737.1;transl_table=11 imidazole glycerol phosphate synthase subunit HisF (2029120-2029896 +)	non-silent cgc -> Tgc;	BCC282
CP034655.1	2036930	g	g	g	g	g	g	g	g	g	g	g	g	g	g	g	A	g	g	g	g	g	cds-AZR30745.1;Parent=gene-KWO_009595;Dbxref=NCBI_GP:AZR30745.1;Name=AZR30745.1;gbkey=CDS;inference=COORDINATES: similar to AA sequence:RefSeq:NP_637186.1;product=amino acid permease;protein_id=AZR30745.1;transl_table=11 amino acid permease (2036173-2037603 -)	non-silent ccc -> cTc;	E52
CP034655.1	2038304	c	c	c	c	c	c	c	c	c	c	c	T	T	T	c	c	c	c	c	c	c	cds-AZR30746.1;Parent=gene-KWO_009600;Dbxref=NCBI_GP:AZR30746.1;Name=AZR30746.1;gbkey=CDS;inference=COORDINATES: similar to AA sequence:RefSeq:NP_637187.1;product=amino acid permease;protein_id=AZR30746.1;transl_table=11 amino acid permease (2037680-2039161 -)	silent ctg -> ctA;	BCC278 BCC280 BCC281
CP034655.1	2038972	g	g	g	g	g	g	g	g	g	g	g	g	g	g	g	A	g	g	g	g	g	cds-AZR30746.1;Parent=gene-KWO_009600;Dbxref=NCBI_GP:AZR30746.1;Name=AZR30746.1;gbkey=CDS;inference=COORDINATES: similar to AA sequence:RefSeq:NP_637187.1;product=amino acid permease;protein_id=AZR30746.1;transl_table=11 amino acid permease (2037680-2039161 -)	non-silent cag -> Tag;	E52
CP034655.1	2040846	g	g	g	g	g	g	g	g	g	g	g	g	g	g	g	A	g	g	g	g	g	cds-AZR30748.1;Parent=gene-KWO_009610;Dbxref=NCBI_GP:AZR30748.1;Name=AZR30748.1;gbkey=CDS;inference=COORDINATES: similar to AA sequence:RefSeq:NP_637190.1;product=phosphoglycerate dehydrogenase;protein_id=AZR30748.1;transl_table=11 phosphoglycerate dehydrogenase (2040024-2041265 -)	silent ggc -> ggT;	E52
CP034655.1	2041452	t	t	t	t	t	C	t	t	t	t	t	t	t	t	t	t	t	t	t	t	t			BCC246
CP034655.1	2041996	c	c	c	c	c	c	c	c	c	c	c	c	c	c	c	A	c	c	c	c	c	cds-AZR30749.1;Parent=gene-KWO_009615;Dbxref=NCBI_GP:AZR30749.1;Name=AZR30749.1;gbkey=CDS;inference=COORDINATES: similar to AA sequence:RefSeq:NP_637191.1;product=FAD-binding oxidoreductase;protein_id=AZR30749.1;transl_table=11 FAD-binding oxidoreductase (2041474-2042892 +)	non-silent ctg -> Atg;	E52
CP034655.1	2056137	c	c	c	c	c	A	c	c	c	c	c	c	c	c	c	c	c	c	c	c	c	cds-AZR30764.1;Parent=gene-KWO_009695;Dbxref=NCBI_GP:AZR30764.1;Name=AZR30764.1;gbkey=CDS;inference=COORDINATES: similar to AA sequence:RefSeq:WP_017115232.1;product=carbamoyl-phosphate synthase small subunit;protein_id=AZR30764.1;transl_table=11 carbamoyl-phosphate synthase small subunit (2056033-2057166 +)	silent gcc -> gcA;	BCC246
CP034655.1	2069247	g	g	g	g	g	g	g	g	g	g	g	g	g	g	g	A	g	g	g	g	g			E52
CP034655.1	2074384	g	g	g	g	g	g	g	g	g	g	g	g	g	g	g	T	g	g	g	g	g			E52
CP034655.1	2074455	c	c	c	c	c	c	c	c	c	c	c	c	c	c	T	c	c	c	c	c	c			BCC282
CP034655.1	2077518	c	c	c	c	c	c	c	c	c	c	c	G	G	G	G	c	c	c	c	c	c			BCC278 BCC280 BCC281 BCC282
CP034655.1	2078292	c	c	T	c	c	c	c	c	c	c	c	c	c	c	c	c	c	c	c	c	c			R5P
CP034655.1	2078849	g	g	g	g	g	g	g	C	g	g	g	g	g	g	g	g	g	g	g	g	g	cds-AZR30778.1;Parent=gene-KWO_009795;Dbxref=NCBI_GP:AZR30778.1;Name=AZR30778.1;gbkey=CDS;inference=COORDINATES: similar to AA sequence:RefSeq:WP_010365297.1;product=long-chain fatty acid--CoA ligase;protein_id=AZR30778.1;transl_table=11 long-chain fatty acid--CoA ligase (2078331-2080013 -)	non-silent ccg -> Gcg;	BCC248
CP034655.1	2086509	c	c	c	c	c	c	c	c	c	c	c	T	T	T	c	c	c	c	c	c	c	cds-AZR30782.1;Parent=gene-KWO_009820;Dbxref=NCBI_GP:AZR30782.1;Name=AZR30782.1;gbkey=CDS;gene=acnB;inference=COORDINATES: similar to AA sequence:RefSeq:WP_017908727.1;product=bifunctional aconitate hydratase 2/2-methylisocitrate dehydratase;protein_id=AZR30782.1;transl_table=11 bifunctional aconitate hydratase 2/2-methylisocitrate dehydratase (2084574-2087165 +)	non-silent cgc -> Tgc;	BCC278 BCC280 BCC281
CP034655.1	2087211	c	c	c	c	c	A	c	c	c	c	c	c	c	c	c	c	c	c	c	c	c			BCC246
CP034655.1	2104589	g	g	g	g	g	g	g	g	g	g	g	g	g	g	g	A	g	g	g	g	g			E52
CP034655.1	2106673	g	g	g	g	g	g	g	g	g	g	g	g	g	g	T	g	g	g	g	g	g	cds-AZR30792.1;Parent=gene-KWO_009880;Dbxref=NCBI_GP:AZR30792.1;Name=AZR30792.1;gbkey=CDS;inference=COORDINATES: similar to AA sequence:RefSeq:NP_637240.2;product=methyl-accepting chemotaxis protein;protein_id=AZR30792.1;transl_table=11 methyl-accepting chemotaxis protein (2104633-2106894 -)	silent gtc -> gtA;	BCC282
CP034655.1	2112510	c	c	c	c	c	c	c	c	c	c	c	c	c	c	c	A	c	c	c	c	c			E52
CP034655.1	2119619	g	g	g	g	g	g	g	g	g	g	g	g	g	A	g	g	g	g	g	g	g	cds-AZR30797.1;Parent=gene-KWO_009905;Dbxref=NCBI_GP:AZR30797.1;Name=AZR30797.1;gbkey=CDS;inference=COORDINATES: similar to AA sequence:RefSeq:NP_637244.1;product=methyl-accepting chemotaxis protein;protein_id=AZR30797.1;transl_table=11 methyl-accepting chemotaxis protein (2118427-2120685 -)	non-silent acc -> aTc;	BCC281
CP034655.1	2127508	g	g	g	g	g	g	g	g	g	g	g	g	g	g	g	A	g	g	g	g	g	cds-AZR30800.1;Parent=gene-KWO_009925;Dbxref=NCBI_GP:AZR30800.1;Name=AZR30800.1;gbkey=CDS;inference=COORDINATES: similar to AA sequence:RefSeq:WP_010381078.1;product=chemotaxis protein;protein_id=AZR30800.1;transl_table=11 chemotaxis protein (2127245-2127886 -)	non-silent ctc -> Ttc;	E52
CP034655.1	2130948	a	a	G	a	a	G	G	G	G	G	a	G	G	G	G	G	a	a	a	a	a	cds-AZR32899.1;Parent=gene-KWO_009940;Dbxref=NCBI_GP:AZR32899.1;Name=AZR32899.1;gbkey=CDS;inference=COORDINATES: similar to AA sequence:RefSeq:WP_010381082.1;product=HAMP domain-containing protein;protein_id=AZR32899.1;transl_table=11 HAMP domain-containing protein (2130163-2132442 -)	non-silent tgc -> Cgc;	R5P BCC246 BCC247 BCC248 BCC250 BCC265 BCC278 BCC280 BCC281 BCC282 E52
CP034655.1	2133868	g	g	g	g	g	g	g	g	g	g	g	g	g	g	g	A	g	g	g	g	g	cds-AZR30802.1;Parent=gene-KWO_009945;Dbxref=NCBI_GP:AZR30802.1;Name=AZR30802.1;gbkey=CDS;inference=COORDINATES: similar to AA sequence:RefSeq:NP_637250.1;product=chemotaxis protein CheA;protein_id=AZR30802.1;transl_table=11 chemotaxis protein CheA (2132930-2134942 -)	non-silent cgc -> Tgc;	E52
CP034655.1	2136134	t	t	G	t	t	G	G	G	G	G	t	G	G	G	G	G	t	t	t	t	t	cds-AZR30805.1;Parent=gene-KWO_009960;Dbxref=NCBI_GP:AZR30805.1;Name=AZR30805.1;gbkey=CDS;inference=COORDINATES: similar to AA sequence:RefSeq:NP_637253.2;product=chemotaxis protein CheW;protein_id=AZR30805.1;transl_table=11 chemotaxis protein CheW (2135747-2137006 -)	silent gga -> ggC;	R5P BCC246 BCC247 BCC248 BCC250 BCC265 BCC278 BCC280 BCC281 BCC282 E52
CP034655.1	2146158	c	c	c	c	c	c	c	c	c	c	c	c	c	c	T	c	c	c	c	c	c	cds-AZR30813.1;Parent=gene-KWO_010005;Dbxref=NCBI_GP:AZR30813.1;Name=AZR30813.1;gbkey=CDS;inference=COORDINATES: similar to AA sequence:RefSeq:WP_017113310.1;product=DUF4868 domain-containing protein;protein_id=AZR30813.1;transl_table=11 DUF4868 domain-containing protein (2145857-2146333 +)	non-silent gcg -> gTg;	BCC282
CP034655.1	2146366	c	c	c	c	c	c	c	c	c	c	c	c	c	c	c	T	c	c	c	c	c			E52
CP034655.1	2147758	g	g	g	g	g	g	g	g	g	g	g	A	A	A	g	g	g	g	g	g	g	cds-AZR30815.1;Parent=gene-KWO_010020;Dbxref=NCBI_GP:AZR30815.1;Name=AZR30815.1;gbkey=CDS;inference=COORDINATES: similar to AA sequence:RefSeq:WP_010380993.1;product=hypothetical protein;protein_id=AZR30815.1;transl_table=11 hypothetical protein (2147657-2147929 +)	silent ctg -> ctA;	BCC278 BCC280 BCC281
CP034655.1	2150789	g	g	g	g	g	A	g	g	g	g	g	g	g	g	g	g	g	g	g	g	g	cds-AZR30818.1;Parent=gene-KWO_010045;Dbxref=NCBI_GP:AZR30818.1;Name=AZR30818.1;gbkey=CDS;inference=COORDINATES: similar to AA sequence:RefSeq:WP_010364978.1;product=type I toxin-antitoxin system SymE family toxin;protein_id=AZR30818.1;transl_table=11 type I toxin-antitoxin system SymE family toxin (2150576-2150800 +)	non-silent gcg -> Acg;	BCC246
CP034655.1	2155603	a	a	a	a	a	a	G	G	G	G	a	a	a	a	a	a	a	a	a	a	a	cds-AZR30819.1;Parent=gene-KWO_010075;Dbxref=NCBI_GP:AZR30819.1;Name=AZR30819.1;gbkey=CDS;inference=COORDINATES: similar to AA sequence:RefSeq:WP_005932979.1;product=type III effector HopG1;protein_id=AZR30819.1;transl_table=11 type III effector HopG1 (2154428-2155981 +)	non-silent ata -> atG;	BCC247 BCC248 BCC250 BCC265
CP034655.1	2155692	c	c	c	c	c	c	c	c	c	c	c	c	c	c	c	T	c	c	c	c	c	cds-AZR30819.1;Parent=gene-KWO_010075;Dbxref=NCBI_GP:AZR30819.1;Name=AZR30819.1;gbkey=CDS;inference=COORDINATES: similar to AA sequence:RefSeq:WP_005932979.1;product=type III effector HopG1;protein_id=AZR30819.1;transl_table=11 type III effector HopG1 (2154428-2155981 +)	non-silent tcg -> tTg;	E52
CP034655.1	2159384	g	g	g	g	g	g	A	A	A	A	g	g	g	g	g	g	g	g	g	g	g	cds-AZR30822.1;Parent=gene-KWO_010095;Dbxref=NCBI_GP:AZR30822.1;Name=AZR30822.1;gbkey=CDS;inference=COORDINATES: similar to AA sequence:RefSeq:NP_637268.1;product=chemotaxis protein CheA;protein_id=AZR30822.1;transl_table=11 chemotaxis protein CheA (2157850-2159508 -)	non-silent gcg -> gTg;	BCC247 BCC248 BCC250 BCC265
CP034655.1	2159966	c	c	c	c	c	T	c	c	c	c	c	c	c	c	c	c	c	c	c	c	c	cds-AZR30823.1;Parent=gene-KWO_010100;Dbxref=NCBI_GP:AZR30823.1;Name=AZR30823.1;gbkey=CDS;inference=COORDINATES: similar to AA sequence:RefSeq:NP_637269.1;product=chemotaxis protein;protein_id=AZR30823.1;transl_table=11 chemotaxis protein (2159511-2160137 -)	non-silent gaa -> Aaa;	BCC246
CP034655.1	2160922	a	a	G	a	a	G	G	G	G	G	a	G	G	G	G	G	a	a	a	a	a	cds-AZR30824.1;Parent=gene-KWO_010110;Dbxref=NCBI_GP:AZR30824.1;Name=AZR30824.1;gbkey=CDS;inference=COORDINATES: similar to AA sequence:RefSeq:NP_637271.1;product=RNA polymerase sigma factor FliA;protein_id=AZR30824.1;transl_table=11 RNA polymerase sigma factor FliA (2160564-2161331 -)	non-silent ctc -> cCc;	R5P BCC246 BCC247 BCC248 BCC250 BCC265 BCC278 BCC280 BCC281 BCC282 E52
CP034655.1	2163953	c	c	c	c	c	T	c	c	c	c	c	c	c	c	c	c	c	c	c	c	c			BCC246
CP034655.1	2167962	c	c	T	c	c	c	c	c	c	c	c	c	c	c	c	c	c	c	c	c	c			R5P
CP034655.1	2173030	g	g	g	g	g	g	g	g	g	g	g	g	g	g	g	*	g	g	g	g	g	cds-KWO_010145;Parent=gene-KWO_010145;Note=frameshifted;gbkey=CDS;inference=COORDINATES: similar to AA sequence:RefSeq:WP_014090104.1;product=diguanylate cyclase;pseudo=true;transl_table=11 diguanylate cyclase (2170526-2173443 -)	non-silent gcc -> gc*;	E52
CP034655.1	2173031	g	g	g	g	g	g	g	g	g	g	g	g	g	g	g	*	g	g	g	g	g	cds-KWO_010145;Parent=gene-KWO_010145;Note=frameshifted;gbkey=CDS;inference=COORDINATES: similar to AA sequence:RefSeq:WP_014090104.1;product=diguanylate cyclase;pseudo=true;transl_table=11 diguanylate cyclase (2170526-2173443 -)	non-silent gcc -> g*c;	E52
CP034655.1	2173032	c	c	c	c	c	c	c	c	c	c	c	c	c	c	c	*	c	c	c	c	c	cds-KWO_010145;Parent=gene-KWO_010145;Note=frameshifted;gbkey=CDS;inference=COORDINATES: similar to AA sequence:RefSeq:WP_014090104.1;product=diguanylate cyclase;pseudo=true;transl_table=11 diguanylate cyclase (2170526-2173443 -)	non-silent gcc -> *cc;	E52
CP034655.1	2173033	g	g	g	g	g	g	g	g	g	g	g	g	g	g	g	*	g	g	g	g	g	cds-KWO_010145;Parent=gene-KWO_010145;Note=frameshifted;gbkey=CDS;inference=COORDINATES: similar to AA sequence:RefSeq:WP_014090104.1;product=diguanylate cyclase;pseudo=true;transl_table=11 diguanylate cyclase (2170526-2173443 -)	non-silent ctc -> ct*;	E52
CP034655.1	2173034	a	a	a	a	a	a	a	a	a	a	a	a	a	a	a	*	a	a	a	a	a	cds-KWO_010145;Parent=gene-KWO_010145;Note=frameshifted;gbkey=CDS;inference=COORDINATES: similar to AA sequence:RefSeq:WP_014090104.1;product=diguanylate cyclase;pseudo=true;transl_table=11 diguanylate cyclase (2170526-2173443 -)	non-silent ctc -> c*c;	E52
CP034655.1	2173035	g	g	g	g	g	g	g	g	g	g	g	g	g	g	g	*	g	g	g	g	g	cds-KWO_010145;Parent=gene-KWO_010145;Note=frameshifted;gbkey=CDS;inference=COORDINATES: similar to AA sequence:RefSeq:WP_014090104.1;product=diguanylate cyclase;pseudo=true;transl_table=11 diguanylate cyclase (2170526-2173443 -)	non-silent ctc -> *tc;	E52
CP034655.1	2173036	c	c	c	c	c	c	c	c	c	c	c	c	c	c	c	*	c	c	c	c	c	cds-KWO_010145;Parent=gene-KWO_010145;Note=frameshifted;gbkey=CDS;inference=COORDINATES: similar to AA sequence:RefSeq:WP_014090104.1;product=diguanylate cyclase;pseudo=true;transl_table=11 diguanylate cyclase (2170526-2173443 -)	non-silent cag -> ca*;	E52
CP034655.1	2173037	t	t	t	t	t	t	t	t	t	t	t	t	t	t	t	*	t	t	t	t	t	cds-KWO_010145;Parent=gene-KWO_010145;Note=frameshifted;gbkey=CDS;inference=COORDINATES: similar to AA sequence:RefSeq:WP_014090104.1;product=diguanylate cyclase;pseudo=true;transl_table=11 diguanylate cyclase (2170526-2173443 -)	non-silent cag -> c*g;	E52
CP034655.1	2173038	g	g	g	g	g	g	g	g	g	g	g	g	g	g	g	*	g	g	g	g	g	cds-KWO_010145;Parent=gene-KWO_010145;Note=frameshifted;gbkey=CDS;inference=COORDINATES: similar to AA sequence:RefSeq:WP_014090104.1;product=diguanylate cyclase;pseudo=true;transl_table=11 diguanylate cyclase (2170526-2173443 -)	non-silent cag -> *ag;	E52
CP034655.1	2173039	c	c	c	c	c	c	c	c	c	c	c	c	c	c	c	*	c	c	c	c	c	cds-KWO_010145;Parent=gene-KWO_010145;Note=frameshifted;gbkey=CDS;inference=COORDINATES: similar to AA sequence:RefSeq:WP_014090104.1;product=diguanylate cyclase;pseudo=true;transl_table=11 diguanylate cyclase (2170526-2173443 -)	non-silent atg -> at*;	E52
CP034655.1	2173040	a	a	a	a	a	a	a	a	a	a	a	a	a	a	a	*	a	a	a	a	a	cds-KWO_010145;Parent=gene-KWO_010145;Note=frameshifted;gbkey=CDS;inference=COORDINATES: similar to AA sequence:RefSeq:WP_014090104.1;product=diguanylate cyclase;pseudo=true;transl_table=11 diguanylate cyclase (2170526-2173443 -)	non-silent atg -> a*g;	E52
CP034655.1	2173041	t	t	t	t	t	t	t	t	t	t	t	t	t	t	t	*	t	t	t	t	t	cds-KWO_010145;Parent=gene-KWO_010145;Note=frameshifted;gbkey=CDS;inference=COORDINATES: similar to AA sequence:RefSeq:WP_014090104.1;product=diguanylate cyclase;pseudo=true;transl_table=11 diguanylate cyclase (2170526-2173443 -)	non-silent atg -> *tg;	E52
CP034655.1	2173042	c	c	c	c	c	c	c	c	c	c	c	c	c	c	c	*	c	c	c	c	c	cds-KWO_010145;Parent=gene-KWO_010145;Note=frameshifted;gbkey=CDS;inference=COORDINATES: similar to AA sequence:RefSeq:WP_014090104.1;product=diguanylate cyclase;pseudo=true;transl_table=11 diguanylate cyclase (2170526-2173443 -)	non-silent gag -> ga*;	E52
CP034655.1	2173043	t	t	t	t	t	t	t	t	t	t	t	t	t	t	t	*	t	t	t	t	t	cds-KWO_010145;Parent=gene-KWO_010145;Note=frameshifted;gbkey=CDS;inference=COORDINATES: similar to AA sequence:RefSeq:WP_014090104.1;product=diguanylate cyclase;pseudo=true;transl_table=11 diguanylate cyclase (2170526-2173443 -)	non-silent gag -> g*g;	E52
CP034655.1	2173044	c	c	c	c	c	c	c	c	c	c	c	c	c	c	c	*	c	c	c	c	c	cds-KWO_010145;Parent=gene-KWO_010145;Note=frameshifted;gbkey=CDS;inference=COORDINATES: similar to AA sequence:RefSeq:WP_014090104.1;product=diguanylate cyclase;pseudo=true;transl_table=11 diguanylate cyclase (2170526-2173443 -)	non-silent gag -> *ag;	E52
CP034655.1	2173045	g	g	g	g	g	g	g	g	g	g	g	g	g	g	g	*	g	g	g	g	g	cds-KWO_010145;Parent=gene-KWO_010145;Note=frameshifted;gbkey=CDS;inference=COORDINATES: similar to AA sequence:RefSeq:WP_014090104.1;product=diguanylate cyclase;pseudo=true;transl_table=11 diguanylate cyclase (2170526-2173443 -)	non-silent gac -> ga*;	E52
CP034655.1	2173046	t	t	t	t	t	t	t	t	t	t	t	t	t	t	t	*	t	t	t	t	t	cds-KWO_010145;Parent=gene-KWO_010145;Note=frameshifted;gbkey=CDS;inference=COORDINATES: similar to AA sequence:RefSeq:WP_014090104.1;product=diguanylate cyclase;pseudo=true;transl_table=11 diguanylate cyclase (2170526-2173443 -)	non-silent gac -> g*c;	E52
CP034655.1	2173047	c	c	c	c	c	c	c	c	c	c	c	c	c	c	c	*	c	c	c	c	c	cds-KWO_010145;Parent=gene-KWO_010145;Note=frameshifted;gbkey=CDS;inference=COORDINATES: similar to AA sequence:RefSeq:WP_014090104.1;product=diguanylate cyclase;pseudo=true;transl_table=11 diguanylate cyclase (2170526-2173443 -)	non-silent gac -> *ac;	E52
CP034655.1	2173048	c	c	c	c	c	c	c	c	c	c	c	c	c	c	c	*	c	c	c	c	c	cds-KWO_010145;Parent=gene-KWO_010145;Note=frameshifted;gbkey=CDS;inference=COORDINATES: similar to AA sequence:RefSeq:WP_014090104.1;product=diguanylate cyclase;pseudo=true;transl_table=11 diguanylate cyclase (2170526-2173443 -)	non-silent cag -> ca*;	E52
CP034655.1	2173267	g	g	g	g	g	g	g	A	g	g	g	g	g	g	g	g	g	g	g	g	g	cds-KWO_010145;Parent=gene-KWO_010145;Note=frameshifted;gbkey=CDS;inference=COORDINATES: similar to AA sequence:RefSeq:WP_014090104.1;product=diguanylate cyclase;pseudo=true;transl_table=11 diguanylate cyclase (2170526-2173443 -)	silent acc -> acT;	BCC248
CP034655.1	2180486	a	a	a	a	a	a	a	a	a	a	a	a	a	a	G	a	a	a	a	a	a	cds-AZR30835.1;Parent=gene-KWO_010180;Dbxref=NCBI_GP:AZR30835.1;Name=AZR30835.1;gbkey=CDS;gene=fliN;inference=COORDINATES: similar to AA sequence:RefSeq:NP_637283.1;product=flagellar motor switch protein FliN;protein_id=AZR30835.1;transl_table=11 flagellar motor switch protein FliN (2180327-2180665 -)	silent ggt -> ggC;	BCC282
CP034655.1	2181737	g	g	g	g	g	g	g	g	g	g	g	A	g	g	g	g	g	g	g	g	g	cds-AZR32908.1;Parent=gene-KWO_010190;Dbxref=NCBI_GP:AZR32908.1;Name=AZR32908.1;gbkey=CDS;inference=COORDINATES: similar to AA sequence:RefSeq:NP_637285.1;product=flagellar basal body protein FliL;protein_id=AZR32908.1;transl_table=11 flagellar basal body protein FliL (2181686-2182213 -)	silent acc -> acT;	BCC278
CP034655.1	2182817	g	g	g	g	g	g	g	g	g	g	g	g	g	g	g	A	g	g	g	g	g	cds-AZR30837.1;Parent=gene-KWO_010195;Dbxref=NCBI_GP:AZR30837.1;Name=AZR30837.1;gbkey=CDS;inference=COORDINATES: similar to AA sequence:RefSeq:WP_017159589.1;product=flagellar hook-length control protein FliK;protein_id=AZR30837.1;transl_table=11 flagellar hook-length control protein FliK (2182403-2183707 -)	silent ccc -> ccT;	E52
CP034655.1	2185652	g	g	g	g	g	A	g	g	g	g	g	g	g	g	g	g	g	g	g	g	g	cds-AZR30840.1;Parent=gene-KWO_010210;Dbxref=NCBI_GP:AZR30840.1;Name=AZR30840.1;gbkey=CDS;inference=COORDINATES: similar to AA sequence:RefSeq:NP_637289.1;product=flagellar assembly protein FliH;protein_id=AZR30840.1;transl_table=11 flagellar assembly protein FliH (2185536-2186156 -)	silent ctg -> Ttg;	BCC246
CP034655.1	2185947	g	g	g	g	g	g	g	g	g	g	g	A	A	A	A	g	g	g	g	g	g	cds-AZR30840.1;Parent=gene-KWO_010210;Dbxref=NCBI_GP:AZR30840.1;Name=AZR30840.1;gbkey=CDS;inference=COORDINATES: similar to AA sequence:RefSeq:NP_637289.1;product=flagellar assembly protein FliH;protein_id=AZR30840.1;transl_table=11 flagellar assembly protein FliH (2185536-2186156 -)	silent cgc -> cgT;	BCC278 BCC280 BCC281 BCC282
CP034655.1	2189861	c	c	T	c	c	c	c	c	c	c	c	c	c	c	c	c	c	c	c	c	c			R5P
CP034655.1	2190312	t	t	t	t	t	t	t	t	t	t	t	t	t	t	t	C	t	t	t	t	t	cds-AZR30842.1;Parent=gene-KWO_010230;Dbxref=NCBI_GP:AZR30842.1;Name=AZR30842.1;gbkey=CDS;inference=COORDINATES: similar to AA sequence:RefSeq:WP_011259228.1;product=glycosyltransferase;protein_id=AZR30842.1;transl_table=11 glycosyltransferase (2190002-2193553 -)	non-silent gag -> gGg;	E52
CP034655.1	2193008	t	t	t	t	t	t	G	G	G	G	t	t	t	t	t	t	t	t	t	t	t	cds-AZR30842.1;Parent=gene-KWO_010230;Dbxref=NCBI_GP:AZR30842.1;Name=AZR30842.1;gbkey=CDS;inference=COORDINATES: similar to AA sequence:RefSeq:WP_011259228.1;product=glycosyltransferase;protein_id=AZR30842.1;transl_table=11 glycosyltransferase (2190002-2193553 -)	silent gca -> gcC;	BCC247 BCC248 BCC250 BCC265
CP034655.1	2194866	g	g	g	g	g	g	g	g	g	g	g	g	g	g	A	g	g	g	g	g	g	cds-AZR30843.1;Parent=gene-KWO_010235;Dbxref=NCBI_GP:AZR30843.1;Name=AZR30843.1;gbkey=CDS;inference=COORDINATES: similar to AA sequence:RefSeq:WP_017118762.1;product=FkbM family methyltransferase;protein_id=AZR30843.1;transl_table=11 FkbM family methyltransferase (2193660-2195183 -)	silent tcc -> tcT;	BCC282
CP034655.1	2195260	g	g	g	g	g	g	g	g	g	g	g	A	A	A	g	g	g	g	g	g	g	cds-AZR30844.1;Parent=gene-KWO_010240;Dbxref=NCBI_GP:AZR30844.1;Name=AZR30844.1;gbkey=CDS;inference=COORDINATES: similar to AA sequence:RefSeq:WP_011259226.1;product=UDP-3-O-(3-hydroxymyristoyl)glucosamine N-acyltransferase;protein_id=AZR30844.1;transl_table=11 UDP-3-O-(3-hydroxymyristoyl)glucosamine N-acyltransferase (2195180-2195803 -)	non-silent cgt -> Tgt;	BCC278 BCC280 BCC281
CP034655.1	2195271	a	a	T	a	a	a	a	a	a	a	a	a	a	a	a	a	a	a	a	a	a	cds-AZR30844.1;Parent=gene-KWO_010240;Dbxref=NCBI_GP:AZR30844.1;Name=AZR30844.1;gbkey=CDS;inference=COORDINATES: similar to AA sequence:RefSeq:WP_011259226.1;product=UDP-3-O-(3-hydroxymyristoyl)glucosamine N-acyltransferase;protein_id=AZR30844.1;transl_table=11 UDP-3-O-(3-hydroxymyristoyl)glucosamine N-acyltransferase (2195180-2195803 -)	non-silent ctt -> cAt;	R5P
CP034655.1	2200920	c	c	c	c	c	c	c	c	c	c	c	c	c	c	c	A	c	c	c	c	c	cds-AZR30851.1;Parent=gene-KWO_010275;Dbxref=NCBI_GP:AZR30851.1;Name=AZR30851.1;gbkey=CDS;inference=COORDINATES: similar to AA sequence:RefSeq:WP_008575944.1;product=DegT/DnrJ/EryC1/StrS family aminotransferase;protein_id=AZR30851.1;transl_table=11 DegT/DnrJ/EryC1/StrS family aminotransferase (2200422-2201531 -)	silent ggg -> ggT;	E52
CP034655.1	2216559	t	t	t	t	t	t	t	t	t	t	t	C	C	C	t	t	t	t	t	t	t	cds-AZR30866.1;Parent=gene-KWO_010350;Dbxref=NCBI_GP:AZR30866.1;Name=AZR30866.1;gbkey=CDS;gene=flgG;inference=COORDINATES: similar to AA sequence:RefSeq:WP_016901723.1;product=flagellar basal-body rod protein FlgG;protein_id=AZR30866.1;transl_table=11 flagellar basal-body rod protein FlgG (2216525-2217310 -)	non-silent gac -> gGc;	BCC278 BCC280 BCC281
CP034655.1	2223038	g	g	g	g	g	g	g	g	g	g	g	g	g	g	A	g	g	g	g	g	g	cds-AZR30873.1;Parent=gene-KWO_010385;Dbxref=NCBI_GP:AZR30873.1;Name=AZR30873.1;gbkey=CDS;inference=COORDINATES: similar to AA sequence:RefSeq:NP_637318.1;product=chemotaxis protein CheV;protein_id=AZR30873.1;transl_table=11 chemotaxis protein CheV (2222402-2223346 -)	silent cgc -> cgT;	BCC282
CP034655.1	2225850	c	c	c	c	c	c	c	c	c	c	c	c	c	c	T	c	c	c	c	c	c	cds-AZR30877.1;Parent=gene-KWO_010410;Dbxref=NCBI_GP:AZR30877.1;Name=AZR30877.1;gbkey=CDS;inference=COORDINATES: similar to AA sequence:RefSeq:NP_637322.1;product=sensor histidine kinase;protein_id=AZR30877.1;transl_table=11 sensor histidine kinase (2225437-2226663 +)	silent cgc -> cgT;	BCC282
CP034655.1	2226126	t	t	G	t	t	G	G	G	G	G	t	G	G	G	G	G	t	t	t	t	t	cds-AZR30877.1;Parent=gene-KWO_010410;Dbxref=NCBI_GP:AZR30877.1;Name=AZR30877.1;gbkey=CDS;inference=COORDINATES: similar to AA sequence:RefSeq:NP_637322.1;product=sensor histidine kinase;protein_id=AZR30877.1;transl_table=11 sensor histidine kinase (2225437-2226663 +)	non-silent att -> atG;	R5P BCC246 BCC247 BCC248 BCC250 BCC265 BCC278 BCC280 BCC281 BCC282 E52
CP034655.1	2226984	c	c	c	c	c	c	c	c	c	c	c	A	A	A	c	c	c	c	c	c	c	cds-AZR30878.1;Parent=gene-KWO_010415;Dbxref=NCBI_GP:AZR30878.1;Name=AZR30878.1;gbkey=CDS;inference=COORDINATES: similar to AA sequence:RefSeq:NP_637323.1;product=EAL domain-containing protein;protein_id=AZR30878.1;transl_table=11 EAL domain-containing protein (2226801-2228522 -)	non-silent atg -> atT;	BCC278 BCC280 BCC281
CP034655.1	2229557	g	g	g	g	g	g	g	g	g	g	g	A	A	A	A	g	g	g	g	g	g	cds-AZR30879.1;Parent=gene-KWO_010420;Dbxref=NCBI_GP:AZR30879.1;Name=AZR30879.1;gbkey=CDS;inference=COORDINATES: similar to AA sequence:RefSeq:NP_637324.1;product=PAS domain S-box protein;protein_id=AZR30879.1;transl_table=11 PAS domain S-box protein (2228526-2230619 -)	non-silent cgc -> Tgc;	BCC278 BCC280 BCC281 BCC282
CP034655.1	2231678	c	c	T	c	c	c	c	c	c	c	c	c	c	c	c	c	c	c	c	c	c	cds-AZR32912.1;Parent=gene-KWO_010425;Dbxref=NCBI_GP:AZR32912.1;Name=AZR32912.1;gbkey=CDS;inference=COORDINATES: similar to AA sequence:RefSeq:NP_637325.2;product=EAL domain-containing protein;protein_id=AZR32912.1;transl_table=11 EAL domain-containing protein (2231049-2233565 +)	silent cgc -> cgT;	R5P
CP034655.1	2233140	a	a	C	a	C	C	C	C	C	C	C	C	C	C	C	C	a	a	a	a	a	cds-AZR32912.1;Parent=gene-KWO_010425;Dbxref=NCBI_GP:AZR32912.1;Name=AZR32912.1;gbkey=CDS;inference=COORDINATES: similar to AA sequence:RefSeq:NP_637325.2;product=EAL domain-containing protein;protein_id=AZR32912.1;transl_table=11 EAL domain-containing protein (2231049-2233565 +)	non-silent atg -> Ctg;	R5P BCC210 BCC246 BCC247 BCC248 BCC250 BCC265 BCC274 BCC278 BCC280 BCC281 BCC282 E52
CP034655.1	2236601	g	g	g	g	g	g	g	g	g	g	g	g	g	g	g	A	g	g	g	g	g	cds-AZR30882.1;Parent=gene-KWO_010445;Dbxref=NCBI_GP:AZR30882.1;Name=AZR30882.1;gbkey=CDS;inference=COORDINATES: similar to AA sequence:RefSeq:WP_007964280.1;product=lysogenization protein HflD;protein_id=AZR30882.1;transl_table=11 lysogenization protein HflD (2236203-2236817 -)	non-silent cgc -> Tgc;	E52
CP034655.1	2236966	c	c	c	c	c	T	c	c	c	c	c	c	c	c	c	c	c	c	c	c	c	cds-AZR30883.1;Parent=gene-KWO_010450;Dbxref=NCBI_GP:AZR30883.1;Name=AZR30883.1;gbkey=CDS;gene=mnmA;inference=COORDINATES: similar to AA sequence:RefSeq:NP_637329.1;product=tRNA 2-thiouridine(34) synthase MnmA;protein_id=AZR30883.1;transl_table=11 tRNA 2-thiouridine(34) synthase MnmA (2236817-2237953 -)	non-silent gaa -> Aaa;	BCC246
CP034655.1	2238311	c	c	c	c	c	G	c	c	c	c	c	c	c	c	c	c	c	c	c	c	c	cds-AZR30884.1;Parent=gene-KWO_010455;Dbxref=NCBI_GP:AZR30884.1;Name=AZR30884.1;gbkey=CDS;inference=COORDINATES: similar to AA sequence:RefSeq:NP_637330.1;product=NUDIX hydrolase;protein_id=AZR30884.1;transl_table=11 NUDIX hydrolase (2237950-2238408 -)	non-silent ggc -> gCc;	BCC246
CP034655.1	2238821	t	t	t	t	t	t	t	t	t	t	t	t	t	t	t	C	t	t	t	t	t	cds-AZR30885.1;Parent=gene-KWO_010460;Dbxref=NCBI_GP:AZR30885.1;Name=AZR30885.1;gbkey=CDS;gene=clpS;inference=COORDINATES: similar to AA sequence:RefSeq:NP_637331.1;product=ATP-dependent Clp protease adapter ClpS;protein_id=AZR30885.1;transl_table=11 ATP-dependent Clp protease adapter ClpS (2238659-2238979 +)	silent ttg -> Ctg;	E52
CP034655.1	2240076	g	g	A	g	g	g	g	g	g	g	g	g	g	g	g	g	g	g	g	g	g	cds-AZR30886.1;Parent=gene-KWO_010465;Dbxref=NCBI_GP:AZR30886.1;Name=AZR30886.1;gbkey=CDS;gene=clpA;inference=COORDINATES: similar to AA sequence:RefSeq:NP_637332.1;product=ATP-dependent Clp protease ATP-binding subunit ClpA;protein_id=AZR30886.1;transl_table=11 ATP-dependent Clp protease ATP-binding subunit ClpA (2239123-2241405 +)	silent gag -> gaA;	R5P
CP034655.1	2240211	a	a	a	a	a	a	a	a	a	a	a	a	a	a	a	C	a	a	a	a	a	cds-AZR30886.1;Parent=gene-KWO_010465;Dbxref=NCBI_GP:AZR30886.1;Name=AZR30886.1;gbkey=CDS;gene=clpA;inference=COORDINATES: similar to AA sequence:RefSeq:NP_637332.1;product=ATP-dependent Clp protease ATP-binding subunit ClpA;protein_id=AZR30886.1;transl_table=11 ATP-dependent Clp protease ATP-binding subunit ClpA (2239123-2241405 +)	silent gga -> ggC;	E52
CP034655.1	2242835	a	a	a	a	a	a	a	a	a	a	a	a	a	a	a	G	a	a	a	a	a			E52
CP034655.1	2243099	g	g	g	g	g	g	A	A	A	A	g	g	g	g	g	g	g	g	g	g	g	cds-AZR30889.1;Parent=gene-KWO_010480;Dbxref=NCBI_GP:AZR30889.1;Name=AZR30889.1;gbkey=CDS;inference=COORDINATES: similar to AA sequence:RefSeq:NP_637335.1;product=N-acetyltransferase;protein_id=AZR30889.1;transl_table=11 N-acetyltransferase (2242993-2244111 -)	non-silent gcc -> gTc;	BCC247 BCC248 BCC250 BCC265
CP034655.1	2250022	c	c	c	c	A	c	c	c	c	c	c	c	c	c	c	c	c	c	c	c	c	cds-AZR30893.1;Parent=gene-KWO_010500;Dbxref=NCBI_GP:AZR30893.1;Name=AZR30893.1;gbkey=CDS;gene=lolA;inference=COORDINATES: similar to AA sequence:RefSeq:NP_637339.1;product=outer membrane lipoprotein chaperone LolA;protein_id=AZR30893.1;transl_table=11 outer membrane lipoprotein chaperone LolA (2249975-2250604 +)	silent gcc -> gcA;	BCC210
CP034655.1	2252594	a	a	a	a	a	a	a	a	a	a	a	a	a	a	a	G	a	a	a	a	a	cds-AZR30894.1;Parent=gene-KWO_010505;Dbxref=NCBI_GP:AZR30894.1;Name=AZR30894.1;gbkey=CDS;inference=COORDINATES: similar to AA sequence:RefSeq:NP_637340.2;product=type III effector;protein_id=AZR30894.1;transl_table=11 type III effector (2250723-2254889 -)	silent ttg -> Ctg;	E52
CP034655.1	2252624	c	c	c	c	c	c	c	c	c	c	c	T	T	T	c	c	c	c	c	c	c	cds-AZR30894.1;Parent=gene-KWO_010505;Dbxref=NCBI_GP:AZR30894.1;Name=AZR30894.1;gbkey=CDS;inference=COORDINATES: similar to AA sequence:RefSeq:NP_637340.2;product=type III effector;protein_id=AZR30894.1;transl_table=11 type III effector (2250723-2254889 -)	non-silent gcc -> Acc;	BCC278 BCC280 BCC281
CP034655.1	2254040	g	g	g	g	g	g	A	A	A	A	g	g	g	g	g	g	g	g	g	g	g	cds-AZR30894.1;Parent=gene-KWO_010505;Dbxref=NCBI_GP:AZR30894.1;Name=AZR30894.1;gbkey=CDS;inference=COORDINATES: similar to AA sequence:RefSeq:NP_637340.2;product=type III effector;protein_id=AZR30894.1;transl_table=11 type III effector (2250723-2254889 -)	non-silent ctc -> Ttc;	BCC247 BCC248 BCC250 BCC265
CP034655.1	2260555	g	g	g	g	g	g	g	g	g	g	g	C	C	C	C	g	g	g	g	g	g	cds-AZR30897.1;Parent=gene-KWO_010525;Dbxref=NCBI_GP:AZR30897.1;Name=AZR30897.1;gbkey=CDS;inference=COORDINATES: similar to AA sequence:RefSeq:WP_017158309.1;product=3-hydroxyacyl-CoA dehydrogenase/enoyl-CoA hydratase family protein;protein_id=AZR30897.1;transl_table=11 3-hydroxyacyl-CoA dehydrogenase/enoyl-CoA hydratase family protein (2258791-2261163 -)	non-silent ttc -> ttG;	BCC278 BCC280 BCC281 BCC282
CP034655.1	2260680	g	g	g	g	g	g	g	g	g	T	g	g	g	g	g	g	g	g	g	g	g	cds-AZR30897.1;Parent=gene-KWO_010525;Dbxref=NCBI_GP:AZR30897.1;Name=AZR30897.1;gbkey=CDS;inference=COORDINATES: similar to AA sequence:RefSeq:WP_017158309.1;product=3-hydroxyacyl-CoA dehydrogenase/enoyl-CoA hydratase family protein;protein_id=AZR30897.1;transl_table=11 3-hydroxyacyl-CoA dehydrogenase/enoyl-CoA hydratase family protein (2258791-2261163 -)	non-silent ccg -> Acg;	BCC265
CP034655.1	2262651	g	g	A	g	g	A	A	A	A	A	g	A	A	A	A	A	g	g	g	g	g	cds-AZR30900.1;Parent=gene-KWO_010540;Dbxref=NCBI_GP:AZR30900.1;Name=AZR30900.1;gbkey=CDS;gene=rlmN;inference=COORDINATES: similar to AA sequence:RefSeq:NP_637347.1;product=23S rRNA (adenine(2503)-C(2))-methyltransferase RlmN;protein_id=AZR30900.1;transl_table=11 23S rRNA (adenine(2503)-C(2))-methyltransferase RlmN (2262482-2263687 +)	non-silent cgt -> cAt;	R5P BCC246 BCC247 BCC248 BCC250 BCC265 BCC278 BCC280 BCC281 BCC282 E52
CP034655.1	2264732	g	g	g	g	g	g	g	g	g	g	g	A	A	A	g	g	g	g	g	g	g	cds-AZR30901.1;Parent=gene-KWO_010550;Dbxref=NCBI_GP:AZR30901.1;Name=AZR30901.1;gbkey=CDS;inference=COORDINATES: similar to AA sequence:RefSeq:NP_637349.1;product=helix-turn-helix domain-containing protein;protein_id=AZR30901.1;transl_table=11 helix-turn-helix domain-containing protein (2264483-2265343 +)	non-silent gca -> Aca;	BCC278 BCC280 BCC281
CP034655.1	2264963	g	g	g	g	g	g	g	g	g	g	g	A	A	A	g	g	g	g	g	g	g	cds-AZR30901.1;Parent=gene-KWO_010550;Dbxref=NCBI_GP:AZR30901.1;Name=AZR30901.1;gbkey=CDS;inference=COORDINATES: similar to AA sequence:RefSeq:NP_637349.1;product=helix-turn-helix domain-containing protein;protein_id=AZR30901.1;transl_table=11 helix-turn-helix domain-containing protein (2264483-2265343 +)	non-silent gca -> Aca;	BCC278 BCC280 BCC281
CP034655.1	2266274	c	c	c	c	c	c	c	c	c	c	c	c	c	c	c	T	c	c	c	c	c	cds-AZR30903.1;Parent=gene-KWO_010560;Dbxref=NCBI_GP:AZR30903.1;Name=AZR30903.1;gbkey=CDS;gene=bamB;inference=COORDINATES: similar to AA sequence:RefSeq:NP_637351.1;product=outer membrane protein assembly factor BamB;protein_id=AZR30903.1;transl_table=11 outer membrane protein assembly factor BamB (2266049-2267269 +)	non-silent cgc -> Tgc;	E52
CP034655.1	2270475	g	g	g	g	g	g	g	g	g	g	g	g	g	g	C	g	g	g	g	g	g			BCC282
CP034655.1	2273563	c	c	c	c	c	c	c	c	T	c	c	c	c	c	c	c	c	c	c	c	c	cds-AZR32915.1;Parent=gene-KWO_010585;Dbxref=NCBI_GP:AZR32915.1;Name=AZR32915.1;gbkey=CDS;inference=COORDINATES: similar to AA sequence:RefSeq:NP_637355.1;product=TonB-dependent receptor;protein_id=AZR32915.1;transl_table=11 TonB-dependent receptor (2272104-2274710 +)	non-silent ccg -> cTg;	BCC250
CP034655.1	2274055	c	c	c	c	c	c	A	c	c	c	c	c	c	c	c	c	c	c	c	c	c	cds-AZR32915.1;Parent=gene-KWO_010585;Dbxref=NCBI_GP:AZR32915.1;Name=AZR32915.1;gbkey=CDS;inference=COORDINATES: similar to AA sequence:RefSeq:NP_637355.1;product=TonB-dependent receptor;protein_id=AZR32915.1;transl_table=11 TonB-dependent receptor (2272104-2274710 +)	non-silent ccg -> cAg;	BCC247
CP034655.1	2275107	g	g	g	g	g	g	g	g	g	g	g	g	g	g	g	T	g	g	g	g	g			E52
CP034655.1	2277640	c	c	G	c	c	c	c	c	c	c	c	c	c	c	c	c	c	c	c	c	c	cds-AZR30911.1;Parent=gene-KWO_010605;Dbxref=NCBI_GP:AZR30911.1;Name=AZR30911.1;gbkey=CDS;inference=COORDINATES: similar to AA sequence:RefSeq:WP_010373509.1;product=hypothetical protein;protein_id=AZR30911.1;transl_table=11 hypothetical protein (2277508-2278038 +)	non-silent ctg -> Gtg;	R5P
CP034655.1	2278410	t	t	t	t	t	t	t	t	t	C	t	t	t	t	t	t	t	t	t	t	t	cds-AZR30912.1;Parent=gene-KWO_010610;Dbxref=NCBI_GP:AZR30912.1;Name=AZR30912.1;gbkey=CDS;inference=COORDINATES: similar to AA sequence:RefSeq:NP_637361.1;product=glutathione-dependent formaldehyde dehydrogenase;protein_id=AZR30912.1;transl_table=11 glutathione-dependent formaldehyde dehydrogenase (2278051-2279220 +)	silent cat -> caC;	BCC265
CP034655.1	2279216	c	c	c	c	c	c	c	c	c	c	c	c	c	c	G	c	c	c	c	c	c	cds-AZR30912.1;Parent=gene-KWO_010610;Dbxref=NCBI_GP:AZR30912.1;Name=AZR30912.1;gbkey=CDS;inference=COORDINATES: similar to AA sequence:RefSeq:NP_637361.1;product=glutathione-dependent formaldehyde dehydrogenase;protein_id=AZR30912.1;transl_table=11 glutathione-dependent formaldehyde dehydrogenase (2278051-2279220 +)	non-silent ccc -> cGc;	BCC282
CP034655.1	2280584	g	g	g	g	g	g	g	g	g	g	g	g	g	g	g	T	g	g	g	g	g	cds-AZR30914.1;Parent=gene-KWO_010620;Dbxref=NCBI_GP:AZR30914.1;Name=AZR30914.1;gbkey=CDS;gene=xth;inference=COORDINATES: similar to AA sequence:RefSeq:WP_017118742.1;product=exodeoxyribonuclease III;protein_id=AZR30914.1;transl_table=11 exodeoxyribonuclease III (2280358-2281347 +)	non-silent ggt -> gTt;	E52
CP034655.1	2281270	g	g	A	g	g	g	g	g	g	g	g	g	g	g	g	g	g	g	g	g	g	cds-AZR30914.1;Parent=gene-KWO_010620;Dbxref=NCBI_GP:AZR30914.1;Name=AZR30914.1;gbkey=CDS;gene=xth;inference=COORDINATES: similar to AA sequence:RefSeq:WP_017118742.1;product=exodeoxyribonuclease III;protein_id=AZR30914.1;transl_table=11 exodeoxyribonuclease III (2280358-2281347 +)	non-silent gct -> Act;	R5P
CP034655.1	2285874	g	g	g	g	g	A	g	g	g	g	g	g	g	g	g	g	g	g	g	g	g			BCC246
CP034655.1	2291594	a	a	a	a	a	G	a	a	a	a	a	a	a	a	a	a	a	a	a	a	a			BCC246
CP034655.1	2292299	g	g	g	g	g	g	g	g	g	g	g	g	g	g	T	g	g	g	g	g	g	cds-KWO_010685;Parent=gene-KWO_010685;Note=incomplete%3B partial on complete genome%3B missing stop;gbkey=CDS;inference=COORDINATES: similar to AA sequence:RefSeq:WP_011408580.1;product=hypothetical protein;pseudo=true;transl_table=11 hypothetical protein (2292146-2292397 +)	non-silent gcc -> Tcc;	BCC282
CP034655.1	2295387	c	c	c	c	c	c	c	c	c	c	c	c	c	c	T	c	c	c	c	c	c	cds-AZR30927.1;Parent=gene-KWO_010695;Dbxref=NCBI_GP:AZR30927.1;Name=AZR30927.1;gbkey=CDS;inference=COORDINATES: similar to AA sequence:RefSeq:WP_016945304.1;product=hypothetical protein;protein_id=AZR30927.1;transl_table=11 hypothetical protein (2293529-2303503 +)	non-silent gcc -> gTc;	BCC282
CP034655.1	2295740	a	a	G	a	a	a	a	a	a	a	a	a	a	a	a	a	a	a	a	a	a	cds-AZR30927.1;Parent=gene-KWO_010695;Dbxref=NCBI_GP:AZR30927.1;Name=AZR30927.1;gbkey=CDS;inference=COORDINATES: similar to AA sequence:RefSeq:WP_016945304.1;product=hypothetical protein;protein_id=AZR30927.1;transl_table=11 hypothetical protein (2293529-2303503 +)	non-silent aca -> Gca;	R5P
CP034655.1	2296506	g	g	g	g	g	T	g	g	g	g	g	g	g	g	g	g	g	g	g	g	g	cds-AZR30927.1;Parent=gene-KWO_010695;Dbxref=NCBI_GP:AZR30927.1;Name=AZR30927.1;gbkey=CDS;inference=COORDINATES: similar to AA sequence:RefSeq:WP_016945304.1;product=hypothetical protein;protein_id=AZR30927.1;transl_table=11 hypothetical protein (2293529-2303503 +)	non-silent ggt -> gTt;	BCC246
CP034655.1	2300212	c	c	c	c	c	T	c	c	c	c	c	c	c	c	c	c	c	c	c	c	c	cds-AZR30927.1;Parent=gene-KWO_010695;Dbxref=NCBI_GP:AZR30927.1;Name=AZR30927.1;gbkey=CDS;inference=COORDINATES: similar to AA sequence:RefSeq:WP_016945304.1;product=hypothetical protein;protein_id=AZR30927.1;transl_table=11 hypothetical protein (2293529-2303503 +)	silent aac -> aaT;	BCC246
CP034655.1	2311245	g	g	g	g	g	g	g	g	g	g	g	g	g	g	g	T	g	g	g	g	g			E52
CP034655.1	2315473	g	g	g	g	g	g	g	g	g	g	g	A	A	A	g	g	g	g	g	g	g			BCC278 BCC280 BCC281
CP034655.1	2315639	a	a	G	a	a	G	G	G	G	G	a	G	G	G	G	G	a	a	a	a	a	cds-AZR30933.1;Parent=gene-KWO_010735;Dbxref=NCBI_GP:AZR30933.1;Name=AZR30933.1;gbkey=CDS;inference=COORDINATES: similar to AA sequence:RefSeq:WP_010378627.1;product=hypothetical protein;protein_id=AZR30933.1;transl_table=11 hypothetical protein (2315603-2315836 +)	non-silent aaa -> Gaa;	R5P BCC246 BCC247 BCC248 BCC250 BCC265 BCC278 BCC280 BCC281 BCC282 E52
CP034655.1	2317357	c	c	c	c	c	c	c	c	c	c	c	c	c	c	A	c	c	c	c	c	c	cds-AZR30937.1;Parent=gene-KWO_010755;Dbxref=NCBI_GP:AZR30937.1;Name=AZR30937.1;gbkey=CDS;inference=COORDINATES: similar to AA sequence:RefSeq:NP_637396.1;product=hypothetical protein;protein_id=AZR30937.1;transl_table=11 hypothetical protein (2317112-2317528 +)	silent atc -> atA;	BCC282
CP034655.1	2318813	a	a	a	a	a	a	C	C	C	C	a	a	a	a	a	a	a	a	a	a	a	cds-AZR30938.1;Parent=gene-KWO_010760;Dbxref=NCBI_GP:AZR30938.1;Name=AZR30938.1;gbkey=CDS;inference=COORDINATES: similar to AA sequence:RefSeq:WP_010373438.1;product=sorbosone dehydrogenase family protein;protein_id=AZR30938.1;transl_table=11 sorbosone dehydrogenase family protein (2317525-2318856 +)	non-silent gag -> gCg;	BCC247 BCC248 BCC250 BCC265
CP034655.1	2320607	g	g	g	g	g	g	g	g	g	g	g	T	T	T	T	g	g	g	g	g	g	cds-AZR30940.1;Parent=gene-KWO_010770;Dbxref=NCBI_GP:AZR30940.1;Name=AZR30940.1;gbkey=CDS;gene=tssB;inference=COORDINATES: similar to AA sequence:RefSeq:WP_010378642.1;product=type VI secretion system contractile sheath small subunit;protein_id=AZR30940.1;transl_table=11 type VI secretion system contractile sheath small subunit (2320221-2320748 +)	silent ctg -> ctT;	BCC278 BCC280 BCC281 BCC282
CP034655.1	2324254	t	t	C	t	t	C	C	C	C	C	t	C	C	C	C	C	t	t	t	t	t	cds-AZR30945.1;Parent=gene-KWO_010795;Dbxref=NCBI_GP:AZR30945.1;Name=AZR30945.1;gbkey=CDS;gene=tssF;inference=COORDINATES: similar to AA sequence:RefSeq:WP_008571950.1;product=type VI secretion system baseplate subunit TssF;protein_id=AZR30945.1;transl_table=11 type VI secretion system baseplate subunit TssF (2324222-2326099 +)	silent cgt -> cgC;	R5P BCC246 BCC247 BCC248 BCC250 BCC265 BCC278 BCC280 BCC281 BCC282 E52
CP034655.1	2328674	a	a	a	a	a	a	T	T	T	T	a	a	a	a	a	a	a	a	a	a	a	cds-AZR30947.1;Parent=gene-KWO_010805;Dbxref=NCBI_GP:AZR30947.1;Name=AZR30947.1;gbkey=CDS;gene=tssH;inference=COORDINATES: similar to AA sequence:RefSeq:WP_017118733.1;product=type VI secretion system ATPase TssH;protein_id=AZR30947.1;transl_table=11 type VI secretion system ATPase TssH (2327105-2329810 +)	non-silent ata -> Tta;	BCC247 BCC248 BCC250 BCC265
CP034655.1	2328922	c	c	c	c	c	c	c	c	c	c	c	c	c	c	A	c	c	c	c	c	c	cds-AZR30947.1;Parent=gene-KWO_010805;Dbxref=NCBI_GP:AZR30947.1;Name=AZR30947.1;gbkey=CDS;gene=tssH;inference=COORDINATES: similar to AA sequence:RefSeq:WP_017118733.1;product=type VI secretion system ATPase TssH;protein_id=AZR30947.1;transl_table=11 type VI secretion system ATPase TssH (2327105-2329810 +)	silent cgc -> cgA;	BCC282
CP034655.1	2329573	g	g	g	g	g	C	g	g	g	g	g	g	g	g	g	g	g	g	g	g	g	cds-AZR30947.1;Parent=gene-KWO_010805;Dbxref=NCBI_GP:AZR30947.1;Name=AZR30947.1;gbkey=CDS;gene=tssH;inference=COORDINATES: similar to AA sequence:RefSeq:WP_017118733.1;product=type VI secretion system ATPase TssH;protein_id=AZR30947.1;transl_table=11 type VI secretion system ATPase TssH (2327105-2329810 +)	non-silent agg -> agC;	BCC246
CP034655.1	2335078	g	g	g	g	g	g	g	g	g	g	g	g	g	g	g	T	g	g	g	g	g	cds-AZR30952.1;Parent=gene-KWO_010835;Dbxref=NCBI_GP:AZR30952.1;Name=AZR30952.1;gbkey=CDS;gene=tagH;inference=COORDINATES: similar to AA sequence:RefSeq:WP_017113159.1;product=type VI secretion system-associated FHA domain protein TagH;protein_id=AZR30952.1;transl_table=11 type VI secretion system-associated FHA domain protein TagH (2334787-2336172 +)	non-silent gat -> Tat;	E52
CP034655.1	2337304	t	t	C	t	t	t	t	t	t	t	t	t	t	t	t	t	t	t	t	t	t	cds-AZR30953.1;Parent=gene-KWO_010840;Dbxref=NCBI_GP:AZR30953.1;Name=AZR30953.1;gbkey=CDS;gene=tssK;inference=COORDINATES: similar to AA sequence:RefSeq:WP_010373410.1;product=type VI secretion system baseplate subunit TssK;protein_id=AZR30953.1;transl_table=11 type VI secretion system baseplate subunit TssK (2336169-2337506 +)	non-silent gtg -> gCg;	R5P
CP034655.1	2341653	g	g	g	g	g	g	g	g	g	g	g	g	g	g	g	A	g	g	g	g	g	cds-AZR30955.1;Parent=gene-KWO_010850;Dbxref=NCBI_GP:AZR30955.1;Name=AZR30955.1;gbkey=CDS;gene=tssM;inference=COORDINATES: similar to AA sequence:RefSeq:WP_017113161.1;product=type VI secretion system membrane subunit TssM;protein_id=AZR30955.1;transl_table=11 type VI secretion system membrane subunit TssM (2338828-2342286 +)	silent gcg -> gcA;	E52
CP034655.1	2346765	c	c	c	c	c	c	c	c	c	c	c	c	c	c	c	T	c	c	c	c	c	cds-AZR30959.1;Parent=gene-KWO_010870;Dbxref=NCBI_GP:AZR30959.1;Name=AZR30959.1;gbkey=CDS;inference=COORDINATES: similar to AA sequence:RefSeq:WP_019300105.1;product=hypothetical protein;protein_id=AZR30959.1;transl_table=11 hypothetical protein (2346546-2346872 +)	non-silent ccg -> Tcg;	E52
CP034655.1	2348267	g	g	g	g	g	g	g	g	g	g	g	A	A	A	A	g	g	g	g	g	g	cds-AZR30961.1;Parent=gene-KWO_010885;Dbxref=NCBI_GP:AZR30961.1;Name=AZR30961.1;gbkey=CDS;inference=COORDINATES: similar to AA sequence:RefSeq:WP_011259590.1;product=LysR family transcriptional regulator;protein_id=AZR30961.1;transl_table=11 LysR family transcriptional regulator (2348082-2349062 -)	non-silent cct -> Tct;	BCC278 BCC280 BCC281 BCC282
CP034655.1	2348618	a	a	G	a	a	G	G	G	G	G	a	G	G	G	G	G	a	a	a	a	a	cds-AZR30961.1;Parent=gene-KWO_010885;Dbxref=NCBI_GP:AZR30961.1;Name=AZR30961.1;gbkey=CDS;inference=COORDINATES: similar to AA sequence:RefSeq:WP_011259590.1;product=LysR family transcriptional regulator;protein_id=AZR30961.1;transl_table=11 LysR family transcriptional regulator (2348082-2349062 -)	silent ttg -> Ctg;	R5P BCC246 BCC247 BCC248 BCC250 BCC265 BCC278 BCC280 BCC281 BCC282 E52
CP034655.1	2348646	c	c	c	c	c	c	c	c	c	c	c	T	T	T	c	c	c	c	c	c	c	cds-AZR30961.1;Parent=gene-KWO_010885;Dbxref=NCBI_GP:AZR30961.1;Name=AZR30961.1;gbkey=CDS;inference=COORDINATES: similar to AA sequence:RefSeq:WP_011259590.1;product=LysR family transcriptional regulator;protein_id=AZR30961.1;transl_table=11 LysR family transcriptional regulator (2348082-2349062 -)	silent acg -> acA;	BCC278 BCC280 BCC281
CP034655.1	2348841	t	t	t	t	t	t	t	t	t	t	t	t	t	t	t	C	t	t	t	t	t	cds-AZR30961.1;Parent=gene-KWO_010885;Dbxref=NCBI_GP:AZR30961.1;Name=AZR30961.1;gbkey=CDS;inference=COORDINATES: similar to AA sequence:RefSeq:WP_011259590.1;product=LysR family transcriptional regulator;protein_id=AZR30961.1;transl_table=11 LysR family transcriptional regulator (2348082-2349062 -)	silent cca -> ccG;	E52
CP034655.1	2352047	c	c	T	c	c	T	T	T	T	T	c	T	T	T	T	T	c	c	c	c	c	cds-AZR30963.1;Parent=gene-KWO_010895;Dbxref=NCBI_GP:AZR30963.1;Name=AZR30963.1;gbkey=CDS;inference=COORDINATES: similar to AA sequence:RefSeq:WP_010373388.1;product=c-type cytochrome;protein_id=AZR30963.1;transl_table=11 c-type cytochrome (2351632-2352624 -)	non-silent tgc -> tAc;	R5P BCC246 BCC247 BCC248 BCC250 BCC265 BCC278 BCC280 BCC281 BCC282 E52
CP034655.1	2352853	t	t	t	t	t	t	t	t	C	t	t	t	t	t	t	t	t	t	t	t	t	cds-AZR32918.1;Parent=gene-KWO_010900;Dbxref=NCBI_GP:AZR32918.1;Name=AZR32918.1;gbkey=CDS;inference=COORDINATES: similar to AA sequence:RefSeq:WP_010373387.1;product=response regulator;protein_id=AZR32918.1;transl_table=11 response regulator (2352621-2353328 -)	non-silent aag -> aGg;	BCC250
CP034655.1	2354820	c	c	c	c	c	c	c	c	c	A	c	c	c	c	c	c	c	c	c	c	c			BCC265
CP034655.1	2355991	g	g	g	g	g	g	g	g	g	g	g	g	g	g	g	A	g	g	g	g	g			E52
CP034655.1	2355996	c	c	c	c	c	c	c	c	c	c	c	c	c	c	c	G	c	c	c	c	c			E52
CP034655.1	2357144	t	t	C	t	t	t	t	t	t	t	t	t	t	t	t	t	t	t	t	t	t	cds-AZR30968.1;Parent=gene-KWO_010930;Dbxref=NCBI_GP:AZR30968.1;Name=AZR30968.1;gbkey=CDS;inference=COORDINATES: similar to AA sequence:RefSeq:WP_010378701.1;product=type II toxin-antitoxin system RelE/ParE family toxin;protein_id=AZR30968.1;transl_table=11 type II toxin-antitoxin system RelE/ParE family toxin (2356806-2357144 -)	non-silent atg -> Gtg;	R5P
CP034655.1	2370486	t	t	t	t	t	t	t	t	t	t	t	t	t	t	C	t	t	t	t	t	t	cds-AZR30987.1;Parent=gene-KWO_011035;Dbxref=NCBI_GP:AZR30987.1;Name=AZR30987.1;gbkey=CDS;inference=COORDINATES: similar to AA sequence:RefSeq:NP_637446.1;product=energy transducer TonB;protein_id=AZR30987.1;transl_table=11 energy transducer TonB (2370452-2370871 +)	non-silent atc -> aCc;	BCC282
CP034655.1	2370776	c	c	c	c	c	G	c	c	c	c	c	c	c	c	c	c	c	c	c	c	c	cds-AZR30987.1;Parent=gene-KWO_011035;Dbxref=NCBI_GP:AZR30987.1;Name=AZR30987.1;gbkey=CDS;inference=COORDINATES: similar to AA sequence:RefSeq:NP_637446.1;product=energy transducer TonB;protein_id=AZR30987.1;transl_table=11 energy transducer TonB (2370452-2370871 +)	non-silent ccg -> Gcg;	BCC246
CP034655.1	2372225	t	t	C	t	t	C	C	C	C	C	t	C	C	C	C	C	t	t	t	t	t			R5P BCC246 BCC247 BCC248 BCC250 BCC265 BCC278 BCC280 BCC281 BCC282 E52
CP034655.1	2376864	c	c	c	c	c	A	c	c	c	c	c	c	c	c	c	c	c	c	c	c	c	cds-AZR32920.1;Parent=gene-KWO_011060;Dbxref=NCBI_GP:AZR32920.1;Name=AZR32920.1;gbkey=CDS;inference=COORDINATES: similar to AA sequence:RefSeq:WP_017113176.1;product=Rne/Rng family ribonuclease;protein_id=AZR32920.1;transl_table=11 Rne/Rng family ribonuclease (2375674-2379333 +)	silent atc -> atA;	BCC246
CP034655.1	2381266	a	a	a	a	a	C	a	a	a	a	a	a	a	a	a	a	a	a	a	a	a	cds-AZR30993.1;Parent=gene-KWO_011075;Dbxref=NCBI_GP:AZR30993.1;Name=AZR30993.1;gbkey=CDS;inference=COORDINATES: similar to AA sequence:RefSeq:WP_010373348.1;product=sulfurtransferase;protein_id=AZR30993.1;transl_table=11 sulfurtransferase (2380790-2381551 -)	non-silent ttt -> Gtt;	BCC246
CP034655.1	2382289	g	g	g	g	g	g	g	g	g	g	g	g	A	g	g	g	g	g	g	g	g	cds-AZR30995.1;Parent=gene-KWO_011085;Dbxref=NCBI_GP:AZR30995.1;Name=AZR30995.1;gbkey=CDS;inference=COORDINATES: similar to AA sequence:RefSeq:WP_011408975.1;product=FKBP-type peptidyl-prolyl cis-trans isomerase;protein_id=AZR30995.1;transl_table=11 FKBP-type peptidyl-prolyl cis-trans isomerase (2382075-2382506 +)	non-silent agc -> aAc;	BCC280
CP034655.1	2383908	c	c	c	c	c	c	c	c	c	c	c	c	c	c	c	T	c	c	c	c	c	cds-AZR30997.1;Parent=gene-KWO_011095;Dbxref=NCBI_GP:AZR30997.1;Name=AZR30997.1;gbkey=CDS;inference=COORDINATES: similar to AA sequence:RefSeq:WP_014503478.1;product=nucleotide sugar dehydrogenase;protein_id=AZR30997.1;transl_table=11 nucleotide sugar dehydrogenase (2383760-2385052 -)	non-silent ggc -> gAc;	E52
CP034655.1	2386884	c	c	c	c	c	c	G	G	G	G	c	c	c	c	c	c	c	c	c	c	c	cds-AZR30999.1;Parent=gene-KWO_011125;Dbxref=NCBI_GP:AZR30999.1;Name=AZR30999.1;gbkey=CDS;gene=uvrC;inference=COORDINATES: similar to AA sequence:RefSeq:NP_637476.1;product=excinuclease ABC subunit UvrC;protein_id=AZR30999.1;transl_table=11 excinuclease ABC subunit UvrC (2386693-2388549 -)	non-silent gat -> Cat;	BCC247 BCC248 BCC250 BCC265
CP034655.1	2389042	g	g	g	g	g	g	g	g	g	g	g	A	A	A	A	g	g	g	g	g	g	cds-AZR31000.1;Parent=gene-KWO_011130;Dbxref=NCBI_GP:AZR31000.1;Name=AZR31000.1;gbkey=CDS;inference=COORDINATES: similar to AA sequence:RefSeq:WP_017113177.1;product=hypothetical protein;protein_id=AZR31000.1;transl_table=11 hypothetical protein (2388546-2389964 -)	non-silent gcc -> gTc;	BCC278 BCC280 BCC281 BCC282
CP034655.1	2392236	g	g	g	g	g	g	g	g	g	g	g	A	A	A	g	g	g	g	g	g	g	cds-AZR31003.1;Parent=gene-KWO_011145;Dbxref=NCBI_GP:AZR31003.1;Name=AZR31003.1;gbkey=CDS;inference=COORDINATES: similar to AA sequence:RefSeq:WP_006449592.1;product=tetraacyldisaccharide 4'-kinase;protein_id=AZR31003.1;transl_table=11 tetraacyldisaccharide 4'-kinase (2391550-2392587 -)	silent ctg -> Ttg;	BCC278 BCC280 BCC281
CP034655.1	2401038	g	g	g	g	g	A	g	g	g	g	g	g	g	g	g	g	g	g	g	g	g	cds-AZR31010.1;Parent=gene-KWO_011180;Dbxref=NCBI_GP:AZR31010.1;Name=AZR31010.1;gbkey=CDS;inference=COORDINATES: similar to AA sequence:RefSeq:WP_016902586.1;product=lipoprotein-releasing ABC transporter permease subunit;protein_id=AZR31010.1;transl_table=11 lipoprotein-releasing ABC transporter permease subunit (2400218-2401459 -)	non-silent acc -> aTc;	BCC246
CP034655.1	2403417	a	a	a	a	a	a	a	a	a	a	a	a	a	a	a	G	a	a	a	a	a	cds-AZR31015.1;Parent=gene-KWO_011205;Dbxref=NCBI_GP:AZR31015.1;Name=AZR31015.1;gbkey=CDS;inference=COORDINATES: similar to AA sequence:RefSeq:WP_020851880.1;product=succinate dehydrogenase flavoprotein subunit;protein_id=AZR31015.1;transl_table=11 succinate dehydrogenase flavoprotein subunit (2403257-2405047 -)	non-silent ttg -> tCg;	E52
CP034655.1	2405375	c	c	T	c	c	c	c	c	c	c	c	c	c	c	c	c	c	c	c	c	c	cds-AZR31016.1;Parent=gene-KWO_011210;Dbxref=NCBI_GP:AZR31016.1;Name=AZR31016.1;gbkey=CDS;gene=sdhD;inference=COORDINATES: similar to AA sequence:RefSeq:NP_637492.1;product=succinate dehydrogenase%2C hydrophobic membrane anchor protein;protein_id=AZR31016.1;transl_table=11 succinate dehydrogenase%2C hydrophobic membrane anchor protein (2405081-2405467 -)	silent gcg -> gcA;	R5P
CP034655.1	2410636	g	g	g	g	g	g	g	g	g	A	g	g	g	g	g	g	g	g	g	g	g	cds-AZR31022.1;Parent=gene-KWO_011245;Dbxref=NCBI_GP:AZR31022.1;Name=AZR31022.1;gbkey=CDS;inference=COORDINATES: similar to AA sequence:RefSeq:NP_637498.1;product=glucokinase;protein_id=AZR31022.1;transl_table=11 glucokinase (2410069-2411076 +)	non-silent gaa -> Aaa;	BCC265
CP034655.1	2412165	g	g	g	g	g	g	A	A	A	A	g	g	g	g	g	g	g	g	g	g	g	cds-AZR31024.1;Parent=gene-KWO_011255;Dbxref=NCBI_GP:AZR31024.1;Name=AZR31024.1;gbkey=CDS;inference=COORDINATES: similar to AA sequence:RefSeq:NP_637500.1;product=phosphogluconate dehydratase;protein_id=AZR31024.1;transl_table=11 phosphogluconate dehydratase (2411920-2413836 +)	silent gcg -> gcA;	BCC247 BCC248 BCC250 BCC265
CP034655.1	2418827	c	c	c	c	c	c	c	T	T	T	c	c	c	c	c	c	c	c	c	c	c	cds-AZR31028.1;Parent=gene-KWO_011275;Dbxref=NCBI_GP:AZR31028.1;Name=AZR31028.1;gbkey=CDS;inference=COORDINATES: similar to AA sequence:RefSeq:NP_637503.1;product=efflux RND transporter permease subunit;protein_id=AZR31028.1;transl_table=11 efflux RND transporter permease subunit (2418114-2421626 -)	non-silent gcg -> Acg;	BCC248 BCC250 BCC265
CP034655.1	2422402	a	a	a	a	a	a	a	a	a	a	a	a	a	a	a	C	a	a	a	a	a	cds-KWO_011280;Parent=gene-KWO_011280;Note=internal stop;gbkey=CDS;inference=COORDINATES: similar to AA sequence:RefSeq:WP_003482801.1;product=efflux RND transporter periplasmic adaptor subunit;pseudo=true;transl_table=11 efflux RND transporter periplasmic adaptor subunit (2421623-2422738 -)	non-silent taa -> Gaa;	E52
CP034655.1	2423020	c	c	c	c	c	c	c	c	c	c	c	c	c	c	c	T	c	c	c	c	c	cds-AZR31029.1;Parent=gene-KWO_011285;Dbxref=NCBI_GP:AZR31029.1;Name=AZR31029.1;gbkey=CDS;inference=COORDINATES: similar to AA sequence:RefSeq:NP_637505.2;product=cytochrome c;protein_id=AZR31029.1;transl_table=11 cytochrome c (2422961-2423359 +)	silent ggc -> ggT;	E52
CP034655.1	2425684	c	c	c	c	c	c	c	c	c	c	c	A	A	A	c	c	c	c	c	c	c			BCC278 BCC280 BCC281
CP034655.1	2426419	a	a	a	a	a	a	a	a	a	a	a	a	a	a	a	T	a	a	a	a	a	cds-AZR31032.1;Parent=gene-KWO_011330;Dbxref=NCBI_GP:AZR31032.1;Name=AZR31032.1;gbkey=CDS;inference=COORDINATES: similar to AA sequence:RefSeq:WP_017157545.1;product=response regulator;protein_id=AZR31032.1;transl_table=11 response regulator (2426159-2426539 +)	silent gta -> gtT;	E52
CP034655.1	2428006	a	a	a	a	a	a	G	G	G	G	a	a	a	a	a	a	a	a	a	a	a	cds-AZR31033.1;Parent=gene-KWO_011335;Dbxref=NCBI_GP:AZR31033.1;Name=AZR31033.1;gbkey=CDS;inference=COORDINATES: similar to AA sequence:RefSeq:WP_017157546.1;product=PAS domain S-box protein;protein_id=AZR31033.1;transl_table=11 PAS domain S-box protein (2426752-2430153 +)	non-silent atc -> Gtc;	BCC247 BCC248 BCC250 BCC265
CP034655.1	2428342	g	g	g	g	g	g	g	g	g	g	g	T	T	T	g	g	g	g	g	g	g	cds-AZR31033.1;Parent=gene-KWO_011335;Dbxref=NCBI_GP:AZR31033.1;Name=AZR31033.1;gbkey=CDS;inference=COORDINATES: similar to AA sequence:RefSeq:WP_017157546.1;product=PAS domain S-box protein;protein_id=AZR31033.1;transl_table=11 PAS domain S-box protein (2426752-2430153 +)	non-silent gca -> Tca;	BCC278 BCC280 BCC281
CP034655.1	2430394	t	t	t	t	t	t	t	t	t	t	t	C	C	C	t	t	t	t	t	t	t			BCC278 BCC280 BCC281
CP034655.1	2430736	g	g	g	g	g	A	g	g	g	g	g	g	g	g	g	g	g	g	g	g	g	cds-AZR31034.1;Parent=gene-KWO_011340;Dbxref=NCBI_GP:AZR31034.1;Name=AZR31034.1;gbkey=CDS;inference=COORDINATES: similar to AA sequence:RefSeq:WP_017118760.1;product=hypothetical protein;protein_id=AZR31034.1;transl_table=11 hypothetical protein (2430682-2430891 +)	non-silent gcc -> Acc;	BCC246
CP034655.1	2432760	g	g	g	g	g	g	g	g	g	g	g	g	g	g	g	A	g	g	g	g	g	cds-AZR31035.1;Parent=gene-KWO_011345;Dbxref=NCBI_GP:AZR31035.1;Name=AZR31035.1;gbkey=CDS;inference=COORDINATES: similar to AA sequence:RefSeq:NP_637510.1;product=RNA-binding transcriptional accessory protein;protein_id=AZR31035.1;transl_table=11 RNA-binding transcriptional accessory protein (2430946-2433309 -)	silent ctg -> Ttg;	E52
CP034655.1	2437398	c	c	c	c	c	A	c	c	c	c	c	c	c	c	c	c	c	c	c	c	c	cds-AZR31041.1;Parent=gene-KWO_011375;Dbxref=NCBI_GP:AZR31041.1;Name=AZR31041.1;gbkey=CDS;gene=phaE;inference=COORDINATES: similar to AA sequence:RefSeq:WP_015463162.1;product=class III poly(R)-hydroxyalkanoic acid synthase subunit PhaE;protein_id=AZR31041.1;transl_table=11 class III poly(R)-hydroxyalkanoic acid synthase subunit PhaE (2436870-2438093 -)	silent gcg -> gcT;	BCC246
CP034655.1	2438543	a	a	a	a	a	a	a	a	a	a	a	a	a	a	a	T	a	a	a	a	a	cds-AZR32922.1;Parent=gene-KWO_011380;Dbxref=NCBI_GP:AZR32922.1;Name=AZR32922.1;gbkey=CDS;inference=COORDINATES: similar to AA sequence:RefSeq:NP_637517.1;product=CDP-diacylglycerol--serine O-phosphatidyltransferase;protein_id=AZR32922.1;transl_table=11 CDP-diacylglycerol--serine O-phosphatidyltransferase (2438149-2438745 -)	non-silent ctg -> cAg;	E52
CP034655.1	2440038	g	g	g	g	g	g	g	g	g	g	g	g	g	g	g	T	g	g	g	g	g	cds-AZR31043.1;Parent=gene-KWO_011390;Dbxref=NCBI_GP:AZR31043.1;Name=AZR31043.1;gbkey=CDS;inference=COORDINATES: similar to AA sequence:RefSeq:NP_637519.1;product=8-oxo-dGTP diphosphatase;protein_id=AZR31043.1;transl_table=11 8-oxo-dGTP diphosphatase (2440022-2440510 -)	non-silent acg -> aAg;	E52
CP034655.1	2443629	c	c	c	c	c	c	c	c	c	c	c	c	c	c	c	T	c	c	c	c	c	cds-AZR31046.1;Parent=gene-KWO_011405;Dbxref=NCBI_GP:AZR31046.1;Name=AZR31046.1;gbkey=CDS;inference=COORDINATES: similar to AA sequence:RefSeq:WP_017118687.1;product=phosphoenolpyruvate synthase;protein_id=AZR31046.1;transl_table=11 phosphoenolpyruvate synthase (2442277-2444655 +)	silent agc -> agT;	E52
CP034655.1	2452497	g	g	g	g	g	g	g	g	g	g	g	g	g	g	A	g	g	g	g	g	g	cds-AZR31052.1;Parent=gene-KWO_011445;Dbxref=NCBI_GP:AZR31052.1;Name=AZR31052.1;gbkey=CDS;inference=COORDINATES: similar to AA sequence:RefSeq:WP_007963472.1;product=MFS transporter;protein_id=AZR31052.1;transl_table=11 MFS transporter (2451038-2452666 -)	non-silent gcg -> gTg;	BCC282
CP034655.1	2459695	g	g	C	g	g	C	C	C	C	C	g	C	C	C	C	C	g	g	g	g	g	cds-KWO_011470;Parent=gene-KWO_011470;Note=frameshifted;gbkey=CDS;inference=COORDINATES: similar to AA sequence:RefSeq:WP_007963462.1;product=histidine kinase;pseudo=true;transl_table=11 histidine kinase (2456730-2459823 +)	non-silent ggt -> gCt;	R5P BCC246 BCC247 BCC248 BCC250 BCC265 BCC278 BCC280 BCC281 BCC282 E52
CP034655.1	2460227	g	g	g	g	g	g	g	g	g	g	g	g	g	g	g	T	g	g	g	g	g	cds-AZR31056.1;Parent=gene-KWO_011475;Dbxref=NCBI_GP:AZR31056.1;Name=AZR31056.1;gbkey=CDS;inference=COORDINATES: similar to AA sequence:RefSeq:NP_637536.1;product=response regulator transcription factor;protein_id=AZR31056.1;transl_table=11 response regulator transcription factor (2459816-2460457 +)	non-silent gaa -> Taa;	E52
CP034655.1	2460430	g	g	g	g	g	g	g	A	A	A	g	g	g	g	g	g	g	g	g	g	g	cds-AZR31056.1;Parent=gene-KWO_011475;Dbxref=NCBI_GP:AZR31056.1;Name=AZR31056.1;gbkey=CDS;inference=COORDINATES: similar to AA sequence:RefSeq:NP_637536.1;product=response regulator transcription factor;protein_id=AZR31056.1;transl_table=11 response regulator transcription factor (2459816-2460457 +)	silent cgg -> cgA;	BCC248 BCC250 BCC265
CP034655.1	2467015	c	c	A	c	c	c	c	c	c	c	c	c	c	c	c	c	c	c	c	c	c	cds-KWO_011510;Parent=gene-KWO_011510;Note=frameshifted;gbkey=CDS;inference=COORDINATES: similar to AA sequence:RefSeq:WP_010373165.1;product=LysR family transcriptional regulator;pseudo=true;transl_table=11 LysR family transcriptional regulator (2466217-2467127 +)	silent cga -> Aga;	R5P
CP034655.1	2467567	c	c	c	c	c	c	c	c	c	T	c	c	c	c	c	c	c	c	c	c	c	cds-AZR31062.1;Parent=gene-KWO_011515;Dbxref=NCBI_GP:AZR31062.1;Name=AZR31062.1;gbkey=CDS;inference=COORDINATES: similar to AA sequence:RefSeq:WP_010373162.1;product=LysR family transcriptional regulator;protein_id=AZR31062.1;transl_table=11 LysR family transcriptional regulator (2467165-2468055 -)	silent cgg -> cgA;	BCC265
CP034655.1	2475168	g	g	g	g	g	g	A	A	A	A	g	g	g	g	g	g	g	g	g	g	g	cds-AZR31066.1;Parent=gene-KWO_011540;Dbxref=NCBI_GP:AZR31066.1;Name=AZR31066.1;gbkey=CDS;inference=COORDINATES: similar to AA sequence:RefSeq:YP_006896154.1;product=histidinol-phosphatase;protein_id=AZR31066.1;transl_table=11 histidinol-phosphatase (2473862-2476531 -)	non-silent gcc -> gTc;	BCC247 BCC248 BCC250 BCC265
CP034655.1	2479916	a	a	a	a	a	a	a	a	a	a	a	a	a	a	a	G	a	a	a	a	a	cds-AZR31068.1;Parent=gene-KWO_011555;Dbxref=NCBI_GP:AZR31068.1;Name=AZR31068.1;gbkey=CDS;inference=COORDINATES: similar to AA sequence:RefSeq:YP_006896151.1;product=class I SAM-dependent DNA methyltransferase;protein_id=AZR31068.1;transl_table=11 class I SAM-dependent DNA methyltransferase (2479772-2482546 -)	silent gat -> gaC;	E52
CP034655.1	2483216	t	t	C	t	C	C	C	C	C	C	C	C	C	C	C	C	t	t	t	t	t	cds-AZR31070.1;Parent=gene-KWO_011565;Dbxref=NCBI_GP:AZR31070.1;Name=AZR31070.1;gbkey=CDS;inference=COORDINATES: similar to AA sequence:RefSeq:WP_010378959.1;product=Fis family transcriptional regulator;protein_id=AZR31070.1;transl_table=11 Fis family transcriptional regulator (2483135-2483503 +)	silent ttg -> Ctg;	R5P BCC210 BCC246 BCC247 BCC248 BCC250 BCC265 BCC274 BCC278 BCC280 BCC281 BCC282 E52
CP034655.1	2483899	c	c	c	c	c	c	c	c	c	c	c	c	c	c	c	T	c	c	c	c	c			E52
CP034655.1	2486727	c	c	c	c	c	T	c	c	c	c	c	c	c	c	c	c	c	c	c	c	c	cds-KWO_011595;Parent=gene-KWO_011595;Note=internal stop;gbkey=CDS;gene=trbJ;inference=COORDINATES: similar to AA sequence:RefSeq:YP_006896143.1;product=P-type conjugative transfer protein TrbJ;pseudo=true;transl_table=11 P-type conjugative transfer protein TrbJ (2486535-2487320 -)	silent cag -> caA;	BCC246
CP034655.1	2486831	a	a	G	a	a	G	G	G	G	G	a	G	G	G	G	G	a	a	a	a	a	cds-KWO_011595;Parent=gene-KWO_011595;Note=internal stop;gbkey=CDS;gene=trbJ;inference=COORDINATES: similar to AA sequence:RefSeq:YP_006896143.1;product=P-type conjugative transfer protein TrbJ;pseudo=true;transl_table=11 P-type conjugative transfer protein TrbJ (2486535-2487320 -)	non-silent taa -> Caa;	R5P BCC246 BCC247 BCC248 BCC250 BCC265 BCC278 BCC280 BCC281 BCC282 E52
CP034655.1	2490869	a	a	G	a	a	a	a	a	a	a	a	a	a	a	a	a	a	a	a	a	a			R5P
CP034655.1	2491185	c	c	c	c	c	c	c	c	c	c	c	c	c	c	c	A	c	c	c	c	c			E52
CP034655.1	2492136	c	c	c	c	c	T	c	c	T	c	c	T	T	T	c	c	c	c	c	c	c	cds-AZR31080.1;Parent=gene-KWO_011620;Dbxref=NCBI_GP:AZR31080.1;Name=AZR31080.1;Note=programmed frameshift;exception=ribosomal slippage;gbkey=CDS;inference=COORDINATES: similar to AA sequence:RefSeq:WP_086558217.1;product=IS3 family transposase;protein_id=AZR31080.1;transl_table=11 IS3 family transposase (2492077-2492335 -)	non-silent agg -> aAg;	BCC246 BCC250 BCC278 BCC280 BCC281
CP034655.1	2492404	c	c	c	c	c	c	c	c	c	c	c	c	c	c	c	A	c	c	c	c	c			E52
CP034655.1	2492406	t	t	t	t	t	t	t	t	t	t	t	t	t	t	t	G	t	t	t	t	t			E52
CP034655.1	2493815	g	g	g	g	g	g	T	T	T	T	g	g	g	g	g	g	g	g	g	g	g	cds-AZR31082.1;Parent=gene-KWO_011630;Dbxref=NCBI_GP:AZR31082.1;Name=AZR31082.1;gbkey=CDS;inference=COORDINATES: similar to AA sequence:RefSeq:WP_011805740.1;product=AlpA family phage regulatory protein;protein_id=AZR31082.1;transl_table=11 AlpA family phage regulatory protein (2493627-2493872 +)	silent tcg -> tcT;	BCC247 BCC248 BCC250 BCC265
CP034655.1	2494692	g	g	g	C	g	g	g	g	g	g	g	g	g	g	g	g	g	g	g	g	C	cds-AZR31083.1;Parent=gene-KWO_011635;Dbxref=NCBI_GP:AZR31083.1;Name=AZR31083.1;gbkey=CDS;inference=COORDINATES: similar to AA sequence:RefSeq:YP_006896134.1;product=site-specific integrase;protein_id=AZR31083.1;transl_table=11 site-specific integrase (2493965-2495167 -)	non-silent gcg -> gGg;	SY103C NCPPB4395
CP034655.1	2495704	t	t	C	t	t	C	C	C	C	C	t	C	C	C	C	C	t	t	t	t	t	cds-AZR31085.1;Parent=gene-KWO_011645;Dbxref=NCBI_GP:AZR31085.1;Name=AZR31085.1;gbkey=CDS;inference=COORDINATES: similar to AA sequence:RefSeq:WP_012510808.1;product=glutamine-hydrolyzing GMP synthase;protein_id=AZR31085.1;transl_table=11 glutamine-hydrolyzing GMP synthase (2495474-2497039 -)	non-silent ata -> Gta;	R5P BCC246 BCC247 BCC248 BCC250 BCC265 BCC278 BCC280 BCC281 BCC282 E52
CP034655.1	2495829	a	a	a	a	a	a	a	a	a	a	a	a	a	a	T	a	a	a	a	a	a	cds-AZR31085.1;Parent=gene-KWO_011645;Dbxref=NCBI_GP:AZR31085.1;Name=AZR31085.1;gbkey=CDS;inference=COORDINATES: similar to AA sequence:RefSeq:WP_012510808.1;product=glutamine-hydrolyzing GMP synthase;protein_id=AZR31085.1;transl_table=11 glutamine-hydrolyzing GMP synthase (2495474-2497039 -)	non-silent ctg -> cAg;	BCC282
CP034655.1	2505617	g	g	g	g	g	g	A	A	A	A	g	g	g	g	g	g	g	g	g	g	g	cds-AZR31090.1;Parent=gene-KWO_011685;Dbxref=NCBI_GP:AZR31090.1;Name=AZR31090.1;gbkey=CDS;gene=lapB;inference=COORDINATES: similar to AA sequence:RefSeq:NP_637547.1;product=lipopolysaccharide assembly protein LapB;protein_id=AZR31090.1;transl_table=11 lipopolysaccharide assembly protein LapB (2504622-2505800 -)	silent ctg -> Ttg;	BCC247 BCC248 BCC250 BCC265
CP034655.1	2506368	a	a	a	a	a	a	a	a	a	a	a	a	a	a	a	G	a	a	a	a	a	cds-AZR31092.1;Parent=gene-KWO_011695;Dbxref=NCBI_GP:AZR31092.1;Name=AZR31092.1;gbkey=CDS;inference=COORDINATES: similar to AA sequence:RefSeq:NP_637549.1;product=integration host factor subunit beta;protein_id=AZR31092.1;transl_table=11 integration host factor subunit beta (2506180-2506491 -)	non-silent tgg -> Cgg;	E52
CP034655.1	2508859	g	g	g	g	g	A	g	g	g	g	g	g	g	g	g	g	g	g	g	g	g	cds-AZR31094.1;Parent=gene-KWO_011705;Dbxref=NCBI_GP:AZR31094.1;Name=AZR31094.1;gbkey=CDS;inference=COORDINATES: similar to AA sequence:RefSeq:WP_011258877.1;product=(d)CMP kinase;protein_id=AZR31094.1;transl_table=11 (d)CMP kinase (2508449-2509132 -)	silent ctg -> Ttg;	BCC246
CP034655.1	2522653	g	g	g	g	g	g	g	g	g	g	g	g	g	g	g	A	g	g	g	g	g	cds-AZR31107.1;Parent=gene-KWO_011775;Dbxref=NCBI_GP:AZR31107.1;Name=AZR31107.1;gbkey=CDS;inference=COORDINATES: similar to AA sequence:RefSeq:WP_011258867.1;product=hypothetical protein;protein_id=AZR31107.1;transl_table=11 hypothetical protein (2521532-2523151 -)	silent ctg -> Ttg;	E52
CP034655.1	2527577	g	g	A	g	g	g	g	g	g	g	g	g	g	g	g	g	g	g	g	g	g			R5P
CP034655.1	2530692	a	a	a	a	a	G	a	a	a	a	a	a	a	a	a	a	a	a	a	a	a	cds-AZR31113.1;Parent=gene-KWO_011805;Dbxref=NCBI_GP:AZR31113.1;Name=AZR31113.1;gbkey=CDS;gene=scpB;inference=COORDINATES: similar to AA sequence:RefSeq:NP_637569.1;product=SMC-Scp complex subunit ScpB;protein_id=AZR31113.1;transl_table=11 SMC-Scp complex subunit ScpB (2529789-2531066 +)	non-silent aac -> Gac;	BCC246
CP034655.1	2538358	g	g	g	g	g	g	g	A	g	g	g	g	g	g	g	g	g	g	g	g	g			BCC248
CP034655.1	2538359	c	c	c	c	c	c	c	c	c	c	c	c	c	c	c	T	c	c	c	c	c			E52
CP034655.1	2538717	g	g	g	g	g	g	A	A	A	A	g	g	g	g	g	g	g	g	g	g	g	cds-AZR31121.1;Parent=gene-KWO_011850;Dbxref=NCBI_GP:AZR31121.1;Name=AZR31121.1;gbkey=CDS;inference=COORDINATES: similar to AA sequence:RefSeq:NP_637577.1;product=heme ABC transporter permease;protein_id=AZR31121.1;transl_table=11 heme ABC transporter permease (2538366-2539118 +)	non-silent ggc -> Agc;	BCC247 BCC248 BCC250 BCC265
CP034655.1	2546959	a	a	a	a	a	a	a	a	a	a	a	a	a	a	a	C	a	a	a	a	a	cds-AZR31129.1;Parent=gene-KWO_011900;Dbxref=NCBI_GP:AZR31129.1;Name=AZR31129.1;gbkey=CDS;gene=cydC;inference=COORDINATES: similar to AA sequence:RefSeq:WP_017167854.1;product=thiol reductant ABC exporter subunit CydC;protein_id=AZR31129.1;transl_table=11 thiol reductant ABC exporter subunit CydC (2546461-2548140 -)	non-silent cat -> caG;	E52
CP034655.1	2548755	a	a	a	a	a	a	G	G	G	G	a	a	a	a	a	a	a	a	a	a	a	cds-AZR31130.1;Parent=gene-KWO_011905;Dbxref=NCBI_GP:AZR31130.1;Name=AZR31130.1;gbkey=CDS;gene=cydD;inference=COORDINATES: similar to AA sequence:RefSeq:WP_017118668.1;product=thiol reductant ABC exporter subunit CydD;protein_id=AZR31130.1;transl_table=11 thiol reductant ABC exporter subunit CydD (2548137-2549849 -)	silent cgt -> cgC;	BCC247 BCC248 BCC250 BCC265
CP034655.1	2551024	c	c	c	c	c	c	c	c	c	c	c	c	c	c	c	T	c	c	c	c	c	cds-KWO_011910;Parent=gene-KWO_011910;Note=part of the aerobic respiratory chain%3B catalyzes the ubiquinol to ubiquinone%3B frameshifted;gbkey=CDS;inference=COORDINATES: similar to AA sequence:RefSeq:WP_017163785.1;product=cytochrome bd-I ubiquinol oxidase subunit CydA;pseudo=true;transl_table=11 cytochrome bd-I ubiquinol oxidase subunit CydA (2550025-2551656 +)	non-silent cgc -> Tgc;	E52
CP034655.1	2551334	c	c	T	c	c	c	c	c	c	c	c	c	c	c	c	c	c	c	c	c	c	cds-KWO_011910;Parent=gene-KWO_011910;Note=part of the aerobic respiratory chain%3B catalyzes the ubiquinol to ubiquinone%3B frameshifted;gbkey=CDS;inference=COORDINATES: similar to AA sequence:RefSeq:WP_017163785.1;product=cytochrome bd-I ubiquinol oxidase subunit CydA;pseudo=true;transl_table=11 cytochrome bd-I ubiquinol oxidase subunit CydA (2550025-2551656 +)	non-silent gcg -> gTg;	R5P
CP034655.1	2558907	g	g	g	g	g	g	g	g	g	g	g	g	g	g	g	A	g	g	g	g	g	cds-AZR31135.1;Parent=gene-KWO_011945;Dbxref=NCBI_GP:AZR31135.1;Name=AZR31135.1;gbkey=CDS;gene=proB;inference=COORDINATES: similar to AA sequence:RefSeq:WP_019300034.1;product=glutamate 5-kinase;protein_id=AZR31135.1;transl_table=11 glutamate 5-kinase (2558161-2559315 -)	silent ctg -> Ttg;	E52
CP034655.1	2562508	g	g	g	g	g	g	T	T	T	T	g	g	g	g	g	g	g	g	g	g	g	cds-AZR31139.1;Parent=gene-KWO_011970;Dbxref=NCBI_GP:AZR31139.1;Name=AZR31139.1;gbkey=CDS;inference=COORDINATES: similar to AA sequence:RefSeq:WP_010382263.1;product=N-acetyltransferase;protein_id=AZR31139.1;transl_table=11 N-acetyltransferase (2562272-2562883 -)	non-silent ctg -> Atg;	BCC247 BCC248 BCC250 BCC265
CP034655.1	2562688	c	c	c	c	c	c	c	c	c	c	c	c	c	c	T	c	c	c	c	c	c	cds-AZR31139.1;Parent=gene-KWO_011970;Dbxref=NCBI_GP:AZR31139.1;Name=AZR31139.1;gbkey=CDS;inference=COORDINATES: similar to AA sequence:RefSeq:WP_010382263.1;product=N-acetyltransferase;protein_id=AZR31139.1;transl_table=11 N-acetyltransferase (2562272-2562883 -)	non-silent gcc -> Acc;	BCC282
CP034655.1	2568803	g	g	g	g	g	g	g	g	g	g	g	g	g	g	g	g	g	g	g	g	A	cds-AZR31145.1;Parent=gene-KWO_012000;Dbxref=NCBI_GP:AZR31145.1;Name=AZR31145.1;gbkey=CDS;inference=COORDINATES: similar to AA sequence:RefSeq:NP_637605.1;product=hypothetical protein;protein_id=AZR31145.1;transl_table=11 hypothetical protein (2568712-2569227 -)	non-silent tcg -> tTg;	NCPPB4395
CP034655.1	2569928	g	g	g	g	g	g	g	g	g	g	g	g	g	g	g	T	g	g	g	g	g	cds-AZR31146.1;Parent=gene-KWO_012005;Dbxref=NCBI_GP:AZR31146.1;Name=AZR31146.1;gbkey=CDS;inference=COORDINATES: similar to AA sequence:RefSeq:NP_637606.1;product=cysteine--tRNA ligase;protein_id=AZR31146.1;transl_table=11 cysteine--tRNA ligase (2569377-2570807 +)	silent gtg -> gtT;	E52
CP034655.1	2571595	c	c	c	c	c	A	c	c	c	c	c	c	c	c	c	c	c	c	c	c	c	cds-AZR31148.1;Parent=gene-KWO_012015;Dbxref=NCBI_GP:AZR31148.1;Name=AZR31148.1;gbkey=CDS;inference=COORDINATES: similar to AA sequence:RefSeq:NP_637608.1;product=MFS transporter;protein_id=AZR31148.1;transl_table=11 MFS transporter (2571455-2572705 +)	non-silent tac -> taA;	BCC246
CP034655.1	2571819	c	c	T	c	c	c	c	c	c	c	c	c	c	c	c	c	c	c	c	c	c	cds-AZR31148.1;Parent=gene-KWO_012015;Dbxref=NCBI_GP:AZR31148.1;Name=AZR31148.1;gbkey=CDS;inference=COORDINATES: similar to AA sequence:RefSeq:NP_637608.1;product=MFS transporter;protein_id=AZR31148.1;transl_table=11 MFS transporter (2571455-2572705 +)	non-silent tcg -> tTg;	R5P
CP034655.1	2573589	t	t	t	t	t	G	t	t	t	t	t	t	t	t	t	t	t	t	t	t	t	cds-AZR31149.1;Parent=gene-KWO_012020;Dbxref=NCBI_GP:AZR31149.1;Name=AZR31149.1;gbkey=CDS;gene=dksA;inference=COORDINATES: similar to AA sequence:RefSeq:NP_637610.2;product=RNA polymerase-binding protein DksA;protein_id=AZR31149.1;transl_table=11 RNA polymerase-binding protein DksA (2573043-2574065 -)	non-silent aaa -> aaC;	BCC246
CP034655.1	2573810	c	c	c	c	c	c	T	T	T	T	c	c	c	c	c	c	c	c	c	c	c	cds-AZR31149.1;Parent=gene-KWO_012020;Dbxref=NCBI_GP:AZR31149.1;Name=AZR31149.1;gbkey=CDS;gene=dksA;inference=COORDINATES: similar to AA sequence:RefSeq:NP_637610.2;product=RNA polymerase-binding protein DksA;protein_id=AZR31149.1;transl_table=11 RNA polymerase-binding protein DksA (2573043-2574065 -)	non-silent gct -> Act;	BCC247 BCC248 BCC250 BCC265
CP034655.1	2576662	t	t	t	t	t	t	t	t	t	t	t	t	t	t	t	C	t	t	t	t	t			E52
CP034655.1	2580882	a	a	G	a	a	G	G	G	G	G	a	G	G	G	G	G	a	a	a	a	a	cds-KWO_012065;Parent=gene-KWO_012065;Note=frameshifted;gbkey=CDS;inference=COORDINATES: similar to AA sequence:RefSeq:NP_637620.1;product=acyl-CoA thioesterase;pseudo=true;transl_table=11 acyl-CoA thioesterase (2580099-2581356 +)	non-silent agc -> Ggc;	R5P BCC246 BCC247 BCC248 BCC250 BCC265 BCC278 BCC280 BCC281 BCC282 E52
CP034655.1	2582512	c	c	c	c	c	c	T	T	T	T	c	c	c	c	c	c	c	c	c	c	c	cds-AZR31157.1;Parent=gene-KWO_012075;Dbxref=NCBI_GP:AZR31157.1;Name=AZR31157.1;gbkey=CDS;inference=COORDINATES: similar to AA sequence:RefSeq:WP_007971068.1;product=phosphoglycolate phosphatase;protein_id=AZR31157.1;transl_table=11 phosphoglycolate phosphatase (2582346-2583038 -)	non-silent ggc -> gAc;	BCC247 BCC248 BCC250 BCC265
CP034655.1	2583664	g	g	g	g	g	g	g	g	g	g	g	g	g	g	g	A	g	g	g	g	g	cds-AZR31158.1;Parent=gene-KWO_012080;Dbxref=NCBI_GP:AZR31158.1;Name=AZR31158.1;gbkey=CDS;gene=ubiG;inference=COORDINATES: similar to AA sequence:RefSeq:NP_637624.1;product=bifunctional 2-polyprenyl-6-hydroxyphenol methylase/3-demethylubiquinol 3-O-methyltransferase UbiG;protein_id=AZR31158.1;transl_table=11 bifunctional 2-polyprenyl-6-hydroxyphenol methylase/3-demethylubiquinol 3-O-methyltransfe…	silent ctc -> ctT;	E52
CP034655.1	2583898	t	t	A	t	t	t	t	t	t	t	t	t	t	t	t	t	t	t	t	t	t	cds-AZR31159.1;Parent=gene-KWO_012085;Dbxref=NCBI_GP:AZR31159.1;Name=AZR31159.1;gbkey=CDS;inference=COORDINATES: similar to AA sequence:RefSeq:NP_637625.1;product=TRZ/ATZ family hydrolase;protein_id=AZR31159.1;transl_table=11 TRZ/ATZ family hydrolase (2583874-2585223 -)	non-silent gaa -> gaT;	R5P
CP034655.1	2583899	t	t	A	t	t	t	t	t	t	t	t	t	t	t	t	t	t	t	t	t	t	cds-AZR31159.1;Parent=gene-KWO_012085;Dbxref=NCBI_GP:AZR31159.1;Name=AZR31159.1;gbkey=CDS;inference=COORDINATES: similar to AA sequence:RefSeq:NP_637625.1;product=TRZ/ATZ family hydrolase;protein_id=AZR31159.1;transl_table=11 TRZ/ATZ family hydrolase (2583874-2585223 -)	non-silent gaa -> gTa;	R5P
CP034655.1	2584540	a	a	a	a	a	a	a	a	a	a	a	a	a	a	a	C	a	a	a	a	a	cds-AZR31159.1;Parent=gene-KWO_012085;Dbxref=NCBI_GP:AZR31159.1;Name=AZR31159.1;gbkey=CDS;inference=COORDINATES: similar to AA sequence:RefSeq:NP_637625.1;product=TRZ/ATZ family hydrolase;protein_id=AZR31159.1;transl_table=11 TRZ/ATZ family hydrolase (2583874-2585223 -)	silent act -> acG;	E52
CP034655.1	2588365	c	c	c	c	c	c	c	T	c	c	c	c	c	c	c	c	c	c	c	c	c	cds-AZR31162.1;Parent=gene-KWO_012110;Dbxref=NCBI_GP:AZR31162.1;Name=AZR31162.1;gbkey=CDS;inference=COORDINATES: similar to AA sequence:RefSeq:WP_010372761.1;product=IS110 family transposase;protein_id=AZR31162.1;transl_table=11 IS110 family transposase (2588041-2589012 -)	silent ttg -> ttA;	BCC248
CP034655.1	2589584	g	g	g	g	g	g	g	g	g	g	g	g	g	g	T	g	g	g	g	g	g	cds-AZR31163.1;Parent=gene-KWO_012115;Dbxref=NCBI_GP:AZR31163.1;Name=AZR31163.1;gbkey=CDS;inference=COORDINATES: similar to AA sequence:RefSeq:NP_637629.1;product=EAL domain-containing protein;protein_id=AZR31163.1;transl_table=11 EAL domain-containing protein (2589321-2591438 -)	non-silent cat -> Aat;	BCC282
CP034655.1	2591168	c	c	A	c	c	c	c	c	c	c	c	c	c	c	c	c	c	c	c	c	c	cds-AZR31163.1;Parent=gene-KWO_012115;Dbxref=NCBI_GP:AZR31163.1;Name=AZR31163.1;gbkey=CDS;inference=COORDINATES: similar to AA sequence:RefSeq:NP_637629.1;product=EAL domain-containing protein;protein_id=AZR31163.1;transl_table=11 EAL domain-containing protein (2589321-2591438 -)	non-silent gcc -> Tcc;	R5P
CP034655.1	2592660	g	g	g	g	g	g	g	g	g	g	g	A	A	A	g	g	g	g	g	g	g	cds-AZR31165.1;Parent=gene-KWO_012125;Dbxref=NCBI_GP:AZR31165.1;Name=AZR31165.1;gbkey=CDS;inference=COORDINATES: similar to AA sequence:RefSeq:WP_003486059.1;product=RNA methyltransferase;protein_id=AZR31165.1;transl_table=11 RNA methyltransferase (2592416-2593180 -)	non-silent gca -> gTa;	BCC278 BCC280 BCC281
CP034655.1	2601504	c	c	c	c	c	c	c	c	c	c	c	c	c	c	c	c	c	c	c	T	c	cds-AZR31172.1;Parent=gene-KWO_012170;Dbxref=NCBI_GP:AZR31172.1;Name=AZR31172.1;gbkey=CDS;inference=COORDINATES: similar to AA sequence:RefSeq:NP_637639.1;product=YdiU family protein;protein_id=AZR31172.1;transl_table=11 YdiU family protein (2600598-2602154 -)	silent cgg -> cgA;	NCPPB4394
CP034655.1	2606608	c	c	c	c	c	c	T	c	c	c	c	c	c	c	c	c	c	c	c	c	c	cds-KWO_012200;Parent=gene-KWO_012200;Note=frameshifted;gbkey=CDS;inference=COORDINATES: similar to AA sequence:RefSeq:NP_637645.1;product=NAD(P)/FAD-dependent oxidoreductase;pseudo=true;transl_table=11 NAD(P)/FAD-dependent oxidoreductase (2605718-2606898 +)	silent agc -> agT;	BCC247
CP034655.1	2607067	c	c	c	c	c	G	c	c	c	c	c	c	c	c	c	c	c	c	c	c	c			BCC246
CP034655.1	2608384	t	t	t	t	t	t	C	C	C	C	t	t	t	t	t	t	t	t	t	t	t	cds-AZR31178.1;Parent=gene-KWO_012205;Dbxref=NCBI_GP:AZR31178.1;Name=AZR31178.1;gbkey=CDS;inference=COORDINATES: similar to AA sequence:RefSeq:NP_637646.1;product=EAL domain-containing protein;protein_id=AZR31178.1;transl_table=11 EAL domain-containing protein (2607123-2609192 +)	non-silent ctc -> cCc;	BCC247 BCC248 BCC250 BCC265
CP034655.1	2609370	c	c	c	c	c	T	c	c	c	c	c	c	c	c	c	c	c	c	c	c	c	cds-AZR31179.1;Parent=gene-KWO_012210;Dbxref=NCBI_GP:AZR31179.1;Name=AZR31179.1;gbkey=CDS;gene=htpX;inference=COORDINATES: similar to AA sequence:RefSeq:NP_637647.1;product=protease HtpX;protein_id=AZR31179.1;transl_table=11 protease HtpX (2609245-2610123 -)	non-silent gcg -> Acg;	BCC246
CP034655.1	2619081	g	g	g	g	g	g	g	g	g	g	g	g	g	g	g	A	g	g	g	g	g	cds-AZR31187.1;Parent=gene-KWO_012255;Dbxref=NCBI_GP:AZR31187.1;Name=AZR31187.1;gbkey=CDS;gene=tsaE;inference=COORDINATES: similar to AA sequence:RefSeq:WP_017156148.1;product=tRNA (adenosine(37)-N6)-threonylcarbamoyltransferase complex ATPase subunit type 1 TsaE;protein_id=AZR31187.1;transl_table=11 tRNA (adenosine(37)-N6)-threonylcarbamoyltransferase complex ATPase subunit type 1 TsaE (2618622-…	silent acc -> acT;	E52
CP034655.1	2619608	a	a	G	a	a	G	G	G	G	G	a	G	G	G	G	G	a	a	a	a	a	cds-AZR31188.1;Parent=gene-KWO_012260;Dbxref=NCBI_GP:AZR31188.1;Name=AZR31188.1;gbkey=CDS;inference=COORDINATES: similar to AA sequence:RefSeq:NP_637656.1;product=bifunctional ADP-dependent NAD(P)H-hydrate dehydratase/NAD(P)H-hydrate epimerase;protein_id=AZR31188.1;transl_table=11 bifunctional ADP-dependent NAD(P)H-hydrate dehydratase/NAD(P)H-hydrate epimerase (2619119-2620606 -)	silent gct -> gcC;	R5P BCC246 BCC247 BCC248 BCC250 BCC265 BCC278 BCC280 BCC281 BCC282 E52
CP034655.1	2625828	c	c	T	c	c	c	c	c	c	c	c	c	c	c	c	c	c	c	c	c	c	cds-AZR31191.1;Parent=gene-KWO_012280;Dbxref=NCBI_GP:AZR31191.1;Name=AZR31191.1;gbkey=CDS;inference=COORDINATES: similar to AA sequence:RefSeq:WP_017112352.1;product=formylglycine-generating enzyme family protein;protein_id=AZR31191.1;transl_table=11 formylglycine-generating enzyme family protein (2625247-2627082 -)	non-silent ggc -> Agc;	R5P
CP034655.1	2627326	g	g	g	g	g	g	g	g	g	g	g	g	g	g	g	A	g	g	g	g	g	cds-KWO_012290;Parent=gene-KWO_012290;Note=incomplete%3B partial on complete genome%3B missing stop;gbkey=CDS;inference=COORDINATES: similar to AA sequence:RefSeq:WP_005928278.1;product=ribonuclease D;pseudo=true;transl_table=11 ribonuclease D (2627182-2627388 +)	non-silent gca -> Aca;	E52
CP034655.1	2628471	t	t	C	t	C	C	C	C	C	C	C	C	C	C	C	C	t	t	t	t	t			R5P BCC210 BCC246 BCC247 BCC248 BCC250 BCC265 BCC274 BCC278 BCC280 BCC281 BCC282 E52
CP034655.1	2637957	c	c	T	c	c	c	c	c	c	c	c	c	c	c	c	c	c	c	c	c	c	cds-AZR31199.1;Parent=gene-KWO_012345;Dbxref=NCBI_GP:AZR31199.1;Name=AZR31199.1;gbkey=CDS;inference=COORDINATES: similar to AA sequence:RefSeq:WP_014090390.1;product=DEAD/DEAH box helicase;protein_id=AZR31199.1;transl_table=11 DEAD/DEAH box helicase (2636926-2641320 -)	non-silent gcc -> Acc;	R5P
CP034655.1	2638576	g	g	g	g	g	g	g	g	g	g	g	T	T	T	g	g	g	g	g	g	g	cds-AZR31199.1;Parent=gene-KWO_012345;Dbxref=NCBI_GP:AZR31199.1;Name=AZR31199.1;gbkey=CDS;inference=COORDINATES: similar to AA sequence:RefSeq:WP_014090390.1;product=DEAD/DEAH box helicase;protein_id=AZR31199.1;transl_table=11 DEAD/DEAH box helicase (2636926-2641320 -)	non-silent gac -> gaA;	BCC278 BCC280 BCC281
CP034655.1	2642672	g	g	g	g	g	g	C	C	C	C	g	g	g	g	g	g	g	g	g	g	g	cds-AZR31201.1;Parent=gene-KWO_012355;Dbxref=NCBI_GP:AZR31201.1;Name=AZR31201.1;gbkey=CDS;inference=COORDINATES: similar to AA sequence:RefSeq:WP_010382416.1;product=hypothetical protein;protein_id=AZR31201.1;transl_table=11 hypothetical protein (2642392-2642718 -)	non-silent acc -> aGc;	BCC247 BCC248 BCC250 BCC265
CP034655.1	2646089	g	g	C	g	g	g	C	C	C	C	g	g	g	g	g	C	g	g	g	g	g	cds-AZR32934.1;Parent=gene-KWO_012380;Dbxref=NCBI_GP:AZR32934.1;Name=AZR32934.1;gbkey=CDS;inference=COORDINATES: similar to AA sequence:RefSeq:NP_637676.1;product=cytochrome c1;protein_id=AZR32934.1;transl_table=11 cytochrome c1 (2645424-2646167 -)	non-silent cgg -> Ggg;	R5P BCC247 BCC248 BCC250 BCC265 E52
CP034655.1	2653518	g	g	g	g	g	g	g	g	g	g	g	g	g	g	g	*	g	g	g	g	g	cds-KWO_012415;Parent=gene-KWO_012415;Note=frameshifted;gbkey=CDS;inference=COORDINATES: similar to AA sequence:RefSeq:WP_010372572.1;product=PhoH family protein;pseudo=true;transl_table=11 PhoH family protein (2653253-2654241 +)	non-silent tgc -> t*c;	E52
CP034655.1	2654443	c	c	c	c	c	A	c	c	c	c	c	c	c	c	c	c	c	c	c	c	c	cds-AZR31211.1;Parent=gene-KWO_012420;Dbxref=NCBI_GP:AZR31211.1;Name=AZR31211.1;gbkey=CDS;inference=COORDINATES: similar to AA sequence:RefSeq:WP_010382448.1;product=hypothetical protein;protein_id=AZR31211.1;transl_table=11 hypothetical protein (2654238-2654762 +)	non-silent gca -> gAa;	BCC246
CP034655.1	2669042	c	c	c	c	c	c	c	c	c	c	c	c	T	c	c	c	c	c	c	c	c	cds-AZR31223.1;Parent=gene-KWO_012495;Dbxref=NCBI_GP:AZR31223.1;Name=AZR31223.1;gbkey=CDS;inference=COORDINATES: similar to AA sequence:RefSeq:NP_637698.1;product=polyamine ABC transporter substrate-binding protein;protein_id=AZR31223.1;transl_table=11 polyamine ABC transporter substrate-binding protein (2668653-2669768 -)	non-silent gtg -> Atg;	BCC280
CP034655.1	2669860	c	c	c	c	c	c	c	T	c	c	c	c	c	c	c	c	c	c	c	c	c			BCC248
CP034655.1	2671604	c	c	c	c	c	c	c	c	c	c	c	T	T	T	T	c	c	c	c	c	c			BCC278 BCC280 BCC281 BCC282
CP034655.1	2675751	c	c	c	c	c	c	c	c	c	c	c	c	c	c	c	G	c	c	c	c	c	cds-AZR31227.1;Parent=gene-KWO_012520;Dbxref=NCBI_GP:AZR31227.1;Name=AZR31227.1;gbkey=CDS;inference=COORDINATES: similar to AA sequence:RefSeq:WP_007972335.1;product=FAD-binding oxidoreductase;protein_id=AZR31227.1;transl_table=11 FAD-binding oxidoreductase (2675360-2676676 +)	non-silent gcc -> gGc;	E52
CP034655.1	2676365	g	g	g	g	g	A	g	g	g	g	g	g	g	g	g	g	g	g	g	g	g	cds-AZR31227.1;Parent=gene-KWO_012520;Dbxref=NCBI_GP:AZR31227.1;Name=AZR31227.1;gbkey=CDS;inference=COORDINATES: similar to AA sequence:RefSeq:WP_007972335.1;product=FAD-binding oxidoreductase;protein_id=AZR31227.1;transl_table=11 FAD-binding oxidoreductase (2675360-2676676 +)	non-silent gta -> Ata;	BCC246
CP034655.1	2680063	a	a	a	a	a	a	a	a	a	a	a	G	a	a	a	a	a	a	a	a	a	cds-AZR31229.1;Parent=gene-KWO_012535;Dbxref=NCBI_GP:AZR31229.1;Name=AZR31229.1;gbkey=CDS;inference=COORDINATES: similar to AA sequence:RefSeq:WP_022557821.1;product=IS5 family transposase;protein_id=AZR31229.1;transl_table=11 IS5 family transposase (2679942-2680925 -)	non-silent gtc -> gCc;	BCC278
CP034655.1	2681537	g	g	g	g	g	g	g	g	g	g	g	g	g	g	g	g	A	g	g	g	g	cds-AZR31230.1;Parent=gene-KWO_012545;Dbxref=NCBI_GP:AZR31230.1;Name=AZR31230.1;gbkey=CDS;inference=COORDINATES: similar to AA sequence:RefSeq:WP_010376935.1;product=hypothetical protein;protein_id=AZR31230.1;transl_table=11 hypothetical protein (2681524-2681805 -)	non-silent ccg -> cTg;	NCPPB4380
CP034655.1	2681951	c	c	c	c	c	c	c	c	c	c	c	T	T	T	T	c	c	c	c	c	c	cds-AZR31231.1;Parent=gene-KWO_012550;Dbxref=NCBI_GP:AZR31231.1;Name=AZR31231.1;gbkey=CDS;inference=COORDINATES: similar to AA sequence:RefSeq:NP_637708.1;product=CbbBc protein;protein_id=AZR31231.1;transl_table=11 CbbBc protein (2681795-2684143 -)	silent gcg -> gcA;	BCC278 BCC280 BCC281 BCC282
CP034655.1	2685264	g	g	g	g	g	C	g	g	g	g	g	g	g	g	g	g	g	g	g	g	g	cds-AZR31233.1;Parent=gene-KWO_012560;Dbxref=NCBI_GP:AZR31233.1;Name=AZR31233.1;gbkey=CDS;inference=COORDINATES: similar to AA sequence:RefSeq:WP_017118627.1;product=MFS transporter;protein_id=AZR31233.1;transl_table=11 MFS transporter (2684982-2686670 -)	silent gcc -> gcG;	BCC246
CP034655.1	2685462	g	g	g	g	g	g	T	T	T	T	g	g	g	g	g	g	g	g	g	g	g	cds-AZR31233.1;Parent=gene-KWO_012560;Dbxref=NCBI_GP:AZR31233.1;Name=AZR31233.1;gbkey=CDS;inference=COORDINATES: similar to AA sequence:RefSeq:WP_017118627.1;product=MFS transporter;protein_id=AZR31233.1;transl_table=11 MFS transporter (2684982-2686670 -)	silent ggc -> ggA;	BCC247 BCC248 BCC250 BCC265
CP034655.1	2697925	c	c	T	c	c	c	c	c	c	c	c	c	c	c	c	c	c	c	c	c	c	cds-KWO_012590;Parent=gene-KWO_012590;Note=frameshifted;gbkey=CDS;inference=COORDINATES: similar to AA sequence:RefSeq:WP_007962777.1;product=response regulator;pseudo=true;transl_table=11 response regulator (2694413-2698508 +)	silent acc -> acT;	R5P
CP034655.1	2698923	g	g	g	g	g	T	g	g	g	g	g	g	g	g	g	g	g	g	g	g	g	cds-AZR31239.1;Parent=gene-KWO_012595;Dbxref=NCBI_GP:AZR31239.1;Name=AZR31239.1;gbkey=CDS;inference=COORDINATES: similar to AA sequence:RefSeq:WP_017156204.1;product=response regulator;protein_id=AZR31239.1;transl_table=11 response regulator (2698544-2699530 +)	non-silent cgt -> cTt;	BCC246
CP034655.1	2699230	g	g	g	g	g	g	g	g	g	A	g	g	g	g	g	g	g	g	g	g	g	cds-AZR31239.1;Parent=gene-KWO_012595;Dbxref=NCBI_GP:AZR31239.1;Name=AZR31239.1;gbkey=CDS;inference=COORDINATES: similar to AA sequence:RefSeq:WP_017156204.1;product=response regulator;protein_id=AZR31239.1;transl_table=11 response regulator (2698544-2699530 +)	silent gtg -> gtA;	BCC265
CP034655.1	2701107	g	g	A	g	g	g	g	g	g	g	g	g	g	g	g	g	g	g	g	g	g	cds-AZR31241.1;Parent=gene-KWO_012605;Dbxref=NCBI_GP:AZR31241.1;Name=AZR31241.1;gbkey=CDS;inference=COORDINATES: similar to AA sequence:RefSeq:NP_637716.1;product=DHA2 family efflux MFS transporter permease subunit;protein_id=AZR31241.1;transl_table=11 DHA2 family efflux MFS transporter permease subunit (2700150-2701577 +)	non-silent ggc -> Agc;	R5P
CP034655.1	2702815	g	g	g	g	g	g	g	g	g	g	g	g	g	g	A	g	g	g	g	g	g	cds-AZR31242.1;Parent=gene-KWO_012610;Dbxref=NCBI_GP:AZR31242.1;Name=AZR31242.1;gbkey=CDS;inference=COORDINATES: similar to AA sequence:RefSeq:NP_637719.1;product=NAD-glutamate dehydrogenase;protein_id=AZR31242.1;transl_table=11 NAD-glutamate dehydrogenase (2701811-2706817 -)	silent ctg -> Ttg;	BCC282
CP034655.1	2706825	g	g	g	g	g	g	g	g	g	g	g	g	A	g	g	g	g	g	g	g	g			BCC280
CP034655.1	2707723	g	g	g	g	g	g	g	g	g	g	g	g	g	g	g	C	g	g	g	g	g	cds-AZR31243.1;Parent=gene-KWO_012615;Dbxref=NCBI_GP:AZR31243.1;Name=AZR31243.1;gbkey=CDS;inference=COORDINATES: similar to AA sequence:RefSeq:WP_005917360.1;product=TetR/AcrR family transcriptional regulator;protein_id=AZR31243.1;transl_table=11 TetR/AcrR family transcriptional regulator (2707096-2707755 +)	non-silent gcc -> Ccc;	E52
CP034655.1	2708613	t	t	t	t	t	t	t	t	t	t	t	t	C	t	t	t	t	t	t	t	t	cds-AZR31244.1;Parent=gene-KWO_012620;Dbxref=NCBI_GP:AZR31244.1;Name=AZR31244.1;gbkey=CDS;inference=COORDINATES: similar to AA sequence:RefSeq:NP_637721.1;product=efflux RND transporter periplasmic adaptor subunit;protein_id=AZR31244.1;transl_table=11 efflux RND transporter periplasmic adaptor subunit (2707770-2709080 +)	non-silent tcg -> Ccg;	BCC280
CP034655.1	2709352	g	g	g	g	g	g	g	g	g	g	g	g	g	g	g	A	g	g	g	g	g	cds-AZR31245.1;Parent=gene-KWO_012625;Dbxref=NCBI_GP:AZR31245.1;Name=AZR31245.1;gbkey=CDS;inference=COORDINATES: similar to AA sequence:RefSeq:NP_637722.1;product=multidrug efflux RND transporter permease subunit;protein_id=AZR31245.1;transl_table=11 multidrug efflux RND transporter permease subunit (2709093-2712263 +)	non-silent cgt -> cAt;	E52
CP034655.1	2711016	c	c	c	c	c	T	c	c	c	c	c	c	c	c	c	c	c	c	c	c	c	cds-AZR31245.1;Parent=gene-KWO_012625;Dbxref=NCBI_GP:AZR31245.1;Name=AZR31245.1;gbkey=CDS;inference=COORDINATES: similar to AA sequence:RefSeq:NP_637722.1;product=multidrug efflux RND transporter permease subunit;protein_id=AZR31245.1;transl_table=11 multidrug efflux RND transporter permease subunit (2709093-2712263 +)	non-silent ctc -> Ttc;	BCC246
CP034655.1	2711273	g	g	g	g	g	T	g	g	g	g	g	g	g	g	g	g	g	g	g	g	g	cds-AZR31245.1;Parent=gene-KWO_012625;Dbxref=NCBI_GP:AZR31245.1;Name=AZR31245.1;gbkey=CDS;inference=COORDINATES: similar to AA sequence:RefSeq:NP_637722.1;product=multidrug efflux RND transporter permease subunit;protein_id=AZR31245.1;transl_table=11 multidrug efflux RND transporter permease subunit (2709093-2712263 +)	silent gcg -> gcT;	BCC246
CP034655.1	2715927	g	g	g	g	g	A	g	g	g	g	g	A	A	A	g	g	g	g	g	g	g	cds-AZR31250.1;Parent=gene-KWO_012650;Dbxref=NCBI_GP:AZR31250.1;Name=AZR31250.1;gbkey=CDS;inference=COORDINATES: similar to AA sequence:RefSeq:WP_017114886.1;product=hypothetical protein;protein_id=AZR31250.1;transl_table=11 hypothetical protein (2715732-2716088 -)	silent gac -> gaT;	BCC246 BCC278 BCC280 BCC281
CP034655.1	2715981	g	g	g	g	g	A	g	g	g	g	g	A	A	A	g	g	g	g	g	g	g	cds-AZR31250.1;Parent=gene-KWO_012650;Dbxref=NCBI_GP:AZR31250.1;Name=AZR31250.1;gbkey=CDS;inference=COORDINATES: similar to AA sequence:RefSeq:WP_017114886.1;product=hypothetical protein;protein_id=AZR31250.1;transl_table=11 hypothetical protein (2715732-2716088 -)	silent cac -> caT;	BCC246 BCC278 BCC280 BCC281
CP034655.1	2715985	a	a	a	a	a	G	a	a	a	a	a	G	G	G	a	a	a	a	a	a	a	cds-AZR31250.1;Parent=gene-KWO_012650;Dbxref=NCBI_GP:AZR31250.1;Name=AZR31250.1;gbkey=CDS;inference=COORDINATES: similar to AA sequence:RefSeq:WP_017114886.1;product=hypothetical protein;protein_id=AZR31250.1;transl_table=11 hypothetical protein (2715732-2716088 -)	non-silent ctg -> cCg;	BCC246 BCC278 BCC280 BCC281
CP034655.1	2716002	c	c	c	c	c	A	c	c	c	c	c	A	A	A	c	c	c	c	c	c	c	cds-AZR31250.1;Parent=gene-KWO_012650;Dbxref=NCBI_GP:AZR31250.1;Name=AZR31250.1;gbkey=CDS;inference=COORDINATES: similar to AA sequence:RefSeq:WP_017114886.1;product=hypothetical protein;protein_id=AZR31250.1;transl_table=11 hypothetical protein (2715732-2716088 -)	silent ctg -> ctT;	BCC246 BCC278 BCC280 BCC281
CP034655.1	2716011	t	t	t	t	t	C	t	t	t	t	t	C	C	C	t	t	t	t	t	t	t	cds-AZR31250.1;Parent=gene-KWO_012650;Dbxref=NCBI_GP:AZR31250.1;Name=AZR31250.1;gbkey=CDS;inference=COORDINATES: similar to AA sequence:RefSeq:WP_017114886.1;product=hypothetical protein;protein_id=AZR31250.1;transl_table=11 hypothetical protein (2715732-2716088 -)	silent gca -> gcG;	BCC246 BCC278 BCC280 BCC281
CP034655.1	2716014	t	t	t	t	t	C	t	t	t	t	t	C	C	C	t	t	t	t	t	t	t	cds-AZR31250.1;Parent=gene-KWO_012650;Dbxref=NCBI_GP:AZR31250.1;Name=AZR31250.1;gbkey=CDS;inference=COORDINATES: similar to AA sequence:RefSeq:WP_017114886.1;product=hypothetical protein;protein_id=AZR31250.1;transl_table=11 hypothetical protein (2715732-2716088 -)	silent caa -> caG;	BCC246 BCC278 BCC280 BCC281
CP034655.1	2716045	a	a	a	a	a	a	a	a	a	a	a	T	T	T	a	a	a	a	a	a	a	cds-AZR31250.1;Parent=gene-KWO_012650;Dbxref=NCBI_GP:AZR31250.1;Name=AZR31250.1;gbkey=CDS;inference=COORDINATES: similar to AA sequence:RefSeq:WP_017114886.1;product=hypothetical protein;protein_id=AZR31250.1;transl_table=11 hypothetical protein (2715732-2716088 -)	non-silent cta -> cAa;	BCC278 BCC280 BCC281
CP034655.1	2716269	a	a	a	a	a	T	T	T	T	T	a	T	T	T	T	T	a	a	a	a	a	cds-AZR31251.1;Parent=gene-KWO_012660;Dbxref=NCBI_GP:AZR31251.1;Name=AZR31251.1;gbkey=CDS;inference=COORDINATES: similar to AA sequence:RefSeq:WP_007975311.1;product=IS5 family transposase;protein_id=AZR31251.1;transl_table=11 IS5 family transposase (2716190-2717170 +)	non-silent gag -> gTg;	BCC246 BCC247 BCC248 BCC250 BCC265 BCC278 BCC280 BCC281 BCC282 E52
CP034655.1	2716276	g	g	g	g	g	C	C	C	C	C	g	C	C	C	C	C	g	g	g	g	g	cds-AZR31251.1;Parent=gene-KWO_012660;Dbxref=NCBI_GP:AZR31251.1;Name=AZR31251.1;gbkey=CDS;inference=COORDINATES: similar to AA sequence:RefSeq:WP_007975311.1;product=IS5 family transposase;protein_id=AZR31251.1;transl_table=11 IS5 family transposase (2716190-2717170 +)	silent gtg -> gtC;	BCC246 BCC247 BCC248 BCC250 BCC265 BCC278 BCC280 BCC281 BCC282 E52
CP034655.1	2716277	a	a	a	a	a	G	G	G	G	G	a	G	G	G	G	G	a	a	a	a	a	cds-AZR31251.1;Parent=gene-KWO_012660;Dbxref=NCBI_GP:AZR31251.1;Name=AZR31251.1;gbkey=CDS;inference=COORDINATES: similar to AA sequence:RefSeq:WP_007975311.1;product=IS5 family transposase;protein_id=AZR31251.1;transl_table=11 IS5 family transposase (2716190-2717170 +)	non-silent att -> Gtt;	BCC246 BCC247 BCC248 BCC250 BCC265 BCC278 BCC280 BCC281 BCC282 E52
CP034655.1	2717177	c	c	c	c	c	c	c	c	c	c	c	c	c	c	c	G	c	c	c	c	c			E52
CP034655.1	2717185	c	c	c	c	c	c	c	c	c	c	c	c	c	c	c	G	c	c	c	c	c			E52
CP034655.1	2717405	a	a	G	a	a	G	G	G	G	G	a	G	G	G	G	G	a	a	a	a	a	cds-AZR32938.1;Parent=gene-KWO_012665;Dbxref=NCBI_GP:AZR32938.1;Name=AZR32938.1;gbkey=CDS;inference=COORDINATES: similar to AA sequence:RefSeq:WP_017116255.1;product=hypothetical protein;protein_id=AZR32938.1;transl_table=11 hypothetical protein (2717285-2717554 -)	silent gat -> gaC;	R5P BCC246 BCC247 BCC248 BCC250 BCC265 BCC278 BCC280 BCC281 BCC282 E52
CP034655.1	2717408	g	g	A	g	g	A	A	A	A	A	g	A	A	A	A	A	g	g	g	g	g	cds-AZR32938.1;Parent=gene-KWO_012665;Dbxref=NCBI_GP:AZR32938.1;Name=AZR32938.1;gbkey=CDS;inference=COORDINATES: similar to AA sequence:RefSeq:WP_017116255.1;product=hypothetical protein;protein_id=AZR32938.1;transl_table=11 hypothetical protein (2717285-2717554 -)	silent aac -> aaT;	R5P BCC246 BCC247 BCC248 BCC250 BCC265 BCC278 BCC280 BCC281 BCC282 E52
CP034655.1	2717420	g	g	A	g	g	A	A	A	A	A	g	A	A	A	A	A	g	g	g	g	g	cds-AZR32938.1;Parent=gene-KWO_012665;Dbxref=NCBI_GP:AZR32938.1;Name=AZR32938.1;gbkey=CDS;inference=COORDINATES: similar to AA sequence:RefSeq:WP_017116255.1;product=hypothetical protein;protein_id=AZR32938.1;transl_table=11 hypothetical protein (2717285-2717554 -)	silent gac -> gaT;	R5P BCC246 BCC247 BCC248 BCC250 BCC265 BCC278 BCC280 BCC281 BCC282 E52
CP034655.1	2718819	g	g	A	g	g	g	g	g	g	g	g	g	g	g	g	g	g	g	g	g	g	cds-AZR31252.1;Parent=gene-KWO_012675;Dbxref=NCBI_GP:AZR31252.1;Name=AZR31252.1;gbkey=CDS;inference=COORDINATES: similar to AA sequence:RefSeq:WP_010372270.1;product=LacI family DNA-binding transcriptional regulator;protein_id=AZR31252.1;transl_table=11 LacI family DNA-binding transcriptional regulator (2717924-2718919 -)	non-silent gcc -> gTc;	R5P
CP034655.1	2727185	t	t	A	t	t	t	t	t	t	t	t	t	t	t	t	t	t	t	t	t	t			R5P
CP034655.1	2732207	c	c	c	c	c	c	c	c	c	c	c	c	c	c	T	c	c	c	c	c	c	cds-AZR31260.1;Parent=gene-KWO_012735;Dbxref=NCBI_GP:AZR31260.1;Name=AZR31260.1;gbkey=CDS;gene=secD;inference=COORDINATES: similar to AA sequence:RefSeq:NP_637730.1;product=protein translocase subunit SecD;protein_id=AZR31260.1;transl_table=11 protein translocase subunit SecD (2731215-2733083 -)	non-silent ggt -> Agt;	BCC282
CP034655.1	2733230	g	g	A	g	g	g	g	g	g	g	g	g	g	g	g	g	g	g	g	g	g			R5P
CP034655.1	2737551	g	g	g	g	g	g	g	g	g	g	g	g	g	g	T	g	g	g	g	g	g	cds-AZR31265.1;Parent=gene-KWO_012765;Dbxref=NCBI_GP:AZR31265.1;Name=AZR31265.1;gbkey=CDS;inference=COORDINATES: similar to AA sequence:RefSeq:NP_637735.1;product=aminotransferase class III-fold pyridoxal phosphate-dependent enzyme;protein_id=AZR31265.1;transl_table=11 aminotransferase class III-fold pyridoxal phosphate-dependent enzyme (2737082-2738578 +)	non-silent cgc -> cTc;	BCC282
CP034655.1	2741161	t	t	t	t	t	t	t	t	t	t	t	t	t	t	t	C	t	t	t	t	t	cds-AZR32944.1;Parent=gene-KWO_012785;Dbxref=NCBI_GP:AZR32944.1;Name=AZR32944.1;gbkey=CDS;inference=COORDINATES: similar to AA sequence:RefSeq:NP_637738.1;product=phytase;protein_id=AZR32944.1;transl_table=11 phytase (2740359-2741432 -)	non-silent aag -> aGg;	E52
CP034655.1	2742052	t	t	C	t	C	C	C	C	C	C	C	C	C	C	C	C	t	t	t	t	t	cds-AZR32945.1;Parent=gene-KWO_012790;Dbxref=NCBI_GP:AZR32945.1;Name=AZR32945.1;gbkey=CDS;inference=COORDINATES: similar to AA sequence:RefSeq:NP_637739.1;product=TonB-dependent receptor;protein_id=AZR32945.1;transl_table=11 TonB-dependent receptor (2741477-2743993 -)	non-silent agc -> Ggc;	R5P BCC210 BCC246 BCC247 BCC248 BCC250 BCC265 BCC274 BCC278 BCC280 BCC281 BCC282 E52
CP034655.1	2744701	c	c	c	c	c	c	c	c	T	c	c	c	c	c	c	c	c	c	c	c	c	cds-AZR31267.1;Parent=gene-KWO_012795;Dbxref=NCBI_GP:AZR31267.1;Name=AZR31267.1;gbkey=CDS;inference=COORDINATES: similar to AA sequence:RefSeq:WP_017116260.1;product=uracil phosphoribosyltransferase;protein_id=AZR31267.1;transl_table=11 uracil phosphoribosyltransferase (2744187-2744819 +)	non-silent gcg -> gTg;	BCC250
CP034655.1	2749277	g	g	g	g	g	g	A	A	A	A	g	g	g	g	g	g	g	g	g	g	g	cds-AZR31270.1;Parent=gene-KWO_012815;Dbxref=NCBI_GP:AZR31270.1;Name=AZR31270.1;gbkey=CDS;gene=ggt;inference=COORDINATES: similar to AA sequence:RefSeq:WP_017157276.1;product=gamma-glutamyltransferase;protein_id=AZR31270.1;transl_table=11 gamma-glutamyltransferase (2749233-2751011 -)	non-silent ccg -> Tcg;	BCC247 BCC248 BCC250 BCC265
CP034655.1	2754028	c	c	A	c	c	c	c	c	c	c	c	c	c	c	c	c	c	c	c	c	c	cds-AZR31274.1;Parent=gene-KWO_012845;Dbxref=NCBI_GP:AZR31274.1;Name=AZR31274.1;gbkey=CDS;gene=htpG;inference=COORDINATES: similar to AA sequence:RefSeq:NP_637747.1;product=molecular chaperone HtpG;protein_id=AZR31274.1;transl_table=11 molecular chaperone HtpG (2753432-2755336 +)	silent atc -> atA;	R5P
CP034655.1	2754223	c	c	c	c	c	c	c	c	c	c	c	c	c	c	c	A	c	c	c	c	c	cds-AZR31274.1;Parent=gene-KWO_012845;Dbxref=NCBI_GP:AZR31274.1;Name=AZR31274.1;gbkey=CDS;gene=htpG;inference=COORDINATES: similar to AA sequence:RefSeq:NP_637747.1;product=molecular chaperone HtpG;protein_id=AZR31274.1;transl_table=11 molecular chaperone HtpG (2753432-2755336 +)	silent ggc -> ggA;	E52
CP034655.1	2759609	g	g	g	g	g	g	g	g	g	g	g	C	C	C	C	g	g	g	g	g	g			BCC278 BCC280 BCC281 BCC282
CP034655.1	2764421	t	t	t	t	t	t	t	t	t	t	t	A	A	A	t	t	t	t	t	t	t	cds-AZR31280.1;Parent=gene-KWO_012880;Dbxref=NCBI_GP:AZR31280.1;Name=AZR31280.1;gbkey=CDS;inference=COORDINATES: similar to AA sequence:RefSeq:WP_016850071.1;product=TonB-dependent receptor;protein_id=AZR31280.1;transl_table=11 TonB-dependent receptor (2763570-2766464 -)	non-silent agc -> Tgc;	BCC278 BCC280 BCC281
CP034655.1	2770400	c	c	T	c	c	c	c	c	c	c	c	c	c	c	c	c	c	c	c	c	c	cds-AZR31283.1;Parent=gene-KWO_012900;Dbxref=NCBI_GP:AZR31283.1;Name=AZR31283.1;gbkey=CDS;inference=COORDINATES: similar to AA sequence:RefSeq:WP_005920354.1;product=glycosyl hydrolase family 43;protein_id=AZR31283.1;transl_table=11 glycosyl hydrolase family 43 (2769603-2771189 -)	non-silent gcg -> Acg;	R5P
CP034655.1	2770565	g	g	g	g	g	A	g	g	g	g	g	g	g	g	g	g	g	g	g	g	g	cds-AZR31283.1;Parent=gene-KWO_012900;Dbxref=NCBI_GP:AZR31283.1;Name=AZR31283.1;gbkey=CDS;inference=COORDINATES: similar to AA sequence:RefSeq:WP_005920354.1;product=glycosyl hydrolase family 43;protein_id=AZR31283.1;transl_table=11 glycosyl hydrolase family 43 (2769603-2771189 -)	silent ctg -> Ttg;	BCC246
CP034655.1	2770708	c	c	c	c	c	c	c	c	c	c	c	c	c	c	c	T	c	c	c	c	c	cds-AZR31283.1;Parent=gene-KWO_012900;Dbxref=NCBI_GP:AZR31283.1;Name=AZR31283.1;gbkey=CDS;inference=COORDINATES: similar to AA sequence:RefSeq:WP_005920354.1;product=glycosyl hydrolase family 43;protein_id=AZR31283.1;transl_table=11 glycosyl hydrolase family 43 (2769603-2771189 -)	non-silent ggt -> gAt;	E52
CP034655.1	2774992	t	t	C	t	t	t	t	t	t	t	t	t	t	t	t	t	t	t	t	t	t	cds-AZR31284.1;Parent=gene-KWO_012905;Dbxref=NCBI_GP:AZR31284.1;Name=AZR31284.1;gbkey=CDS;inference=COORDINATES: similar to AA sequence:RefSeq:WP_017154735.1;product=carbohydrate-binding protein;protein_id=AZR31284.1;transl_table=11 carbohydrate-binding protein (2771186-2775544 -)	non-silent aca -> Gca;	R5P
CP034655.1	2779535	g	g	g	g	g	g	g	g	g	g	g	A	A	A	A	g	g	g	g	g	g	cds-AZR31286.1;Parent=gene-KWO_012915;Dbxref=NCBI_GP:AZR31286.1;Name=AZR31286.1;gbkey=CDS;inference=COORDINATES: similar to AA sequence:RefSeq:WP_002810936.1;product=Tat pathway signal protein;protein_id=AZR31286.1;transl_table=11 Tat pathway signal protein (2779106-2781463 -)	silent ggc -> ggT;	BCC278 BCC280 BCC281 BCC282
CP034655.1	2780563	c	c	c	c	c	c	c	c	c	c	c	c	c	T	c	c	c	c	c	c	c	cds-AZR31286.1;Parent=gene-KWO_012915;Dbxref=NCBI_GP:AZR31286.1;Name=AZR31286.1;gbkey=CDS;inference=COORDINATES: similar to AA sequence:RefSeq:WP_002810936.1;product=Tat pathway signal protein;protein_id=AZR31286.1;transl_table=11 Tat pathway signal protein (2779106-2781463 -)	non-silent gcg -> Acg;	BCC281
CP034655.1	2781036	g	g	g	g	g	A	g	g	g	g	g	g	g	g	g	g	g	g	g	g	g	cds-AZR31286.1;Parent=gene-KWO_012915;Dbxref=NCBI_GP:AZR31286.1;Name=AZR31286.1;gbkey=CDS;inference=COORDINATES: similar to AA sequence:RefSeq:WP_002810936.1;product=Tat pathway signal protein;protein_id=AZR31286.1;transl_table=11 Tat pathway signal protein (2779106-2781463 -)	non-silent ccg -> cTg;	BCC246
CP034655.1	2782266	g	g	g	g	g	g	g	g	g	g	g	A	A	A	g	g	g	g	g	g	g	cds-AZR31287.1;Parent=gene-KWO_012920;Dbxref=NCBI_GP:AZR31287.1;Name=AZR31287.1;gbkey=CDS;inference=COORDINATES: similar to AA sequence:RefSeq:WP_017171569.1;product=peptidase S53;protein_id=AZR31287.1;transl_table=11 peptidase S53 (2781920-2783491 +)	non-silent cgc -> cAc;	BCC278 BCC280 BCC281
CP034655.1	2801650	t	t	t	t	t	t	t	t	t	t	t	t	t	t	t	C	t	t	t	t	t	cds-AZR31301.1;Parent=gene-KWO_012995;Dbxref=NCBI_GP:AZR31301.1;Name=AZR31301.1;gbkey=CDS;inference=COORDINATES: similar to AA sequence:RefSeq:NP_637769.1;product=hydroxyproline-2-epimerase;protein_id=AZR31301.1;transl_table=11 hydroxyproline-2-epimerase (2801118-2802056 -)	non-silent aac -> aGc;	E52
CP034655.1	2802736	g	g	g	g	g	g	g	g	g	g	g	g	g	g	g	A	g	g	g	g	g	cds-AZR31302.1;Parent=gene-KWO_013000;Dbxref=NCBI_GP:AZR31302.1;Name=AZR31302.1;gbkey=CDS;inference=COORDINATES: similar to AA sequence:RefSeq:NP_637770.1;product=AraC family transcriptional regulator;protein_id=AZR31302.1;transl_table=11 AraC family transcriptional regulator (2802217-2802933 +)	non-silent gtc -> Atc;	E52
CP034655.1	2806340	c	c	c	c	c	c	c	c	c	c	c	c	c	T	c	c	c	c	c	c	c	cds-AZR31306.1;Parent=gene-KWO_013020;Dbxref=NCBI_GP:AZR31306.1;Name=AZR31306.1;gbkey=CDS;inference=COORDINATES: similar to AA sequence:RefSeq:NP_637773.1;product=oxidative damage protection protein;protein_id=AZR31306.1;transl_table=11 oxidative damage protection protein (2806228-2806506 +)	non-silent gcc -> gTc;	BCC281
CP034655.1	2819854	a	a	a	a	a	*	a	a	a	a	a	a	a	a	a	a	a	a	a	a	a	cds-AZR31316.1;Parent=gene-KWO_013090;Dbxref=NCBI_GP:AZR31316.1;Name=AZR31316.1;gbkey=CDS;inference=COORDINATES: similar to AA sequence:RefSeq:WP_010363506.1;product=hypothetical protein;protein_id=AZR31316.1;transl_table=11 hypothetical protein (2819591-2820190 -)	non-silent ttg -> *tg;	BCC246
CP034655.1	2819855	t	t	t	t	t	*	t	t	t	t	t	t	t	t	t	t	t	t	t	t	t	cds-AZR31316.1;Parent=gene-KWO_013090;Dbxref=NCBI_GP:AZR31316.1;Name=AZR31316.1;gbkey=CDS;inference=COORDINATES: similar to AA sequence:RefSeq:WP_010363506.1;product=hypothetical protein;protein_id=AZR31316.1;transl_table=11 hypothetical protein (2819591-2820190 -)	non-silent gca -> gc*;	BCC246
CP034655.1	2819856	g	g	g	g	g	*	g	g	g	g	g	g	g	g	g	g	g	g	g	g	g	cds-AZR31316.1;Parent=gene-KWO_013090;Dbxref=NCBI_GP:AZR31316.1;Name=AZR31316.1;gbkey=CDS;inference=COORDINATES: similar to AA sequence:RefSeq:WP_010363506.1;product=hypothetical protein;protein_id=AZR31316.1;transl_table=11 hypothetical protein (2819591-2820190 -)	non-silent gca -> g*a;	BCC246
CP034655.1	2819857	c	c	c	c	c	*	c	c	c	c	c	c	c	c	c	c	c	c	c	c	c	cds-AZR31316.1;Parent=gene-KWO_013090;Dbxref=NCBI_GP:AZR31316.1;Name=AZR31316.1;gbkey=CDS;inference=COORDINATES: similar to AA sequence:RefSeq:WP_010363506.1;product=hypothetical protein;protein_id=AZR31316.1;transl_table=11 hypothetical protein (2819591-2820190 -)	non-silent gca -> *ca;	BCC246
CP034655.1	2819873	c	c	c	c	c	c	c	c	c	c	c	c	c	c	c	A	c	c	c	c	c	cds-AZR31316.1;Parent=gene-KWO_013090;Dbxref=NCBI_GP:AZR31316.1;Name=AZR31316.1;gbkey=CDS;inference=COORDINATES: similar to AA sequence:RefSeq:WP_010363506.1;product=hypothetical protein;protein_id=AZR31316.1;transl_table=11 hypothetical protein (2819591-2820190 -)	silent ggg -> ggT;	E52
CP034655.1	2822555	g	g	A	g	g	g	g	g	g	g	g	g	g	g	g	g	g	g	g	g	g	cds-AZR31319.1;Parent=gene-KWO_013105;Dbxref=NCBI_GP:AZR31319.1;Name=AZR31319.1;gbkey=CDS;inference=COORDINATES: similar to AA sequence:RefSeq:NP_637792.1;product=MBL fold metallo-hydrolase;protein_id=AZR31319.1;transl_table=11 MBL fold metallo-hydrolase (2822281-2823129 -)	non-silent ccg -> cTg;	R5P
CP034655.1	2824546	c	c	c	c	c	c	c	c	c	c	T	c	c	c	c	c	c	c	c	c	c			BCC274
CP034655.1	2825423	t	t	t	t	t	t	t	t	t	t	t	*	*	*	t	t	t	t	t	t	t	cds-AZR31321.1;Parent=gene-KWO_013115;Dbxref=NCBI_GP:AZR31321.1;Name=AZR31321.1;gbkey=CDS;inference=COORDINATES: similar to AA sequence:RefSeq:WP_017173582.1;product=TraB/GumN family protein;protein_id=AZR31321.1;transl_table=11 TraB/GumN family protein (2824588-2825604 -)	non-silent cat -> c*t;	BCC278 BCC280 BCC281
CP034655.1	2828003	a	a	a	a	a	a	G	G	G	G	a	a	a	a	a	a	a	a	a	a	a	cds-AZR31324.1;Parent=gene-KWO_013135;Dbxref=NCBI_GP:AZR31324.1;Name=AZR31324.1;gbkey=CDS;inference=COORDINATES: similar to AA sequence:RefSeq:NP_637798.2;product=glycosyltransferase family 1 protein;protein_id=AZR31324.1;transl_table=11 glycosyltransferase family 1 protein (2827823-2829019 -)	silent gat -> gaC;	BCC247 BCC248 BCC250 BCC265
CP034655.1	2828526	t	t	G	t	G	G	G	G	G	G	G	G	G	G	G	G	t	t	t	t	t	cds-AZR31324.1;Parent=gene-KWO_013135;Dbxref=NCBI_GP:AZR31324.1;Name=AZR31324.1;gbkey=CDS;inference=COORDINATES: similar to AA sequence:RefSeq:NP_637798.2;product=glycosyltransferase family 1 protein;protein_id=AZR31324.1;transl_table=11 glycosyltransferase family 1 protein (2827823-2829019 -)	non-silent tac -> tCc;	R5P BCC210 BCC246 BCC247 BCC248 BCC250 BCC265 BCC274 BCC278 BCC280 BCC281 BCC282 E52
CP034655.1	2833585	c	c	c	c	c	c	c	c	A	c	c	c	c	c	c	c	c	c	c	c	c	cds-AZR31328.1;Parent=gene-KWO_013155;Dbxref=NCBI_GP:AZR31328.1;Name=AZR31328.1;gbkey=CDS;inference=COORDINATES: similar to AA sequence:RefSeq:WP_014502860.1;product=polysaccharide biosynthesis protein GumF;protein_id=AZR31328.1;transl_table=11 polysaccharide biosynthesis protein GumF (2832847-2833923 -)	silent ggg -> ggT;	BCC250
CP034655.1	2838368	g	g	g	g	g	g	g	g	g	g	g	g	g	g	g	C	g	g	g	g	g	cds-AZR31332.1;Parent=gene-KWO_013175;Dbxref=NCBI_GP:AZR31332.1;Name=AZR31332.1;gbkey=CDS;inference=COORDINATES: similar to AA sequence:RefSeq:WP_017157116.1;product=polysaccharide biosynthesis protein GumC;protein_id=AZR31332.1;transl_table=11 polysaccharide biosynthesis protein GumC (2838107-2839546 -)	non-silent aac -> aaG;	E52
CP034655.1	2844877	a	a	a	a	a	a	a	a	a	a	a	a	a	a	a	G	a	a	a	a	a	cds-AZR31337.1;Parent=gene-KWO_013205;Dbxref=NCBI_GP:AZR31337.1;Name=AZR31337.1;gbkey=CDS;inference=COORDINATES: similar to AA sequence:RefSeq:WP_019299936.1;product=phenylalanine--tRNA ligase subunit alpha;protein_id=AZR31337.1;transl_table=11 phenylalanine--tRNA ligase subunit alpha (2843998-2844993 -)	silent act -> acC;	E52
CP034655.1	2850294	g	g	A	g	g	g	g	g	g	g	g	g	g	g	g	g	g	g	g	g	g	cds-AZR31342.1;Parent=gene-KWO_013235;Dbxref=NCBI_GP:AZR31342.1;Name=AZR31342.1;gbkey=CDS;inference=COORDINATES: similar to AA sequence:RefSeq:NP_637062.1;product=YdcF family protein;protein_id=AZR31342.1;transl_table=11 YdcF family protein (2849622-2850383 -)	silent ctc -> ctT;	R5P
CP034655.1	2850807	c	c	c	c	c	T	c	c	c	c	c	c	c	c	c	c	c	c	c	c	c	cds-AZR31343.1;Parent=gene-KWO_013240;Dbxref=NCBI_GP:AZR31343.1;Name=AZR31343.1;gbkey=CDS;inference=COORDINATES: similar to AA sequence:RefSeq:NP_637061.1;product=inorganic phosphate transporter;protein_id=AZR31343.1;transl_table=11 inorganic phosphate transporter (2850490-2851617 -)	non-silent gcc -> Acc;	BCC246
CP034655.1	2851059	g	g	g	g	g	g	g	g	g	g	g	g	g	g	g	A	g	g	g	g	g	cds-AZR31343.1;Parent=gene-KWO_013240;Dbxref=NCBI_GP:AZR31343.1;Name=AZR31343.1;gbkey=CDS;inference=COORDINATES: similar to AA sequence:RefSeq:NP_637061.1;product=inorganic phosphate transporter;protein_id=AZR31343.1;transl_table=11 inorganic phosphate transporter (2850490-2851617 -)	non-silent cgg -> Tgg;	E52
CP034655.1	2857895	g	g	A	g	g	g	g	g	g	g	g	g	g	g	g	g	g	g	g	g	g	cds-AZR31348.1;Parent=gene-KWO_013280;Dbxref=NCBI_GP:AZR31348.1;Name=AZR31348.1;gbkey=CDS;inference=COORDINATES: similar to AA sequence:RefSeq:WP_017112208.1;product=MFS transporter;protein_id=AZR31348.1;transl_table=11 MFS transporter (2856488-2857912 +)	non-silent gcg -> Acg;	R5P
CP034655.1	2858962	g	g	g	g	g	g	g	g	g	A	g	g	g	g	g	g	g	g	g	g	g	cds-AZR32953.1;Parent=gene-KWO_013285;Dbxref=NCBI_GP:AZR32953.1;Name=AZR32953.1;gbkey=CDS;inference=COORDINATES: similar to AA sequence:RefSeq:WP_010378279.1;product=ABC transporter ATP-binding protein;protein_id=AZR32953.1;transl_table=11 ABC transporter ATP-binding protein (2858067-2859797 -)	non-silent gcc -> gTc;	BCC265
CP034655.1	2860022	c	c	c	c	c	c	T	T	T	T	c	c	c	c	c	c	c	c	c	c	c	cds-AZR31349.1;Parent=gene-KWO_013290;Dbxref=NCBI_GP:AZR31349.1;Name=AZR31349.1;gbkey=CDS;inference=COORDINATES: similar to AA sequence:RefSeq:WP_011408904.1;product=serine kinase;protein_id=AZR31349.1;transl_table=11 serine kinase (2859882-2860940 -)	non-silent gcc -> Acc;	BCC247 BCC248 BCC250 BCC265
CP034655.1	2867944	g	g	g	g	g	g	g	g	g	g	g	T	T	T	T	g	g	g	g	g	g	cds-AZR31355.1;Parent=gene-KWO_013320;Dbxref=NCBI_GP:AZR31355.1;Name=AZR31355.1;gbkey=CDS;inference=COORDINATES: similar to AA sequence:RefSeq:WP_017159163.1;product=amidohydrolase;protein_id=AZR31355.1;transl_table=11 amidohydrolase (2867056-2868291 -)	silent ggc -> ggA;	BCC278 BCC280 BCC281 BCC282
CP034655.1	2870368	a	a	C	a	a	a	a	a	a	a	a	a	a	a	a	a	a	a	a	a	a	cds-AZR31358.1;Parent=gene-KWO_013335;Dbxref=NCBI_GP:AZR31358.1;Name=AZR31358.1;gbkey=CDS;inference=COORDINATES: similar to AA sequence:RefSeq:WP_005924253.1;product=hypothetical protein;protein_id=AZR31358.1;transl_table=11 hypothetical protein (2870325-2871458 -)	non-silent ctg -> cGg;	R5P
CP034655.1	2870948	t	t	C	t	t	C	C	C	C	C	t	t	t	t	t	C	t	t	t	t	t	cds-AZR31358.1;Parent=gene-KWO_013335;Dbxref=NCBI_GP:AZR31358.1;Name=AZR31358.1;gbkey=CDS;inference=COORDINATES: similar to AA sequence:RefSeq:WP_005924253.1;product=hypothetical protein;protein_id=AZR31358.1;transl_table=11 hypothetical protein (2870325-2871458 -)	non-silent atg -> Gtg;	R5P BCC246 BCC247 BCC248 BCC250 BCC265 E52
CP034655.1	2877647	g	g	g	g	g	g	g	g	g	g	g	g	g	g	g	T	g	g	g	g	g	cds-AZR31364.1;Parent=gene-KWO_013370;Dbxref=NCBI_GP:AZR31364.1;Name=AZR31364.1;gbkey=CDS;inference=COORDINATES: similar to AA sequence:RefSeq:WP_005914950.1;product=WxcM-like domain-containing protein;protein_id=AZR31364.1;transl_table=11 WxcM-like domain-containing protein (2877308-2877745 -)	silent cgc -> cgA;	E52
CP034655.1	2880175	g	g	g	g	g	A	g	g	g	g	g	g	g	g	g	g	g	g	g	g	g	cds-AZR31366.1;Parent=gene-KWO_013385;Dbxref=NCBI_GP:AZR31366.1;Name=AZR31366.1;gbkey=CDS;inference=COORDINATES: similar to AA sequence:RefSeq:WP_010363678.1;product=c-type cytochrome;protein_id=AZR31366.1;transl_table=11 c-type cytochrome (2880122-2880514 +)	silent ttg -> ttA;	BCC246
CP034655.1	2880860	g	g	g	g	g	g	g	g	g	g	g	g	g	g	g	A	g	g	g	g	g			E52
CP034655.1	2885406	c	c	c	c	c	c	c	c	c	c	c	c	c	c	c	A	c	c	c	c	c	cds-AZR31373.1;Parent=gene-KWO_013425;Dbxref=NCBI_GP:AZR31373.1;Name=AZR31373.1;gbkey=CDS;gene=ccmE;inference=COORDINATES: similar to AA sequence:RefSeq:NP_637030.1;product=cytochrome c biogenesis protein CcmE;protein_id=AZR31373.1;transl_table=11 cytochrome c biogenesis protein CcmE (2885332-2885802 +)	silent ctc -> ctA;	E52
CP034655.1	2885826	c	c	c	c	c	T	c	c	c	c	c	c	c	c	c	c	c	c	c	c	c			BCC246
CP034655.1	2896076	a	a	T	a	a	a	a	a	a	a	a	a	a	a	a	a	a	a	a	a	a	cds-AZR31380.1;Parent=gene-KWO_013465;Dbxref=NCBI_GP:AZR31380.1;Name=AZR31380.1;gbkey=CDS;inference=COORDINATES: similar to AA sequence:RefSeq:WP_017155050.1;product=PAS domain S-box protein;protein_id=AZR31380.1;transl_table=11 PAS domain S-box protein (2894056-2896911 -)	non-silent ctg -> cAg;	R5P
CP034655.1	2897552	a	a	a	a	a	a	a	a	a	a	a	G	a	a	a	a	a	a	a	a	a	cds-AZR31381.1;Parent=gene-KWO_013470;Dbxref=NCBI_GP:AZR31381.1;Name=AZR31381.1;gbkey=CDS;inference=COORDINATES: similar to AA sequence:RefSeq:WP_022557821.1;product=IS5 family transposase;protein_id=AZR31381.1;transl_table=11 IS5 family transposase (2897431-2898414 -)	non-silent gtc -> gCc;	BCC278
CP034655.1	2898784	a	a	G	a	a	G	G	G	G	G	a	G	G	G	G	G	a	a	a	a	a			R5P BCC246 BCC247 BCC248 BCC250 BCC265 BCC278 BCC280 BCC281 BCC282 E52
CP034655.1	2904505	a	a	a	a	a	C	a	a	a	a	a	a	a	a	a	a	a	a	a	a	a			BCC246
CP034655.1	2904539	g	g	g	g	g	g	g	g	g	g	g	g	g	g	T	g	g	g	g	g	g			BCC282
CP034655.1	2909323	a	a	a	a	a	a	a	a	a	a	a	a	a	a	a	C	a	a	a	a	a			E52
CP034655.1	2916980	t	t	C	t	t	C	C	C	C	C	t	C	C	C	C	C	t	t	t	t	t	cds-AZR31394.1;Parent=gene-KWO_013565;Dbxref=NCBI_GP:AZR31394.1;Name=AZR31394.1;gbkey=CDS;gene=serC;inference=COORDINATES: similar to AA sequence:RefSeq:NP_636960.1;product=3-phosphoserine/phosphohydroxythreonine transaminase;protein_id=AZR31394.1;transl_table=11 3-phosphoserine/phosphohydroxythreonine transaminase (2915954-2917039 -)	silent cga -> cgG;	R5P BCC246 BCC247 BCC248 BCC250 BCC265 BCC278 BCC280 BCC281 BCC282 E52
CP034655.1	2918163	a	a	T	a	a	a	a	a	a	a	a	a	a	a	a	a	a	a	a	a	a	cds-AZR31395.1;Parent=gene-KWO_013570;Dbxref=NCBI_GP:AZR31395.1;Name=AZR31395.1;gbkey=CDS;gene=msrP;inference=COORDINATES: similar to AA sequence:RefSeq:NP_636959.1;product=protein-methionine-sulfoxide reductase catalytic subunit MsrP;protein_id=AZR31395.1;transl_table=11 protein-methionine-sulfoxide reductase catalytic subunit MsrP (2917214-2918182 +)	non-silent gat -> gTt;	R5P
CP034655.1	2918217	g	g	g	g	g	g	g	g	g	g	g	g	g	g	g	C	g	g	g	g	g			E52
CP034655.1	2920527	c	c	c	c	c	c	T	T	T	T	c	c	c	c	c	c	c	c	c	c	c			BCC247 BCC248 BCC250 BCC265
CP034655.1	2925185	c	c	c	c	c	T	c	c	c	c	c	c	c	c	c	c	c	c	c	c	c	cds-AZR31401.1;Parent=gene-KWO_013605;Dbxref=NCBI_GP:AZR31401.1;Name=AZR31401.1;gbkey=CDS;inference=COORDINATES: similar to AA sequence:RefSeq:WP_017159894.1;product=formimidoylglutamate deiminase;protein_id=AZR31401.1;transl_table=11 formimidoylglutamate deiminase (2924075-2925445 -)	silent gag -> gaA;	BCC246
CP034655.1	2929285	c	c	c	c	c	c	c	c	c	A	c	c	c	c	c	c	c	c	c	c	c	cds-AZR31404.1;Parent=gene-KWO_013620;Dbxref=NCBI_GP:AZR31404.1;Name=AZR31404.1;gbkey=CDS;gene=hutG;inference=COORDINATES: similar to AA sequence:RefSeq:WP_003485831.1;product=N-formylglutamate deformylase;protein_id=AZR31404.1;transl_table=11 N-formylglutamate deformylase (2928448-2929305 +)	non-silent ccg -> Acg;	BCC265
CP034655.1	2929386	t	t	C	t	t	C	C	C	C	C	t	C	C	C	C	C	t	t	t	t	t	cds-AZR31405.1;Parent=gene-KWO_013625;Dbxref=NCBI_GP:AZR31405.1;Name=AZR31405.1;gbkey=CDS;inference=COORDINATES: similar to AA sequence:RefSeq:WP_017112180.1;product=urocanate hydratase;protein_id=AZR31405.1;transl_table=11 urocanate hydratase (2929321-2930997 +)	silent agt -> agC;	R5P BCC246 BCC247 BCC248 BCC250 BCC265 BCC278 BCC280 BCC281 BCC282 E52
CP034655.1	2929614	c	c	T	c	c	c	c	c	c	c	c	c	c	c	c	c	c	c	c	c	c	cds-AZR31405.1;Parent=gene-KWO_013625;Dbxref=NCBI_GP:AZR31405.1;Name=AZR31405.1;gbkey=CDS;inference=COORDINATES: similar to AA sequence:RefSeq:WP_017112180.1;product=urocanate hydratase;protein_id=AZR31405.1;transl_table=11 urocanate hydratase (2929321-2930997 +)	silent cgc -> cgT;	R5P
CP034655.1	2931184	c	c	c	c	c	c	c	c	T	c	c	c	c	c	c	c	c	c	c	c	c	cds-KWO_013630;Parent=gene-KWO_013630;Note=frameshifted;gbkey=CDS;inference=COORDINATES: similar to AA sequence:RefSeq:WP_076611839.1;product=IS3 family transposase;pseudo=true;transl_table=11 IS3 family transposase (2931131-2932238 +)	silent gtc -> gtT;	BCC250
CP034655.1	2931184	c	c	G	c	c	c	c	c	c	c	c	c	c	c	c	c	c	c	c	c	c	cds-KWO_013630;Parent=gene-KWO_013630;Note=frameshifted;gbkey=CDS;inference=COORDINATES: similar to AA sequence:RefSeq:WP_076611839.1;product=IS3 family transposase;pseudo=true;transl_table=11 IS3 family transposase (2931131-2932238 +)	silent gtc -> gtG;	R5P
CP034655.1	2931199	t	t	G	t	t	t	t	t	t	t	t	t	t	t	t	t	t	t	t	t	t	cds-KWO_013630;Parent=gene-KWO_013630;Note=frameshifted;gbkey=CDS;inference=COORDINATES: similar to AA sequence:RefSeq:WP_076611839.1;product=IS3 family transposase;pseudo=true;transl_table=11 IS3 family transposase (2931131-2932238 +)	non-silent cat -> caG;	R5P
CP034655.1	2931217	t	t	A	t	t	t	t	t	t	t	t	t	t	t	t	t	t	t	t	t	t	cds-KWO_013630;Parent=gene-KWO_013630;Note=frameshifted;gbkey=CDS;inference=COORDINATES: similar to AA sequence:RefSeq:WP_076611839.1;product=IS3 family transposase;pseudo=true;transl_table=11 IS3 family transposase (2931131-2932238 +)	silent cgt -> cgA;	R5P
CP034655.1	2931235	c	c	T	c	c	c	c	c	c	c	c	c	c	c	c	c	c	c	c	c	c	cds-KWO_013630;Parent=gene-KWO_013630;Note=frameshifted;gbkey=CDS;inference=COORDINATES: similar to AA sequence:RefSeq:WP_076611839.1;product=IS3 family transposase;pseudo=true;transl_table=11 IS3 family transposase (2931131-2932238 +)	silent gac -> gaT;	R5P
CP034655.1	2931238	c	c	G	c	c	c	c	c	c	c	c	c	c	c	c	c	c	c	c	c	c	cds-KWO_013630;Parent=gene-KWO_013630;Note=frameshifted;gbkey=CDS;inference=COORDINATES: similar to AA sequence:RefSeq:WP_076611839.1;product=IS3 family transposase;pseudo=true;transl_table=11 IS3 family transposase (2931131-2932238 +)	silent gcc -> gcG;	R5P
CP034655.1	2931244	c	c	T	c	c	c	c	c	c	c	c	c	c	c	c	c	c	c	c	c	c	cds-KWO_013630;Parent=gene-KWO_013630;Note=frameshifted;gbkey=CDS;inference=COORDINATES: similar to AA sequence:RefSeq:WP_076611839.1;product=IS3 family transposase;pseudo=true;transl_table=11 IS3 family transposase (2931131-2932238 +)	silent tac -> taT;	R5P
CP034655.1	2932043	a	a	G	a	a	a	a	a	a	a	a	a	a	a	a	a	a	a	a	a	a	cds-KWO_013630;Parent=gene-KWO_013630;Note=frameshifted;gbkey=CDS;inference=COORDINATES: similar to AA sequence:RefSeq:WP_076611839.1;product=IS3 family transposase;pseudo=true;transl_table=11 IS3 family transposase (2931131-2932238 +)	non-silent acg -> Gcg;	R5P
CP034655.1	2932058	t	t	C	t	t	t	t	t	t	t	t	t	t	t	t	t	t	t	t	t	t	cds-KWO_013630;Parent=gene-KWO_013630;Note=frameshifted;gbkey=CDS;inference=COORDINATES: similar to AA sequence:RefSeq:WP_076611839.1;product=IS3 family transposase;pseudo=true;transl_table=11 IS3 family transposase (2931131-2932238 +)	silent tta -> Cta;	R5P
CP034655.1	2932134	a	a	G	a	a	a	a	a	a	a	a	a	a	a	a	a	a	a	a	a	a	cds-KWO_013630;Parent=gene-KWO_013630;Note=frameshifted;gbkey=CDS;inference=COORDINATES: similar to AA sequence:RefSeq:WP_076611839.1;product=IS3 family transposase;pseudo=true;transl_table=11 IS3 family transposase (2931131-2932238 +)	non-silent gac -> gGc;	R5P
CP034655.1	2932401	c	T	c	c	c	c	c	c	c	c	c	c	c	c	c	c	c	c	c	c	c	cds-AZR31406.1;Parent=gene-KWO_013635;Dbxref=NCBI_GP:AZR31406.1;Name=AZR31406.1;gbkey=CDS;inference=COORDINATES: similar to AA sequence:RefSeq:WP_010379601.1;product=hypothetical protein;protein_id=AZR31406.1;transl_table=11 hypothetical protein (2932282-2933163 -)	non-silent ggc -> Agc;	4W4
CP034655.1	2933512	g	g	g	g	g	g	g	g	g	g	g	A	A	A	g	g	g	g	g	g	g	cds-AZR31407.1;Parent=gene-KWO_013640;Dbxref=NCBI_GP:AZR31407.1;Name=AZR31407.1;gbkey=CDS;inference=COORDINATES: ab initio prediction:GeneMarkS-2+;product=hypothetical protein;protein_id=AZR31407.1;transl_table=11 hypothetical protein (2933217-2933732 -)	non-silent tcg -> tTg;	BCC278 BCC280 BCC281
CP034655.1	2933780	c	c	c	c	c	c	c	c	c	c	c	c	c	c	c	A	c	c	c	c	c			E52
CP034655.1	2944184	c	c	A	c	c	c	c	c	c	c	c	c	c	c	c	c	c	c	c	c	c	cds-AZR31414.1;Parent=gene-KWO_013680;Dbxref=NCBI_GP:AZR31414.1;Name=AZR31414.1;gbkey=CDS;gene=ligA;inference=COORDINATES: similar to AA sequence:RefSeq:WP_005926292.1;product=NAD-dependent DNA ligase LigA;protein_id=AZR31414.1;transl_table=11 NAD-dependent DNA ligase LigA (2944148-2946658 -)	non-silent ttg -> ttT;	R5P
CP034655.1	2947815	a	a	G	a	a	G	G	G	G	G	a	G	G	G	G	G	a	a	a	a	a	cds-AZR31415.1;Parent=gene-KWO_013685;Dbxref=NCBI_GP:AZR31415.1;Name=AZR31415.1;gbkey=CDS;inference=COORDINATES: similar to AA sequence:RefSeq:NP_636940.1;product=pyridoxal phosphate-dependent aminotransferase;protein_id=AZR31415.1;transl_table=11 pyridoxal phosphate-dependent aminotransferase (2946720-2947976 +)	non-silent aac -> Gac;	R5P BCC246 BCC247 BCC248 BCC250 BCC265 BCC278 BCC280 BCC281 BCC282 E52
CP034655.1	2950117	c	c	T	c	c	c	c	c	c	c	c	c	c	c	c	c	c	c	c	c	c	cds-AZR31418.1;Parent=gene-KWO_013700;Dbxref=NCBI_GP:AZR31418.1;Name=AZR31418.1;gbkey=CDS;gene=smc;inference=COORDINATES: similar to AA sequence:RefSeq:NP_636938.1;product=chromosome segregation protein SMC;protein_id=AZR31418.1;transl_table=11 chromosome segregation protein SMC (2949358-2952861 -)	silent ctg -> ctA;	R5P
CP034655.1	2950387	g	g	g	g	g	g	g	g	g	g	g	g	A	g	g	g	g	g	g	g	g	cds-AZR31418.1;Parent=gene-KWO_013700;Dbxref=NCBI_GP:AZR31418.1;Name=AZR31418.1;gbkey=CDS;gene=smc;inference=COORDINATES: similar to AA sequence:RefSeq:NP_636938.1;product=chromosome segregation protein SMC;protein_id=AZR31418.1;transl_table=11 chromosome segregation protein SMC (2949358-2952861 -)	silent gac -> gaT;	BCC280
CP034655.1	2958373	c	c	c	c	c	c	A	A	A	A	c	c	c	c	c	c	c	c	c	c	c			BCC247 BCC248 BCC250 BCC265
CP034655.1	2958540	a	a	a	a	a	a	a	a	a	a	a	a	a	a	a	C	a	a	a	a	a	cds-AZR31428.1;Parent=gene-KWO_013755;Dbxref=NCBI_GP:AZR31428.1;Name=AZR31428.1;gbkey=CDS;inference=COORDINATES: similar to AA sequence:RefSeq:NP_636927.1;product=carbonate dehydratase;protein_id=AZR31428.1;transl_table=11 carbonate dehydratase (2958429-2959091 +)	non-silent atg -> Ctg;	E52
CP034655.1	2958681	g	g	g	g	g	g	g	g	g	g	g	g	g	g	T	g	g	g	g	g	g	cds-AZR31428.1;Parent=gene-KWO_013755;Dbxref=NCBI_GP:AZR31428.1;Name=AZR31428.1;gbkey=CDS;inference=COORDINATES: similar to AA sequence:RefSeq:NP_636927.1;product=carbonate dehydratase;protein_id=AZR31428.1;transl_table=11 carbonate dehydratase (2958429-2959091 +)	non-silent gtg -> Ttg;	BCC282
CP034655.1	2958902	c	c	*	c	c	c	c	c	c	c	c	c	c	c	c	c	c	c	c	c	c	cds-AZR31428.1;Parent=gene-KWO_013755;Dbxref=NCBI_GP:AZR31428.1;Name=AZR31428.1;gbkey=CDS;inference=COORDINATES: similar to AA sequence:RefSeq:NP_636927.1;product=carbonate dehydratase;protein_id=AZR31428.1;transl_table=11 carbonate dehydratase (2958429-2959091 +)	non-silent aac -> aa*;	R5P
CP034655.1	2970761	t	t	t	t	t	t	t	t	t	t	t	t	t	t	t	C	t	t	t	t	t	cds-AZR31438.1;Parent=gene-KWO_013805;Dbxref=NCBI_GP:AZR31438.1;Name=AZR31438.1;gbkey=CDS;inference=COORDINATES: similar to AA sequence:RefSeq:WP_022557821.1;product=IS5 family transposase;protein_id=AZR31438.1;transl_table=11 IS5 family transposase (2969878-2970861 -)	non-silent gat -> gGt;	E52
CP034655.1	2971058	g	g	C	g	g	C	C	C	C	C	g	C	C	C	C	C	g	g	g	g	g			R5P BCC246 BCC247 BCC248 BCC250 BCC265 BCC278 BCC280 BCC281 BCC282 E52
CP034655.1	2971530	g	g	g	g	g	g	C	C	C	C	g	g	g	g	g	g	g	g	g	g	g	cds-AZR31439.1;Parent=gene-KWO_013810;Dbxref=NCBI_GP:AZR31439.1;Name=AZR31439.1;gbkey=CDS;inference=COORDINATES: similar to AA sequence:RefSeq:NP_636917.1;product=NAD kinase;protein_id=AZR31439.1;transl_table=11 NAD kinase (2971097-2971873 -)	non-silent gcc -> gGc;	BCC247 BCC248 BCC250 BCC265
CP034655.1	2975862	a	a	a	a	a	a	a	a	a	a	a	a	a	a	a	G	a	a	a	a	a	cds-AZR31441.1;Parent=gene-KWO_013825;Dbxref=NCBI_GP:AZR31441.1;Name=AZR31441.1;gbkey=CDS;inference=COORDINATES: similar to AA sequence:RefSeq:NP_636915.1;product=ABC-F family ATP-binding cassette domain-containing protein;protein_id=AZR31441.1;transl_table=11 ABC-F family ATP-binding cassette domain-containing protein (2974533-2976143 -)	silent gat -> gaC;	E52
CP034655.1	2977013	a	a	G	a	a	a	G	G	G	G	a	a	a	a	a	G	a	a	a	a	a	cds-AZR31443.1;Parent=gene-KWO_013835;Dbxref=NCBI_GP:AZR31443.1;Name=AZR31443.1;gbkey=CDS;inference=COORDINATES: similar to AA sequence:RefSeq:NP_636912.1;product=alpha/beta hydrolase;protein_id=AZR31443.1;transl_table=11 alpha/beta hydrolase (2976876-2977403 -)	silent ttg -> Ctg;	R5P BCC247 BCC248 BCC250 BCC265 E52
CP034655.1	2982746	c	c	A	c	c	c	c	c	c	c	c	c	c	c	c	c	c	c	c	c	c	cds-AZR31450.1;Parent=gene-KWO_013870;Dbxref=NCBI_GP:AZR31450.1;Name=AZR31450.1;gbkey=CDS;inference=COORDINATES: similar to AA sequence:RefSeq:NP_636905.1;product=enoyl-CoA hydratase;protein_id=AZR31450.1;transl_table=11 enoyl-CoA hydratase (2982296-2983078 +)	non-silent cgc -> Agc;	R5P
CP034655.1	2985447	g	g	A	g	g	g	g	g	g	g	g	g	g	g	g	g	g	g	g	g	g	cds-AZR31453.1;Parent=gene-KWO_013890;Dbxref=NCBI_GP:AZR31453.1;Name=AZR31453.1;gbkey=CDS;inference=COORDINATES: similar to AA sequence:RefSeq:WP_017162797.1;product=SulP family inorganic anion transporter;protein_id=AZR31453.1;transl_table=11 SulP family inorganic anion transporter (2984430-2985998 -)	silent atc -> atT;	R5P
CP034655.1	2988028	c	c	c	c	c	c	c	c	c	c	c	c	c	c	c	T	c	c	c	c	c	cds-AZR31455.1;Parent=gene-KWO_013905;Dbxref=NCBI_GP:AZR31455.1;Name=AZR31455.1;gbkey=CDS;inference=COORDINATES: similar to AA sequence:RefSeq:NP_636900.1;product=porin;protein_id=AZR31455.1;transl_table=11 porin (2987464-2988714 +)	silent ctg -> Ttg;	E52
CP034655.1	2989760	g	g	g	g	g	g	g	g	g	g	g	C	g	g	g	g	g	g	g	g	g	cds-AZR31456.1;Parent=gene-KWO_013910;Dbxref=NCBI_GP:AZR31456.1;Name=AZR31456.1;gbkey=CDS;gene=pstS;inference=COORDINATES: similar to AA sequence:RefSeq:WP_005913803.1;product=phosphate ABC transporter substrate-binding protein PstS;protein_id=AZR31456.1;transl_table=11 phosphate ABC transporter substrate-binding protein PstS (2988900-2989919 +)	non-silent aag -> aaC;	BCC278
CP034655.1	2990324	c	c	T	c	c	c	c	c	c	c	c	c	c	c	c	c	c	c	c	c	c			R5P
CP034655.1	2995815	g	g	C	g	g	g	C	C	C	C	g	g	g	g	g	g	g	g	g	g	g			R5P BCC247 BCC248 BCC250 BCC265
CP034655.1	2996714	g	g	g	g	g	A	g	g	g	g	g	g	g	g	g	g	g	g	g	g	g			BCC246
CP034655.1	2998078	a	a	C	a	a	C	C	C	C	C	a	C	C	C	C	C	a	a	a	a	a	cds-AZR31464.1;Parent=gene-KWO_013955;Dbxref=NCBI_GP:AZR31464.1;Name=AZR31464.1;gbkey=CDS;inference=COORDINATES: similar to AA sequence:RefSeq:WP_017114768.1;product=GGDEF domain-containing protein;protein_id=AZR31464.1;transl_table=11 GGDEF domain-containing protein (2996826-2999864 -)	non-silent ctc -> cGc;	R5P BCC246 BCC247 BCC248 BCC250 BCC265 BCC278 BCC280 BCC281 BCC282 E52
CP034655.1	2998705	c	c	c	c	c	c	c	c	c	c	c	c	c	c	T	c	c	c	c	c	c	cds-AZR31464.1;Parent=gene-KWO_013955;Dbxref=NCBI_GP:AZR31464.1;Name=AZR31464.1;gbkey=CDS;inference=COORDINATES: similar to AA sequence:RefSeq:WP_017114768.1;product=GGDEF domain-containing protein;protein_id=AZR31464.1;transl_table=11 GGDEF domain-containing protein (2996826-2999864 -)	non-silent ggc -> gAc;	BCC282
CP034655.1	3005868	g	g	g	g	g	g	g	g	g	g	g	g	g	g	A	g	g	g	g	g	g	cds-AZR32963.1;Parent=gene-KWO_013980;Dbxref=NCBI_GP:AZR32963.1;Name=AZR32963.1;gbkey=CDS;inference=COORDINATES: similar to AA sequence:RefSeq:WP_017112808.1;product=acetylhydrolase;protein_id=AZR32963.1;transl_table=11 acetylhydrolase (3004967-3006424 -)	non-silent ccg -> cTg;	BCC282
CP034655.1	3009319	g	g	A	g	g	g	g	g	g	g	g	g	g	g	g	g	g	g	g	g	g	cds-AZR31469.1;Parent=gene-KWO_013995;Dbxref=NCBI_GP:AZR31469.1;Name=AZR31469.1;gbkey=CDS;inference=COORDINATES: similar to AA sequence:RefSeq:NP_636884.1;product=5-methyltetrahydrofolate--homocysteine methyltransferase;protein_id=AZR31469.1;transl_table=11 5-methyltetrahydrofolate--homocysteine methyltransferase (3009009-3010148 +)	non-silent ggc -> gAc;	R5P
CP034655.1	3010013	g	g	g	g	g	g	g	g	T	g	g	g	g	g	g	g	g	g	g	g	g	cds-AZR31469.1;Parent=gene-KWO_013995;Dbxref=NCBI_GP:AZR31469.1;Name=AZR31469.1;gbkey=CDS;inference=COORDINATES: similar to AA sequence:RefSeq:NP_636884.1;product=5-methyltetrahydrofolate--homocysteine methyltransferase;protein_id=AZR31469.1;transl_table=11 5-methyltetrahydrofolate--homocysteine methyltransferase (3009009-3010148 +)	non-silent gag -> gaT;	BCC250
CP034655.1	3011252	a	a	G	a	a	a	a	a	a	a	a	a	a	a	a	a	a	a	a	a	a	cds-KWO_014000;Parent=gene-KWO_014000;Note=incomplete%3B partial on complete genome%3B missing start;gbkey=CDS;inference=COORDINATES: similar to AA sequence:RefSeq:NP_636883.1;product=methionine synthase;pseudo=true;transl_table=11 methionine synthase (3010300-3013044 +)	non-silent gaa -> gGa;	R5P
CP034655.1	3012556	g	g	g	g	g	g	g	g	g	g	g	g	g	g	g	A	g	g	g	g	g	cds-KWO_014000;Parent=gene-KWO_014000;Note=incomplete%3B partial on complete genome%3B missing start;gbkey=CDS;inference=COORDINATES: similar to AA sequence:RefSeq:NP_636883.1;product=methionine synthase;pseudo=true;transl_table=11 methionine synthase (3010300-3013044 +)	non-silent ggc -> Agc;	E52
CP034655.1	3018963	c	c	A	c	c	c	c	c	c	c	c	c	c	c	c	c	c	c	c	c	c	cds-AZR31474.1;Parent=gene-KWO_014025;Dbxref=NCBI_GP:AZR31474.1;Name=AZR31474.1;gbkey=CDS;inference=COORDINATES: similar to AA sequence:RefSeq:WP_010366453.1;product=transporter;protein_id=AZR31474.1;transl_table=11 transporter (3018297-3019010 -)	silent ccg -> ccT;	R5P
CP034655.1	3019922	g	g	g	g	g	g	g	g	g	T	g	g	g	g	g	g	g	g	g	g	g	cds-AZR31475.1;Parent=gene-KWO_014030;Dbxref=NCBI_GP:AZR31475.1;Name=AZR31475.1;gbkey=CDS;inference=COORDINATES: similar to AA sequence:RefSeq:NP_636877.1;product=DUF2058 family protein;protein_id=AZR31475.1;transl_table=11 DUF2058 family protein (3019483-3020235 -)	non-silent ccg -> cAg;	BCC265
CP034655.1	3023561	c	c	c	c	c	c	c	c	c	A	c	c	c	c	c	c	c	c	c	c	c			BCC265
CP034655.1	3024880	a	a	a	a	a	T	a	a	a	a	a	a	a	a	a	a	a	a	a	a	a	cds-AZR31482.1;Parent=gene-KWO_014065;Dbxref=NCBI_GP:AZR31482.1;Name=AZR31482.1;gbkey=CDS;inference=COORDINATES: similar to AA sequence:RefSeq:NP_636871.1;product=ABC transporter ATP-binding protein;protein_id=AZR31482.1;transl_table=11 ABC transporter ATP-binding protein (3024202-3025077 +)	non-silent acc -> Tcc;	BCC246
CP034655.1	3025837	g	g	g	g	g	g	g	g	g	g	g	g	g	g	g	A	g	g	g	g	g	cds-AZR31483.1;Parent=gene-KWO_014070;Dbxref=NCBI_GP:AZR31483.1;Name=AZR31483.1;gbkey=CDS;inference=COORDINATES: similar to AA sequence:RefSeq:NP_636870.1;product=ABC transporter permease;protein_id=AZR31483.1;transl_table=11 ABC transporter permease (3025074-3026060 +)	non-silent cgc -> cAc;	E52
CP034655.1	3032698	c	c	T	c	c	c	c	c	c	c	c	c	c	c	c	c	c	c	c	c	c	cds-AZR31490.1;Parent=gene-KWO_014105;Dbxref=NCBI_GP:AZR31490.1;Name=AZR31490.1;gbkey=CDS;inference=COORDINATES: similar to AA sequence:RefSeq:NP_636864.1;product=adenylosuccinate lyase;protein_id=AZR31490.1;transl_table=11 adenylosuccinate lyase (3032533-3033900 +)	silent ctg -> Ttg;	R5P
CP034655.1	3035993	g	g	g	g	g	g	g	g	g	A	g	g	g	g	g	g	g	g	g	g	g	cds-AZR31495.1;Parent=gene-KWO_014130;Dbxref=NCBI_GP:AZR31495.1;Name=AZR31495.1;gbkey=CDS;inference=COORDINATES: similar to AA sequence:RefSeq:WP_017169896.1;product=cupin domain-containing protein;protein_id=AZR31495.1;transl_table=11 cupin domain-containing protein (3035523-3037022 +)	silent cag -> caA;	BCC265
CP034655.1	3036693	c	c	T	c	c	c	c	c	c	c	c	c	c	c	c	c	c	c	c	c	c	cds-AZR31495.1;Parent=gene-KWO_014130;Dbxref=NCBI_GP:AZR31495.1;Name=AZR31495.1;gbkey=CDS;inference=COORDINATES: similar to AA sequence:RefSeq:WP_017169896.1;product=cupin domain-containing protein;protein_id=AZR31495.1;transl_table=11 cupin domain-containing protein (3035523-3037022 +)	silent ctg -> Ttg;	R5P
CP034655.1	3037398	c	c	c	c	c	T	c	c	c	c	c	c	c	c	c	c	c	c	c	c	c	cds-AZR31496.1;Parent=gene-KWO_014135;Dbxref=NCBI_GP:AZR31496.1;Name=AZR31496.1;gbkey=CDS;inference=COORDINATES: similar to AA sequence:RefSeq:WP_011408361.1;product=GNAT family N-acetyltransferase;protein_id=AZR31496.1;transl_table=11 GNAT family N-acetyltransferase (3037019-3037951 +)	non-silent acc -> aTc;	BCC246
CP034655.1	3038176	c	c	c	c	c	c	c	c	c	c	c	c	c	c	c	T	c	c	c	c	c	cds-AZR31497.1;Parent=gene-KWO_014140;Dbxref=NCBI_GP:AZR31497.1;Name=AZR31497.1;gbkey=CDS;inference=COORDINATES: similar to AA sequence:RefSeq:NP_636859.2;product=2-oxoglutarate dehydrogenase E1 component;protein_id=AZR31497.1;transl_table=11 2-oxoglutarate dehydrogenase E1 component (3038132-3040960 +)	silent gcc -> gcT;	E52
CP034655.1	3038224	c	c	A	c	c	c	c	c	c	c	c	c	c	c	c	c	c	c	c	c	c	cds-AZR31497.1;Parent=gene-KWO_014140;Dbxref=NCBI_GP:AZR31497.1;Name=AZR31497.1;gbkey=CDS;inference=COORDINATES: similar to AA sequence:RefSeq:NP_636859.2;product=2-oxoglutarate dehydrogenase E1 component;protein_id=AZR31497.1;transl_table=11 2-oxoglutarate dehydrogenase E1 component (3038132-3040960 +)	silent gtc -> gtA;	R5P
CP034655.1	3047018	a	a	a	a	a	a	a	a	a	a	a	a	a	a	a	G	a	a	a	a	a	cds-AZR31501.1;Parent=gene-KWO_014165;Dbxref=NCBI_GP:AZR31501.1;Name=AZR31501.1;gbkey=CDS;inference=COORDINATES: similar to AA sequence:RefSeq:NP_636854.1;product=ATP-binding cassette domain-containing protein;protein_id=AZR31501.1;transl_table=11 ATP-binding cassette domain-containing protein (3045547-3047316 +)	non-silent cag -> cGg;	E52
CP034655.1	3047568	c	c	A	c	c	c	c	c	c	c	c	c	c	c	c	c	c	c	c	c	c	cds-AZR31503.1;Parent=gene-KWO_014175;Dbxref=NCBI_GP:AZR31503.1;Name=AZR31503.1;gbkey=CDS;inference=COORDINATES: similar to AA sequence:RefSeq:NP_636853.1;product=hydrogen peroxide-inducible genes activator;protein_id=AZR31503.1;transl_table=11 hydrogen peroxide-inducible genes activator (3047558-3048457 +)	non-silent cct -> cAt;	R5P
CP034655.1	3055580	c	c	c	c	c	A	c	c	c	c	c	c	c	c	c	c	c	c	c	c	c	cds-KWO_014205;Parent=gene-KWO_014205;Note=frameshifted;gbkey=CDS;inference=COORDINATES: similar to AA sequence:RefSeq:NP_636848.1;product=pyridoxal kinase;pseudo=true;transl_table=11 pyridoxal kinase (3054762-3055672 -)	non-silent cag -> caT;	BCC246
CP034655.1	3055728	g	g	g	g	g	g	g	g	g	g	g	g	g	g	g	A	g	g	g	g	g			E52
CP034655.1	3055939	c	c	c	c	T	c	c	c	c	c	c	c	c	c	c	c	c	c	c	c	c			BCC210
CP034655.1	3060586	c	c	c	c	c	c	c	c	c	c	c	c	c	c	T	c	c	c	c	c	c	cds-AZR31511.1;Parent=gene-KWO_014225;Dbxref=NCBI_GP:AZR31511.1;Name=AZR31511.1;gbkey=CDS;gene=hrcA;inference=COORDINATES: similar to AA sequence:RefSeq:WP_019237768.1;product=heat-inducible transcriptional repressor HrcA;protein_id=AZR31511.1;transl_table=11 heat-inducible transcriptional repressor HrcA (3060110-3061162 -)	non-silent ggg -> Agg;	BCC282
CP034655.1	3066321	g	g	g	g	g	T	g	g	g	g	g	g	g	g	g	g	g	g	g	g	g	cds-KWO_014265;Parent=gene-KWO_014265;Note=frameshifted;gbkey=CDS;inference=COORDINATES: similar to AA sequence:RefSeq:WP_017163234.1;product=serine peptidase;pseudo=true;transl_table=11 serine peptidase (3066075-3068523 -)	non-silent ctc -> Atc;	BCC246
CP034655.1	3067425	c	c	c	c	c	c	T	T	T	T	c	c	c	c	c	c	c	c	c	c	c	cds-KWO_014265;Parent=gene-KWO_014265;Note=frameshifted;gbkey=CDS;inference=COORDINATES: similar to AA sequence:RefSeq:WP_017163234.1;product=serine peptidase;pseudo=true;transl_table=11 serine peptidase (3066075-3068523 -)	non-silent gct -> Act;	BCC247 BCC248 BCC250 BCC265
CP034655.1	3071465	a	a	a	a	a	G	a	a	a	a	a	a	a	a	a	a	a	a	a	a	a			BCC246
CP034655.1	3073366	t	t	t	t	t	t	t	t	t	t	t	t	t	t	t	G	t	t	t	t	t			E52
CP034655.1	3077004	g	g	g	g	g	g	g	g	g	g	g	g	g	g	g	A	g	g	g	g	g	cds-AZR31522.1;Parent=gene-KWO_014315;Dbxref=NCBI_GP:AZR31522.1;Name=AZR31522.1;gbkey=CDS;inference=COORDINATES: similar to AA sequence:RefSeq:NP_636814.1;product=SDR family oxidoreductase;protein_id=AZR31522.1;transl_table=11 SDR family oxidoreductase (3076450-3077181 -)	non-silent ctc -> Ttc;	E52
CP034655.1	3087603	g	g	g	g	g	g	g	g	g	g	g	T	T	T	g	g	g	g	g	g	g	cds-AZR31528.1;Parent=gene-KWO_014360;Dbxref=NCBI_GP:AZR31528.1;Name=AZR31528.1;gbkey=CDS;inference=COORDINATES: similar to AA sequence:RefSeq:NP_636807.1;product=replicative DNA helicase;protein_id=AZR31528.1;transl_table=11 replicative DNA helicase (3087306-3088736 -)	silent ctc -> ctA;	BCC278 BCC280 BCC281
CP034655.1	3091431	a	a	a	a	a	a	a	a	a	a	a	a	a	a	a	C	a	a	a	a	a	cds-AZR31530.1;Parent=gene-KWO_014370;Dbxref=NCBI_GP:AZR31530.1;Name=AZR31530.1;gbkey=CDS;gene=asnB;inference=COORDINATES: similar to AA sequence:RefSeq:NP_636805.1;product=asparagine synthase (glutamine-hydrolyzing);protein_id=AZR31530.1;transl_table=11 asparagine synthase (glutamine-hydrolyzing) (3089646-3091586 -)	non-silent cat -> caG;	E52
CP034655.1	3093576	c	c	c	c	c	c	T	T	T	T	c	c	c	c	c	c	c	c	c	c	c	cds-KWO_014385;Parent=gene-KWO_014385;Note=frameshifted%3B internal stop;gbkey=CDS;inference=COORDINATES: similar to AA sequence:RefSeq:WP_017171542.1;product=DUF3857 domain-containing protein;pseudo=true;transl_table=11 DUF3857 domain-containing protein (3092555-3095097 -)	non-silent gcg -> Acg;	BCC247 BCC248 BCC250 BCC265
CP034655.1	3097296	g	g	g	g	g	g	g	g	g	g	g	g	g	g	g	A	g	g	g	g	g			E52
CP034655.1	3100273	g	g	A	g	g	g	g	g	g	g	g	g	g	g	g	g	g	g	g	g	g	cds-AZR31540.1;Parent=gene-KWO_014425;Dbxref=NCBI_GP:AZR31540.1;Name=AZR31540.1;gbkey=CDS;inference=COORDINATES: similar to AA sequence:RefSeq:NP_636796.1;product=glycine zipper 2TM domain-containing protein;protein_id=AZR31540.1;transl_table=11 glycine zipper 2TM domain-containing protein (3099945-3100427 +)	non-silent ggt -> gAt;	R5P
CP034655.1	3107027	g	g	g	g	g	g	g	g	g	g	g	A	A	A	g	g	g	g	g	g	g	cds-AZR31545.1;Parent=gene-KWO_014465;Dbxref=NCBI_GP:AZR31545.1;Name=AZR31545.1;gbkey=CDS;inference=COORDINATES: similar to AA sequence:RefSeq:WP_005911790.1;product=ABC transporter ATP-binding protein;protein_id=AZR31545.1;transl_table=11 ABC transporter ATP-binding protein (3106703-3108583 +)	non-silent gcg -> Acg;	BCC278 BCC280 BCC281
CP034655.1	3107482	c	c	c	c	c	T	c	c	c	c	c	c	c	c	c	c	c	c	c	c	c	cds-AZR31545.1;Parent=gene-KWO_014465;Dbxref=NCBI_GP:AZR31545.1;Name=AZR31545.1;gbkey=CDS;inference=COORDINATES: similar to AA sequence:RefSeq:WP_005911790.1;product=ABC transporter ATP-binding protein;protein_id=AZR31545.1;transl_table=11 ABC transporter ATP-binding protein (3106703-3108583 +)	silent ttc -> ttT;	BCC246
CP034655.1	3114844	c	c	A	c	c	c	c	c	c	c	c	c	c	c	c	c	c	c	c	c	c			R5P
CP034655.1	3114958	g	g	g	g	g	g	g	g	g	g	g	*	*	*	g	g	g	g	g	g	g			BCC278 BCC280 BCC281
CP034655.1	3114959	g	g	g	g	g	g	g	g	g	g	g	*	*	*	g	g	g	g	g	g	g			BCC278 BCC280 BCC281
CP034655.1	3114960	c	c	c	c	c	c	c	c	c	c	c	*	*	*	c	c	c	c	c	c	c			BCC278 BCC280 BCC281
CP034655.1	3115255	c	c	c	c	c	T	c	c	c	c	c	c	c	c	c	c	c	c	c	c	c	cds-KWO_014505;Parent=gene-KWO_014505;Note=internal stop%3B incomplete%3B partial on complete genome%3B missing stop;gbkey=CDS;inference=COORDINATES: similar to AA sequence:RefSeq:WP_019300257.1;product=RNA polymerase sigma factor;pseudo=true;transl_table=11 RNA polymerase sigma factor (3115131-3115628 +)	non-silent gcg -> gTg;	BCC246
CP034655.1	3122466	c	c	c	c	c	A	c	c	c	c	c	c	c	c	c	c	c	c	c	c	c	cds-AZR31558.1;Parent=gene-KWO_014545;Dbxref=NCBI_GP:AZR31558.1;Name=AZR31558.1;gbkey=CDS;inference=COORDINATES: similar to AA sequence:RefSeq:NP_636778.1;product=peptidase M14;protein_id=AZR31558.1;transl_table=11 peptidase M14 (3121559-3123328 +)	non-silent ccc -> cAc;	BCC246
CP034655.1	3124352	c	c	T	c	c	c	c	c	c	c	c	c	c	c	c	c	c	c	c	c	c	cds-AZR32972.1;Parent=gene-KWO_014550;Dbxref=NCBI_GP:AZR32972.1;Name=AZR32972.1;gbkey=CDS;inference=COORDINATES: similar to AA sequence:RefSeq:WP_017155718.1;product=beta-glucosidase;protein_id=AZR32972.1;transl_table=11 beta-glucosidase (3123511-3125700 +)	non-silent gcc -> gTc;	R5P
CP034655.1	3125434	g	g	g	g	g	g	g	g	g	g	g	g	g	g	g	T	g	g	g	g	g	cds-AZR32972.1;Parent=gene-KWO_014550;Dbxref=NCBI_GP:AZR32972.1;Name=AZR32972.1;gbkey=CDS;inference=COORDINATES: similar to AA sequence:RefSeq:WP_017155718.1;product=beta-glucosidase;protein_id=AZR32972.1;transl_table=11 beta-glucosidase (3123511-3125700 +)	non-silent ggt -> Tgt;	E52
CP034655.1	3125559	g	g	g	g	g	g	T	T	T	T	g	g	g	g	g	g	g	g	g	g	g	cds-AZR32972.1;Parent=gene-KWO_014550;Dbxref=NCBI_GP:AZR32972.1;Name=AZR32972.1;gbkey=CDS;inference=COORDINATES: similar to AA sequence:RefSeq:WP_017155718.1;product=beta-glucosidase;protein_id=AZR32972.1;transl_table=11 beta-glucosidase (3123511-3125700 +)	non-silent gag -> gaT;	BCC247 BCC248 BCC250 BCC265
CP034655.1	3127053	g	g	g	g	g	g	g	g	g	g	g	g	g	g	A	g	g	g	g	g	g	cds-AZR31559.1;Parent=gene-KWO_014560;Dbxref=NCBI_GP:AZR31559.1;Name=AZR31559.1;gbkey=CDS;inference=COORDINATES: similar to AA sequence:RefSeq:NP_636774.1;product=DHA2 family efflux MFS transporter permease subunit;protein_id=AZR31559.1;transl_table=11 DHA2 family efflux MFS transporter permease subunit (3126234-3127808 -)	silent atc -> atT;	BCC282
CP034655.1	3129278	g	g	g	g	g	g	g	g	g	g	g	A	A	A	A	g	g	g	g	g	g	cds-KWO_014570;Parent=gene-KWO_014570;Note=frameshifted;gbkey=CDS;inference=COORDINATES: similar to AA sequence:RefSeq:NP_636772.1;product=efflux transporter outer membrane subunit;pseudo=true;transl_table=11 efflux transporter outer membrane subunit (3129019-3130480 -)	silent ggc -> ggT;	BCC278 BCC280 BCC281 BCC282
CP034655.1	3130027	g	g	g	g	g	g	A	A	A	A	g	g	g	g	g	g	g	g	g	g	g	cds-KWO_014570;Parent=gene-KWO_014570;Note=frameshifted;gbkey=CDS;inference=COORDINATES: similar to AA sequence:RefSeq:NP_636772.1;product=efflux transporter outer membrane subunit;pseudo=true;transl_table=11 efflux transporter outer membrane subunit (3129019-3130480 -)	non-silent ctc -> Ttc;	BCC247 BCC248 BCC250 BCC265
CP034655.1	3130945	t	t	t	t	t	t	t	t	t	t	C	t	t	t	t	t	t	t	t	t	t			BCC274
CP034655.1	3130966	t	t	t	t	t	t	t	t	t	t	t	t	t	t	t	C	t	t	t	t	t			E52
CP034655.1	3130971	g	g	g	g	g	g	g	g	g	g	g	g	g	g	T	g	g	g	g	g	g			BCC282
CP034655.1	3145047	a	a	a	a	a	a	C	a	a	a	a	a	a	a	a	a	a	a	a	a	a			BCC247
CP034655.1	3149176	g	g	g	g	g	g	g	g	g	g	g	T	T	T	g	g	g	g	g	g	g	cds-AZR31575.1;Parent=gene-KWO_014655;Dbxref=NCBI_GP:AZR31575.1;Name=AZR31575.1;gbkey=CDS;inference=COORDINATES: similar to AA sequence:RefSeq:WP_008576698.1;product=[protein-PII] uridylyltransferase;protein_id=AZR31575.1;transl_table=11 [protein-PII] uridylyltransferase (3148797-3151406 -)	non-silent gcc -> gAc;	BCC278 BCC280 BCC281
CP034655.1	3149347	t	t	t	t	t	C	t	t	t	t	t	t	t	t	t	t	t	t	t	t	t	cds-AZR31575.1;Parent=gene-KWO_014655;Dbxref=NCBI_GP:AZR31575.1;Name=AZR31575.1;gbkey=CDS;inference=COORDINATES: similar to AA sequence:RefSeq:WP_008576698.1;product=[protein-PII] uridylyltransferase;protein_id=AZR31575.1;transl_table=11 [protein-PII] uridylyltransferase (3148797-3151406 -)	non-silent gac -> gGc;	BCC246
CP034655.1	3149356	a	a	G	a	a	G	G	G	G	G	a	G	G	G	G	G	a	a	a	a	a	cds-AZR31575.1;Parent=gene-KWO_014655;Dbxref=NCBI_GP:AZR31575.1;Name=AZR31575.1;gbkey=CDS;inference=COORDINATES: similar to AA sequence:RefSeq:WP_008576698.1;product=[protein-PII] uridylyltransferase;protein_id=AZR31575.1;transl_table=11 [protein-PII] uridylyltransferase (3148797-3151406 -)	non-silent gtg -> gCg;	R5P BCC246 BCC247 BCC248 BCC250 BCC265 BCC278 BCC280 BCC281 BCC282 E52
CP034655.1	3155333	c	c	c	c	c	c	c	c	c	c	c	c	c	c	c	A	c	c	c	c	c	cds-AZR31579.1;Parent=gene-KWO_014675;Dbxref=NCBI_GP:AZR31579.1;Name=AZR31579.1;gbkey=CDS;inference=COORDINATES: similar to AA sequence:RefSeq:WP_017169461.1;product=fimbrial biogenesis outer membrane usher protein;protein_id=AZR31579.1;transl_table=11 fimbrial biogenesis outer membrane usher protein (3153807-3156158 +)	non-silent tac -> taA;	E52
CP034655.1	3156523	a	G	a	a	a	a	a	a	a	a	a	a	a	a	a	a	a	a	a	a	a	cds-AZR31580.1;Parent=gene-KWO_014680;Dbxref=NCBI_GP:AZR31580.1;Name=AZR31580.1;gbkey=CDS;inference=COORDINATES: similar to AA sequence:RefSeq:WP_017155696.1;product=spore coat U domain-containing protein;protein_id=AZR31580.1;transl_table=11 spore coat U domain-containing protein (3156155-3157189 +)	silent gca -> gcG;	4W4
CP034655.1	3156756	c	c	c	T	c	c	c	c	c	c	c	c	c	c	c	c	c	c	c	c	c	cds-AZR31580.1;Parent=gene-KWO_014680;Dbxref=NCBI_GP:AZR31580.1;Name=AZR31580.1;gbkey=CDS;inference=COORDINATES: similar to AA sequence:RefSeq:WP_017155696.1;product=spore coat U domain-containing protein;protein_id=AZR31580.1;transl_table=11 spore coat U domain-containing protein (3156155-3157189 +)	non-silent tcc -> tTc;	SY103C
CP034655.1	3167989	t	t	C	t	t	t	t	t	t	t	t	t	t	t	t	t	t	t	t	t	t	cds-AZR31591.1;Parent=gene-KWO_014735;Dbxref=NCBI_GP:AZR31591.1;Name=AZR31591.1;gbkey=CDS;gene=rseP;inference=COORDINATES: similar to AA sequence:RefSeq:NP_636740.1;product=RIP metalloprotease RseP;protein_id=AZR31591.1;transl_table=11 RIP metalloprotease RseP (3166773-3168119 +)	non-silent atc -> aCc;	R5P
CP034655.1	3174559	c	c	T	c	c	c	c	c	c	c	c	c	c	c	c	c	c	c	c	c	c	cds-AZR32974.1;Parent=gene-KWO_014765;Dbxref=NCBI_GP:AZR32974.1;Name=AZR32974.1;gbkey=CDS;inference=COORDINATES: similar to AA sequence:RefSeq:WP_017112996.1;product=lipid-A-disaccharide synthase;protein_id=AZR32974.1;transl_table=11 lipid-A-disaccharide synthase (3173292-3174569 +)	non-silent gct -> gTt;	R5P
CP034655.1	3177444	g	A	g	g	g	g	g	g	g	g	g	g	g	g	g	g	g	g	g	g	g	cds-AZR31597.1;Parent=gene-KWO_014780;Dbxref=NCBI_GP:AZR31597.1;Name=AZR31597.1;gbkey=CDS;inference=COORDINATES: similar to AA sequence:RefSeq:NP_636732.1;product=DNA polymerase III subunit alpha;protein_id=AZR31597.1;transl_table=11 DNA polymerase III subunit alpha (3175926-3179513 +)	non-silent gac -> Aac;	4W4
CP034655.1	3184580	t	t	C	t	t	t	t	t	t	t	t	t	t	t	t	t	t	t	t	t	t			R5P
CP034655.1	3187002	g	g	g	g	g	g	g	g	g	g	g	g	g	g	T	g	g	g	g	g	g	cds-AZR31607.1;Parent=gene-KWO_014830;Dbxref=NCBI_GP:AZR31607.1;Name=AZR31607.1;gbkey=CDS;inference=COORDINATES: similar to AA sequence:RefSeq:WP_017113000.1;product=hypothetical protein;protein_id=AZR31607.1;transl_table=11 hypothetical protein (3186342-3187895 +)	non-silent ggc -> Tgc;	BCC282
CP034655.1	3190919	g	g	g	g	T	g	g	g	g	g	g	g	g	g	g	g	g	g	g	g	g	cds-AZR31610.1;Parent=gene-KWO_014845;Dbxref=NCBI_GP:AZR31610.1;Name=AZR31610.1;gbkey=CDS;inference=COORDINATES: similar to AA sequence:RefSeq:WP_010366119.1;product=VUT family protein;protein_id=AZR31610.1;transl_table=11 VUT family protein (3190439-3191215 +)	non-silent gtg -> Ttg;	BCC210
CP034655.1	3191218	c	c	c	c	c	c	c	c	c	c	c	c	c	c	c	T	c	c	c	c	c			E52
CP034655.1	3196044	c	c	c	c	c	c	T	T	T	T	c	c	c	c	c	c	c	c	c	c	c			BCC247 BCC248 BCC250 BCC265
CP034655.1	3196270	g	g	g	g	g	g	C	g	g	g	g	g	g	g	g	g	g	g	g	g	g			BCC247
CP034655.1	3198193	c	c	c	c	c	c	c	c	c	c	c	c	c	c	c	T	c	c	c	c	c	cds-AZR31616.1;Parent=gene-KWO_014875;Dbxref=NCBI_GP:AZR31616.1;Name=AZR31616.1;gbkey=CDS;inference=COORDINATES: similar to AA sequence:RefSeq:NP_636713.1;product=methionine--tRNA ligase;protein_id=AZR31616.1;transl_table=11 methionine--tRNA ligase (3197692-3199770 +)	silent ctg -> Ttg;	E52
CP034655.1	3199413	t	t	t	t	t	t	t	t	t	t	t	*	*	*	t	t	t	t	t	t	t	cds-AZR31616.1;Parent=gene-KWO_014875;Dbxref=NCBI_GP:AZR31616.1;Name=AZR31616.1;gbkey=CDS;inference=COORDINATES: similar to AA sequence:RefSeq:NP_636713.1;product=methionine--tRNA ligase;protein_id=AZR31616.1;transl_table=11 methionine--tRNA ligase (3197692-3199770 +)	non-silent aat -> aa*;	BCC278 BCC280 BCC281
CP034655.1	3199414	c	c	c	c	c	c	c	c	c	c	c	*	*	*	c	c	c	c	c	c	c	cds-AZR31616.1;Parent=gene-KWO_014875;Dbxref=NCBI_GP:AZR31616.1;Name=AZR31616.1;gbkey=CDS;inference=COORDINATES: similar to AA sequence:RefSeq:NP_636713.1;product=methionine--tRNA ligase;protein_id=AZR31616.1;transl_table=11 methionine--tRNA ligase (3197692-3199770 +)	non-silent ccc -> *cc;	BCC278 BCC280 BCC281
CP034655.1	3199415	c	c	c	c	c	c	c	c	c	c	c	*	*	*	c	c	c	c	c	c	c	cds-AZR31616.1;Parent=gene-KWO_014875;Dbxref=NCBI_GP:AZR31616.1;Name=AZR31616.1;gbkey=CDS;inference=COORDINATES: similar to AA sequence:RefSeq:NP_636713.1;product=methionine--tRNA ligase;protein_id=AZR31616.1;transl_table=11 methionine--tRNA ligase (3197692-3199770 +)	non-silent ccc -> c*c;	BCC278 BCC280 BCC281
CP034655.1	3199416	c	c	c	c	c	c	c	c	c	c	c	*	*	*	c	c	c	c	c	c	c	cds-AZR31616.1;Parent=gene-KWO_014875;Dbxref=NCBI_GP:AZR31616.1;Name=AZR31616.1;gbkey=CDS;inference=COORDINATES: similar to AA sequence:RefSeq:NP_636713.1;product=methionine--tRNA ligase;protein_id=AZR31616.1;transl_table=11 methionine--tRNA ligase (3197692-3199770 +)	non-silent ccc -> cc*;	BCC278 BCC280 BCC281
CP034655.1	3199417	g	g	g	g	g	g	g	g	g	g	g	*	*	*	g	g	g	g	g	g	g	cds-AZR31616.1;Parent=gene-KWO_014875;Dbxref=NCBI_GP:AZR31616.1;Name=AZR31616.1;gbkey=CDS;inference=COORDINATES: similar to AA sequence:RefSeq:NP_636713.1;product=methionine--tRNA ligase;protein_id=AZR31616.1;transl_table=11 methionine--tRNA ligase (3197692-3199770 +)	non-silent gag -> *ag;	BCC278 BCC280 BCC281
CP034655.1	3199418	a	a	a	a	a	a	a	a	a	a	a	*	*	*	a	a	a	a	a	a	a	cds-AZR31616.1;Parent=gene-KWO_014875;Dbxref=NCBI_GP:AZR31616.1;Name=AZR31616.1;gbkey=CDS;inference=COORDINATES: similar to AA sequence:RefSeq:NP_636713.1;product=methionine--tRNA ligase;protein_id=AZR31616.1;transl_table=11 methionine--tRNA ligase (3197692-3199770 +)	non-silent gag -> g*g;	BCC278 BCC280 BCC281
CP034655.1	3199419	g	g	g	g	g	g	g	g	g	g	g	*	*	*	g	g	g	g	g	g	g	cds-AZR31616.1;Parent=gene-KWO_014875;Dbxref=NCBI_GP:AZR31616.1;Name=AZR31616.1;gbkey=CDS;inference=COORDINATES: similar to AA sequence:RefSeq:NP_636713.1;product=methionine--tRNA ligase;protein_id=AZR31616.1;transl_table=11 methionine--tRNA ligase (3197692-3199770 +)	non-silent gag -> ga*;	BCC278 BCC280 BCC281
CP034655.1	3199420	t	t	t	t	t	t	t	t	t	t	t	*	*	*	t	t	t	t	t	t	t	cds-AZR31616.1;Parent=gene-KWO_014875;Dbxref=NCBI_GP:AZR31616.1;Name=AZR31616.1;gbkey=CDS;inference=COORDINATES: similar to AA sequence:RefSeq:NP_636713.1;product=methionine--tRNA ligase;protein_id=AZR31616.1;transl_table=11 methionine--tRNA ligase (3197692-3199770 +)	non-silent tcc -> *cc;	BCC278 BCC280 BCC281
CP034655.1	3202536	g	g	A	g	g	g	g	g	g	g	g	g	g	g	g	g	g	g	g	g	g	cds-AZR31620.1;Parent=gene-KWO_014895;Dbxref=NCBI_GP:AZR31620.1;Name=AZR31620.1;gbkey=CDS;inference=COORDINATES: similar to AA sequence:RefSeq:WP_010380426.1;product=hypothetical protein;protein_id=AZR31620.1;transl_table=11 hypothetical protein (3201825-3202610 +)	non-silent gcg -> Acg;	R5P
CP034655.1	3202800	g	g	g	g	g	A	g	g	g	g	g	g	g	g	g	g	g	g	g	g	g	cds-AZR31621.1;Parent=gene-KWO_014900;Dbxref=NCBI_GP:AZR31621.1;Name=AZR31621.1;gbkey=CDS;inference=COORDINATES: similar to AA sequence:RefSeq:WP_010366091.1;product=DUF4345 domain-containing protein;protein_id=AZR31621.1;transl_table=11 DUF4345 domain-containing protein (3202696-3203064 +)	silent cag -> caA;	BCC246
CP034655.1	3203046	g	g	g	g	g	g	g	g	g	g	g	g	g	g	C	g	g	g	g	g	g	cds-AZR31621.1;Parent=gene-KWO_014900;Dbxref=NCBI_GP:AZR31621.1;Name=AZR31621.1;gbkey=CDS;inference=COORDINATES: similar to AA sequence:RefSeq:WP_010366091.1;product=DUF4345 domain-containing protein;protein_id=AZR31621.1;transl_table=11 DUF4345 domain-containing protein (3202696-3203064 +)	silent ctg -> ctC;	BCC282
CP034655.1	3207199	c	c	c	c	c	T	c	c	c	c	c	c	c	c	c	c	c	c	c	c	c	cds-AZR31626.1;Parent=gene-KWO_014925;Dbxref=NCBI_GP:AZR31626.1;Name=AZR31626.1;gbkey=CDS;inference=COORDINATES: similar to AA sequence:RefSeq:NP_636704.1;product=DUF1365 domain-containing protein;protein_id=AZR31626.1;transl_table=11 DUF1365 domain-containing protein (3206912-3207871 +)	silent cgc -> cgT;	BCC246
CP034655.1	3214373	g	g	A	g	g	g	g	g	g	g	g	g	g	g	g	g	g	g	g	g	g	cds-AZR31633.1;Parent=gene-KWO_014960;Dbxref=NCBI_GP:AZR31633.1;Name=AZR31633.1;gbkey=CDS;gene=mprF;inference=COORDINATES: similar to AA sequence:RefSeq:NP_636697.1;product=bifunctional lysylphosphatidylglycerol flippase/synthetase MprF;protein_id=AZR31633.1;transl_table=11 bifunctional lysylphosphatidylglycerol flippase/synthetase MprF (3213063-3215627 +)	silent gcg -> gcA;	R5P
CP034655.1	3217366	c	c	c	c	c	c	A	A	A	A	c	c	c	c	c	c	c	c	c	c	c	cds-AZR31634.1;Parent=gene-KWO_014965;Dbxref=NCBI_GP:AZR31634.1;Name=AZR31634.1;gbkey=CDS;inference=COORDINATES: similar to AA sequence:RefSeq:NP_636696.1;product=virulence factor family protein;protein_id=AZR31634.1;transl_table=11 virulence factor family protein (3216082-3217452 -)	silent ccg -> ccT;	BCC247 BCC248 BCC250 BCC265
CP034655.1	3226296	a	a	a	a	a	a	a	a	a	a	a	a	a	a	a	T	a	a	a	a	a	cds-AZR31646.1;Parent=gene-KWO_015030;Dbxref=NCBI_GP:AZR31646.1;Name=AZR31646.1;gbkey=CDS;inference=COORDINATES: similar to AA sequence:RefSeq:NP_636684.1;product=peptidylprolyl isomerase;protein_id=AZR31646.1;transl_table=11 peptidylprolyl isomerase (3226179-3226652 +)	non-silent aac -> Tac;	E52
CP034655.1	3229223	c	c	c	c	c	c	c	c	c	c	c	c	c	c	c	T	c	c	c	c	c	cds-KWO_015045;Parent=gene-KWO_015045;Note=frameshifted;gbkey=CDS;inference=COORDINATES: similar to AA sequence:RefSeq:NP_636682.1;product=hypothetical protein;pseudo=true;transl_table=11 hypothetical protein (3228715-3229586 -)	non-silent gct -> Act;	E52
CP034655.1	3231941	a	a	a	a	*	a	a	a	a	a	a	a	a	a	a	a	a	a	a	a	a	cds-AZR31651.1;Parent=gene-KWO_015065;Dbxref=NCBI_GP:AZR31651.1;Name=AZR31651.1;gbkey=CDS;inference=COORDINATES: similar to AA sequence:RefSeq:NP_636678.1;product=DksA/TraR family C4-type zinc finger protein;protein_id=AZR31651.1;transl_table=11 DksA/TraR family C4-type zinc finger protein (3231706-3231972 -)	non-silent gta -> g*a;	BCC210
CP034655.1	3236840	c	c	c	c	c	c	c	c	c	c	c	c	c	c	c	T	c	c	c	c	c	cds-AZR31656.1;Parent=gene-KWO_015100;Dbxref=NCBI_GP:AZR31656.1;Name=AZR31656.1;gbkey=CDS;inference=COORDINATES: similar to AA sequence:RefSeq:WP_017159527.1;product=autotransporter domain-containing protein;protein_id=AZR31656.1;transl_table=11 autotransporter domain-containing protein (3236407-3239244 -)	non-silent tgc -> tAc;	E52
CP034655.1	3237471	t	t	t	t	t	t	t	t	t	t	t	C	C	C	t	t	t	t	t	t	t	cds-AZR31656.1;Parent=gene-KWO_015100;Dbxref=NCBI_GP:AZR31656.1;Name=AZR31656.1;gbkey=CDS;inference=COORDINATES: similar to AA sequence:RefSeq:WP_017159527.1;product=autotransporter domain-containing protein;protein_id=AZR31656.1;transl_table=11 autotransporter domain-containing protein (3236407-3239244 -)	non-silent atg -> Gtg;	BCC278 BCC280 BCC281
CP034655.1	3241738	c	c	c	c	c	T	c	c	c	c	c	c	c	c	c	c	c	c	c	c	c	cds-AZR31660.1;Parent=gene-KWO_015120;Dbxref=NCBI_GP:AZR31660.1;Name=AZR31660.1;gbkey=CDS;inference=COORDINATES: similar to AA sequence:RefSeq:WP_017113016.1;product=diguanylate cyclase;protein_id=AZR31660.1;transl_table=11 diguanylate cyclase (3241706-3242335 +)	silent aac -> aaT;	BCC246
CP034655.1	3245546	c	c	c	c	c	c	c	c	c	c	c	c	c	c	c	T	c	c	c	c	c	cds-AZR31665.1;Parent=gene-KWO_015145;Dbxref=NCBI_GP:AZR31665.1;Name=AZR31665.1;gbkey=CDS;inference=COORDINATES: similar to AA sequence:RefSeq:NP_636664.1;product=ATP-dependent DNA ligase;protein_id=AZR31665.1;transl_table=11 ATP-dependent DNA ligase (3244700-3246304 +)	silent ctg -> Ttg;	E52
CP034655.1	3246361	t	t	C	t	C	C	C	C	C	C	C	C	C	C	C	C	t	t	t	t	t	cds-KWO_015150;Parent=gene-KWO_015150;Note=internal stop;gbkey=CDS;inference=COORDINATES: similar to AA sequence:RefSeq:WP_002810357.1;product=ligase-associated DNA damage response DEXH box helicase;pseudo=true;transl_table=11 ligase-associated DNA damage response DEXH box helicase (3246301-3248802 +)	non-silent tag -> Cag;	R5P BCC210 BCC246 BCC247 BCC248 BCC250 BCC265 BCC274 BCC278 BCC280 BCC281 BCC282 E52
CP034655.1	3250928	c	c	c	c	c	c	c	c	c	c	c	c	c	A	c	c	c	c	c	c	c			BCC281
[truncated: 596 more rows]
