# Supplementary material for: SNP‐based genotyping and whole‐genome sequencing reveal previously unknown genetic diversity in Xanthomonas vasicola pv. musacearum, causal agent of banana xanthomonas wilt, in its presumed Ethiopian origin
Source: Plant Pathol. 2020 Nov 27;70(3):534–43. doi: 10.1111/ppa.13308 (PMC7984043; doi:10.1111/ppa.13308)
Supplement: Supplementary file 8 — Table S3 [file PPA-70-534-s003.xlsx]

## Sheet: gene_presence_absence.with-seqs
Gene cluster	Annotation	4W4	BCC210	BCC246	BCC247	BCC248	BCC250	BCC265	BCC274	BCC278	BCC280	BCC281	BCC282	E52	NCPPB_2005	NCPPB_4379	NCPPB_4380	R5P	SY103C	Nucleotide sequence
group_100	hypothetical protein	1	1	1	1	1	1	1	1	1	1	1	1	1	1	1	1	1	1	>group_100 ATGACCATGAAACTGCTCAAGATCCTCTCCTGCGTGGCGCTAATTGCAGTAGTGCCGGCGTGCACGCGCGGTGTGACCAGCACACCGGGCGACGCGCCGAATCTGGAAGCCTGGGTTGCCGAGGTGCGCGCGCGTCCTGCGCCGCCGCTGGAACCATTGCCAGTGATGCAGCAGTTCGAGACGTTCGAATATTCAGCGCAAGCGATGCGTGACCCGTTCAGCGATGCCTGGGTCAGCGCGGAAGGTGGCAACGGCACGCGTCCGGATCCGAACCGGCGCAAGGAACCGTTGGAAGCCTATCCGCTCGACGCCCTTGACATGGTGGGGACCATTGGCGGCGGGTCGGGCCTGATCGCGTTGGTGATGGCGCCTGACAAGGTGACCTACC…
group_105	hypothetical protein	1	1	1	1	1	1	1	1	1	1	1	1	1	1	1	1	1	1	>group_105 ATGACCGTAGTCCCCGACGCCCCCGTGACCCCTGCCGCGCTATCTGCCTTCTTGCGCGGTGTCGAGCGCCGGGGTCTGGTACTCGCCCAATTGCAATGCGGCGACGTTGCCACCGCCGAGCGCACCCTCGCAGCGGCTCTGCGCGCCTTCAGCAGCCAGGCGGCAGGTCGGCCGATGGCTGGCTGGCCGATGCGCTTCTGGAGCTTGCTGGCCACCGCGCCGCCGCTGCGACGCGAGCCGATGCCGGGCACCTGGCTGCCCCCATTCACCGCGCTGGGCCAGATGCAGACCGCCGACCGCCTGGCCCTGCTGCTGCGGATCGTGGCCGGGCTGGAAGAGGTAGTGGCCAGCGAGGTGCAGGGTGTCGAGGCGGCGGACTACCGACAGT…
group_1058	Putative transport protein	1	1	1	1	1	1	1	1	1	1	1	1	1	1	1	1	1	1	>group_1058 ATGACTTTGACTCCCGAAGCCGAAATTGCCCAGTTTCTGCGCCGCCTCAAATGGGCGGCGGTGATTGTCGGTGTGTTGTGGGTGGTCTCGCTGCTGGCGCCGATCCTGACCCCGTTCGTGCTGGCGCTGTTGCTGGCATGGCTGGGCGACCCGCTGGTGGATCGCATCGAACGCGCCGGGCGCTCGCGCAATGTCGCGGTGATGCTGGTCTTCGTGCTGGCAACGCTGCTATTCGTGCTGGCATTGATGATTCTGGTGCCGATGATCGAACGCCAGATCATGACCTTGATCGATGCGCTGCCGCAGATGCGCAACTGGGCGATCGGCACCGCCATCCCGTGGCTGGAAGCCAAGACCGGCATGCAGTTGATGGCATGGCTGGATCCA…
group_1059	hypothetical protein	1	1	1	1	1	1	1	1	1	1	1	1	1	1	1	1	1	1	>group_1059 ATGAACCACGATTCGGCCGGACACAGCGCAGACAGCGACAGCTCGTTGCTGGAAAACTTGTTCCAGTTCGCCCTCAAAGGCGATACCCAAAATCCGGATTTCACGCAGCTCAACGATACGGTGTACGAGCGCCTGCAGCAGGCCTACGGCGTGGCATCCAGCGCTGACAAGGAACGCAACGCGGCCTGA
rhaR_2	HTH-type transcriptional activator RhaR	1	1	1	1	1	1	1	1	1	1	1	1	1	1	1	1	1	1	>rhaR_2 ATGGCACCTCTGATTGCTGTTGGTGCTCCCGACGTGCGTGCTGCAGCACTCATGCAAACACAGGGGCCGCGTGCGCGCGCTGTTGCGCGTGCAATGCAGTACATCGACACGCATCTGTATGAGCCTGTCAGCGTGGCGCATCTGGCGGAAGCCGCCTGCATGAGCCGCTTCCATTTCGCGCGCGTGTTTCGTGATGCGATCGGTGCCAGCCCGATGGAATACCTGCGCCGTCGTCGGCTCGAACGTGCACAGGCGCTGCTGCGCGAAGGCCGTCACACCATCAGCCAGATCGCCACCGATCTGTGCTTCTTCGACCAAAGCCACTTCGTTCGCAGCTTTCGCAATGCGACCGGTTGTACCCCTGCACGCTTCGCCGCGCAGACGGCGATGG…
gdh	NAD-specific glutamate dehydrogenase	1	1	1	1	1	1	1	1	1	1	1	1	1	1	1	1	1	1	>gdh ATGACAGCCAAGAAAGCCGTTTCGAAATCGTCCACCACGTCGCTCAAACCGGTCGCCGAACGTGCCGTCCCCGTGCTTGCCACCGAACCGCAGGCGGTCACCCTCGAGCCGGTGTTTGCCGCGATGCGCAAGCGCTACCCGACCGCACGCCAGGGCGAAGTCCAGGCGTTCGCCGCCGACTTCTACCGGCGCATGGAGGAGGACGAATTCCCGAACCATCCGCCGGAGCAGTGGGCGGCGTTGGCGGCGGACATGCTGGAATTTGCACGTGCGCGCAAGGCCGGTACGGTCAATGTGCGGGTGTTCAACCCCACCTTTAAGAGCCACGGCTACGAGTCGCCGCATACCCTGCTGCAGATCGTCAACGACGACATGCCGTTCCTGGTGGATTCGG…
group_1062	hypothetical protein	1	1	1	1	1	1	1	1	1	1	1	1	1	1	1	1	1	1	>group_1062 ATGCACGATGCTCTCTCTGCTGCTGGGCTTGATTGTCATCGAAGGCATCTGCCGGTCATCTGGAATCGCCCCTACTTCAGCTGCGGCCTGCCGGTGTTTTACACCGCGCATTCCGGTGAGCCGCGACGCGCTGGCCTGTTTTTCACTGGCGCAGGTGAAAATGCGGTCGAACCATCGCGCTGGCCGGAATTGGGGTTCCATCGTTTTTCGGAAAATGTTTATGCGTTTCGCGAGACATTTCTGTTCGTCGGCGGTGTCTATCCGATGATCATGCGCGGACGCATCGTGATCGACCGTCGGCAACGCGGGATCATGATGATGGTGGTTGGATTTTTGGTGCCAGTAGCCGTCATCAGGCCCGGGGAAACGCTGATGTTCTCAGGATTT…
phoB	Phosphate regulon transcriptional regulatory protein PhoB	1	1	1	1	1	1	1	1	1	1	1	1	1	1	1	1	1	1	>phoB ATGTCACATTATAGTCACAAAACCGTAGTCTACTGGCGATCACCAAAGCCAGACGGTAAGCCCCGCGTGCAGAAACGCATTCTGATCGTCGATGACGAACCCGCGATCCGCGACATGGTGGCGTTCGCGCTACGCAAAGGCGAGTTCGAGCCCATCCATGCCGGTGATGCCCGCGAGGCGCAGACCGCCATTGCCGACCGCGTGCCGGATCTGATCCTGCTGGACTGGATGCTGCCGGGCACCAGCGGGCTGGACCTGGCGCGGCGCTGGCGCAAGGAGCAGCTGACCCGCGAGATTCCGATCATCATGCTCACCGCGCGTGGTGAGGAAAACGACCGTGTTGGCGGTCTGGAAGCCGGCGTCGACGATTACGTGGTCAAGCCGTTCTCGGCA…
dcd	dCTP deaminase	1	1	1	1	1	1	1	1	1	1	1	1	1	1	1	1	1	1	>dcd ATGAGCATCAAGAGCGACCGCTGGATCAAGCGCATGGCCGAACAGCACGCGATGATCGAGCCGTTCGAACCCGGCCAGATCAAGCACGACGCTGCCGGGCAGCGCATTGTCAGTTTCGGCACGTCCAGCTACGGGTACGACGTGCGTTGCTCGCGCGAGTTCAAGATCTTCACCAACATCAACTCGACGATTGTCGATCCGAAGCACTTCGACCCGGGCAGCTTTGTCGATATCGAATCGGATGTCTGCATCATTCCGCCGAACAGCTTTGCACTGGCGCGCACGGTGGAATATTTCCGCATCCCGCGCGATACGCTGGTGGTGTGCCTGGGCAAGAGCACCTACGCGCGCTGCGGCATCATCGTCAATGTGACCCCGCTGGAACCGGAGTGGG…
slyD_2	FKBP-type peptidyl-prolyl cis-trans isomerase SlyD	1	1	1	1	1	1	1	1	1	1	1	1	1	1	1	1	1	1	>slyD_2 ATGAAGATCGAAAAAGACAGCGTTGTCCGCTTCCACTACACCGTTTCCGAGATCGGCCAGGAGCCGATCGAGAGCTCCAAGGAGCGTGACCCGTTGGCGATCATGATCGGCCACGGCAACATCATCCCGGGCCTGGAAGCGGCCATGATGGACAAGGAAGCCGGCGAGAGCTTCGGCGTGGACGTCAAGGCCACCGACGCCTACGGCGAATACCGCGAAGGCCTGAGCCAGCGCGTGCCCAAGAAGCATTTCGGCGCCACCAAGCTGGTGCCCGGCACCCAGGTTGTGCTGCAGACCAACTTCGGCCCGCGCGCAGTGACGGTGCAGAAGGTCGGCATGAGCGTGGTCGATGTGGACCTCAACCACCCCATGGCCGGCAAGGATCTGCATT…
group_1066	hypothetical protein	1	1	1	1	1	1	1	1	1	1	1	1	1	1	1	1	1	1	>group_1066 GTGACCTATGATGGCTACCGCGAGATGCCATCCCGCCCGGCGCCAAGTACGGATACGCGTGTGACTGTCGACAGCAACTTTTCCTTCCTGCAGGAACACGATCCGGTCTTCTTCAAACTGGCCTCGATGGCCGAGCAGGTCTTTGCCAGCGATCCAAACACCACGCTGATCAAGCTCCGGCAGTTCGCCGAAGCACTTGCCCAGGATCTAGCTGGGCGTGCCGGCATCATCCACGACCAACGGACAACTCAGGCGGATCTGATCTACCAGCTCGCACGCGAGCTGCGCCTGGACCGGCGGATCCAGGAGCTGTTCCACGTGCTGCGGGTCGAGGGCAACAAGGCGACCCACGGCTTCACCACGCAACACCGCGAAGCGATGGATGGC…
group_1067	hypothetical protein	1	1	1	1	1	1	1	1	1	1	1	1	1	1	1	1	1	1	>group_1067 ATGGCGCGCAGTTACGGCGTCATCGAGCCGGTGCCGGCCGAGCGTGTGGTCGAGGCGGCCGATGGTCACACCGTGATGTTGGGTGAGCGCGCGCTGCGCACCATTGATACCCCAGGGCATGCACGCCATCATCTGTGCGTGTGGGATGCGCGCAGCCGCAGCTGGTTTACCGGGGATACTTTCGGTCTGTCGTATCGGCAACTGGACAGTGCGCGAGGTGCCTTCATCCTGCCGACCTCTTCGCCGGTGCAATTCGAGCCCGAGGCGATGCTGCAGTCGATTACGCGCCTGATGGACGCCGCACCGGAGGCGATGTATCTCACCCATTACGGCCGTGTCGCATCGCCGGCACCGTTGGCGCAGGCGATGGGCGAACAGATTCATGCG…
cobO_2	Corrinoid adenosyltransferase	1	1	1	1	1	1	1	1	1	1	1	1	1	1	1	1	1	1	>cobO_2 ATGGGCGACGGCTTCACCTGGGAAACCCAGGACCGTGCACTCGACATCGCTGCCGCGCAGGCGGCCTGGCAGGTCGCGCGCGGCATGCTGGCCGATGCGCGCTACGACTTCGTGCTGCTAGACGAACTCAACATCGCATTGGTCAAAGACGACAGCGCGCTGGATGAGGTGCTTGCCGCCGTGGCCGCGCGACCCCCGGGCCAGCCTGTGGTGATCGCCGGGCGCGGTGCGCCGCCCGGATTAATTGAGGCCGCCGACACTGTCACCGAAATGCGTCTGATCACGCATGCCGTCAGTACCGGCATCAAGGCGCAGCTTGGCATCGAGCTGTAG
group_1069	hypothetical protein	1	1	1	1	1	1	1	1	1	1	1	1	1	1	1	1	1	1	>group_1069 ATGACGCAAGGGTCCACCGTGGCGACAGCCAGCGGCGCAGACGCCGGTCTACTGTCCAAGGAGCGCATCATTGCGCGGCCGGGGTTCAATCGTTGGTTGGTTCCGCCGGCAGCATTGGCGATCCATTTGTGCATCGGCATGGCTTACGGCTTCAGTGTTTTCTGGCTGCCGTTGTCCAAGGCACTGGGCATCACTGAGTCGATTGCGTGCCCGGCCGATATGGGCCTGTTCGCGCGCATGGTGGCCACCACCTGCGACTGGAAGATCAGTGAATTGCAGTGGATGTACACGCTGTTCTTCGTATTGCTGGGCTGCTCGGCAGCGATCTGGGGCGGTTGGCTGGAACGTGCCGGCCCGCGCAAGGCCGGTGTGGTCTCGGCGCTGTGC…
mutM_2	Formamidopyrimidine-DNA glycosylase	1	1	1	1	1	1	1	1	1	1	1	1	1	1	1	1	1	1	>mutM_2 TTGTCGCCGCACCTGGTTGCGCAACGCATCCATGGCGTCATCCTGCGTCGGCCGGATTTGCGCTGGCCGATTCCTGAGCAGATCGAGCGTCTGCTGCCCGGCGCCATCATTACCAATGTGCGCCGACGTGCAAAGTACTTACTGATCGACACGGATGCGGGCGGCAGTGCACTCCTGCACCTTGGCATGTCCGGAAGCCTGCGGGTGTTGCCCGGCGATACGTTGCCGAGGTCGCATGACCACGTGGATATCAGTCTGCAAAATGGACGCGTTCTGCGGTTCAACGATCCGCGCCGCTTCGGCTGTTTGCTGTGGCAATCCGACACGCAGGCGCATGAATTACTCGCGGCGCTTGGTCCAGAACCATTATCGGACGCATTTACTGGCGATT…
expZ	Nucleotide-binding protein ExpZ	1	1	1	1	1	1	1	1	1	1	1	1	1	1	1	1	1	1	>expZ ATGACCCGTCCGTCGCTGACCCTGGAAAGCGTTGCGTATGTGCTGCCCGATGGCAGCCCGCTATTTTCCGATCTGAATCTCTACATCGACCAGCGCGCCACCGGCCTGGTGGGGCGCAATGGCGTGGGCAAGAGCGTGCTCGCGCGCCTGCTGGCCGGTGAGTTGTTGCCCAGTGCCGGGCGCTGCGTTCGCAGCGGCAGCGTGCACTACTTGCCGCAGCGGGTGAGCGTTGCGCCGGAGCAAAGCATTGCCGGGTTGGCCGGTGTCGCGCCGCTGCTGGATGCGTTGGACCGTATCGCCTCTGGCAGCGTTGCGCCTGCCGATTTTGAACGCGTCGGCGAGCGCTGGAGCGCCCATGCGGAATTTGCCGCCGAACTCGAACGCCAAGGCCTG…
group_1071	hypothetical protein	1	1	1	1	1	1	1	1	1	1	1	1	1	1	1	1	1	1	>group_1071 ATGAATCATCTATTTGGTAGCGACAGCTGGCTCTACATTCTGCTGGTCGGCTTCATGGTCGGCCTGCTGGCGCGTTTCATTACGCCGGGTACGCAACGCCTGGGCTGCCTGTTGACGATCGTGCTCGGCATTGCCGGTGCCGTGGTCGCTAGCTGGTTTGGCCGCCACATGGGTTGGTACCGCGCGGGCGAGCCGGCCGGTTTCCTTGGAGCGTTGCTCGGGGCGATTGCGATCCTGGCGTTGTTGCGGTTGTTCAGCGGCAGCAAGCGCTAA
group_1072	hypothetical protein	1	1	1	1	1	1	1	1	1	1	1	1	1	1	1	1	1	1	>group_1072 ATGAAACACCGTATTGCACCGCTGGTGCGCCATCCGTTGGCGGCCGCCTTGTTTGTTGCCACCATTTTGCCGGGCGTGGCGTTCGCACAGACGTCCAATGAAAAGGCACTGGAAGCGCGCATCGCCGAGCTCGAGCGTCAAGTCCAGTTGTTGGTTTCTGCGCAGCAACAGCAGCAGGGCCAGATCGCTCAGACGCAGACCCAGGTTAGCGAAGTGCGCACCTTGCAGGCACAGACGCCGCCTGCACCGGTGGTGCCTGCCGGCAAGAAGCCGATCCAGCTGACCAGCATCACACCGAACGCGTTGCCGGGGACAACGTTCCGTTACGGTGGTTTCATCAAGGCCGACTTCATGACCACCCGCACCAGCGACGGCGCATTGCCTGAA…
natA	ABC transporter ATP-binding protein NatA	1	1	1	1	1	1	1	1	1	1	1	1	1	1	1	1	1	1	>natA ATGATCGTCGTCGATACTTTGCATAAGTCGTTCAAGACCAAGGCCGGGCTGGTGAAAGCCGTCGACGGGGTCAGTTTCAGCGCTGCCGATGGCCAGATCACCGGCCTGCTCGGCCCCAACGGTGCCGGCAAAACCACCACCTTGCGCATGCTCTACACGCTGATGTCACCCGACCAGGGCAGGGTCACCATCGATGGTGTGGATGTCGCCCGCGACCCGGTGACTGTGCGCCGCGCACTCGGCGTGTTGCCGGAAGCACGCGGCGTCTACAAGCGTTTGACCGCACGCGAGAACATCGCCTACTTCGGTGAGTTGCATGGCATGTCGCGCGCACAGATCGCGCAGCGCACAACGCTGCTGTCGAAGGCCTTGGACATGGACGACATTCTGGAC…
rplN	50S ribosomal protein L14	1	1	1	1	1	1	1	1	1	1	1	1	1	1	1	1	1	1	>rplN ATGATCCAGATGCAGAGCTACCTCGATGTCGCCGATAATTCGGGTGCCAAGGAAGTGATGTGCATCAAGGTGCTGGGCGGCTCGAAGCGCCGTTACGCACGCATTGGTGACATCATCAAGGTGACCGTCAAGGACGCCATTCCGCGTGGCAAGGTCAAGAAAGGCGAAGTCTACGACGCCGTCGTGGTGCGTACCCGCAAGGGTGTGCGCCGTCCCGACGGTTCGCTGATCCGCTTCGATGGCAACGCCGCTGTGCTGTTGAACAATAAGCAGGAGCCGATCGGGACCCGCATCTTCGGGCCGGTGACGCGCGAGCTGCGTTCCGAGAAATTCATGAAGATCGTCTCGCTCGCTCCCGAAGTGCTGTGA
group_1075	hypothetical protein	1	1	1	1	1	1	1	1	1	1	1	1	1	1	1	1	1	1	>group_1075 ATGTACCTGTACAGCCAAGTCAACGGCGGCGTGGATGAAGGCTCCACCCTGGAAGCGCCGCTGGAGATCGCGCTGGCGCAGGGCATCGACACCGAGCAGCACTATTCGTGGGGCAACTACGACTGGAAACACCAGCCCACTGCCGCCGACCGTGCCAACGCTGCCAGGAACCCGACGCCGTATGGCCACTACACCGTGCTGTTTTCGGGCAACGGAAACGGGGGACGCGCCTTGATCGAACAGATCAAGCTCGCCCTTGCCTCGTCCACGCCAGTGGCGATCGGCTTCTATGTGCGCCAGGGCTTTAAAGAACTGACACCTAAAAATCAGGTCGATTACGACATCACGACGCCAATTCTGGGCGGGCATGCCGTCATCGCGCTGGGC…
group_1076	queuosine precursor transporter	1	1	1	1	1	1	1	1	1	1	1	1	1	1	1	1	1	1	>group_1076 GTGCTGCTCTCGTTCTGGCTGGCGACGCCACGCATTACGGTGGCCTCCTGCAGCGCCTTTATCGCGGCGCAATTGCTGGACATCAGCGTGTTCGACCGCCTGCGCAACGGCAGCTGGTGGCGCGCGCCCATCGTGGCCACCACCTGCAGCGCCACCCTGGATACCACCATCTTCTGGAGCATTGCGTTTGCGGGCGTGGGCCTGCCGTGGATCAGCTGGGCGGCCGGCGATCTGGCAGTGAAACTGGGCATCGGCATATTTCTACTCGGCCCATTTCGCGCGTTGCTGTGGCCTAGCGCGCCGCGTCGGCAGAACGCATAA
vgb_2	Virginiamycin B lyase	1	1	1	1	1	1	1	1	1	1	1	1	1	1	1	1	1	1	>vgb_2 ATGACCGTTGTTGGACGTCTTCGTTTTTTGCCGCTGGCACTGCTGTTGTCCAGTTCGTTCGTTATCGCCGCCGACAAACCCTTCGTTGCGAGCGATTTGATCGGCGATGGTGCATTCACCCACAATGCCGAAGGGCCCGCCGCTGGTCCGGATGGCGCGTTGTACGCAGTGAATCTGGGCAAAGACGGGACCATCGCACGCATTGCGCTGCAGGCAGACGGCAGCGCGAAGGCCGAGGTATTCGTCACCCTGCCCGACGGCAGCACCGGCAATGGCATCCGCTTTCGCGACGGCACCATGTATGTCGTCGATTACACAGGCCACAACATTCTGCAGGTGAACATGCAAACGCGCGCAGTGAGTACGTTCGCGGCGTTGCCCGATGCCGATGG…
group_1078	Gluconokinase	1	1	1	1	1	1	1	1	1	1	1	1	1	1	1	1	1	1	>group_1078 ATGGACACCGCCACACACGCCACGCCCGCGTCCGCTTCGCCGCTTGCCATCGTGGTGATGGGCGTGTCGGGCAGCGGCAAGACCACCATTGCGCAGGCACTTGCAGCGCATTACGGCTTTCGTTTTCTGGATGCCGACGACTATCACAGCGTGGCAGCACGCGCGCAGATGGCGGCCGGCCAACCGCTCACCGACGCGATGCGTCTGCCATGGGTGGAGCTGCTATCGGCGACGCTGCGCGATTGCGTACAGGCCGGCGAATCGGTGGTGCTGGCCTTCTCCGGTTTGCGCAGCGCGCATCGCCAATTACTGCGCAATAGCGGGGTGCCGATGCGCTTCGTATTCCTGCACGCAGCCCCGCAGGTGATCGCCGCCCGCTTAAGCACC…
group_1079	hypothetical protein	1	1	1	1	1	1	1	1	1	1	1	1	1	1	1	1	1	1	>group_1079 ATGTCCGTTCCAGCAAGAACACAGACCTCGTCAATTGCGCCGCTGCGCGCGCGCTCCCTACTGATCATCGCGATCGGCCTGTTCGCCGCCGGCGGTGCGTGGGCCTGTAACTCGCCGGTGTCGGTGTGCGAACGCGACAGTGCCGGCGCAGTTGCGCTGATCCGCTCGGAGGTGCCGGCCACGGTCGTGGTCGATGCATCGGCCGACCTCGCCGTGCGCTCGGTCGCCGATAATTTCGCGGCCGACCTGCAACGCGTCGCCGGCCGCAACAGTGGCGTGACCACCGACTTGGCTACCGTCCGCGGAACGGCCGTGATCGTTGGCACACTCGGCCAGAGCCCGTTCATCGATGCACTCATTGCCGGCGGGAAAATCGACAGGGGCGCT…
ubiI	2-octaprenylphenol hydroxylase	1	1	1	1	1	1	1	1	1	1	1	1	1	1	1	1	1	1	>ubiI ATGAGCCGACGCAGTACGCGTGATGCTGTGATTGTTGGCGGTGGGGTGGTCGGCGCCGCCTGCGCGCTGGCGCTGACCGATGCCGGCTTGAGTGTTGCCCTGGTCGAAGGGCGCGAACCCGCGCGCTGGCGCGCAGATCGCCCCGATTTGCGCGTCTATGCCTTCGCCGCCGATAACGCTGCGTTGCTCGACAGCCTGGGCGTATGGAACGCGGTGCGCACCGCGCGCGTGCAACCGTACCGGCGCATGCGGGTCTGGGACGCCGCTGGTGGTGGCGAGCTGGGCTTCGACGCCGACACGCTGGGGCGCGAGCAACTCGGATGGATCATTGAAAACGAGGTGCTGGTCGACCGCTTGTGGGCAGCCGTGCATGCCGCCGGCATTGAGGTGCAT…
group_1081	hypothetical protein	1	1	1	1	1	1	1	1	1	1	1	1	1	1	1	1	1	1	>group_1081 ATGAGCGACGGTTTCGTAGCGCTGTACATCTTCATGCTGGCGGCCAGCGCCGGCCACGTGATCATCTCGCGGGTGCCGGTGATCCTGCATACGCCGTTGATGTCCGGTTCCAACTTCATCCACGGCATCGTGCTGGTCGGCGCGATGGTGGTGCTTGGGCATGCCGACACCACGCTCTTGAGTCAACAGCCGGGTTAG
fliD	B-type flagellar hook-associated protein 2	1	1	1	1	1	1	1	1	1	1	1	1	1	1	1	1	1	1	>fliD ATGGCATCGGTGATCAGCACTTCCGCCTCCGGATTGGACATCCCTACCGTGGTGTCTACCCTGGTGTCCCGGCAGAGAGACCCCGAGCAGGCACGCATCAACAAGGCCGGCACCGCCGCGTCGACGCAGTTGTCGGCAATCAGCCAGATCAAGAGCAGCATGACCACGCTCAAGTCTGCGCTGGACAAAGTGGTCAGCAGCGCCGACACCAACGCCTACAAGGCCACGGTGCCGACCGATGCCGGCTTCACCGCCACCACCACCAGCTCGGCGGCGCCGGGCAACTATTCGGTGGAAGTGGTGTCGCTGGCGACCTCGCAAAAACTGGCCTCCGGCGCGTTTACGGCCGATGCCACGGTGGGTAGCGGCACGCTGACGATCGGCTACGGCGAT…
group_1083	N(4)-(Beta-N-acetylglucosaminyl)-L-asparaginase	1	1	1	1	1	1	1	1	1	1	1	1	1	1	1	1	1	1	>group_1083 ATGATTCAACGTCGTCACTTCCTCAAGAGCGCCACGCTGGGCGCGATCGCGTCCGGGCTGGCCGGCTGGGGCGCACGCGCGCAAGCCGCGGTGGGCGCCTCGCAGGGCGTGCGGCCGCCGGCGCTGCCGCGTGGTGCGGCGCGGGTGATTTCCACGTGGGACTTCGGCATTGCCGCCAATCAGGAGGCCTGGAGAATTCTCAGCAGCGGCGGTATCGCGCTGGATGCGGTGGAAGCCGGTGTGCGTGTGCCGGAAGCGGATCCGACCAATCCCACCGTCGGCCTGGGCGGTTATCCGGACCGCGACGGGCGGGTGACGCTGGACGCCTGCATCATGGATCACCTGGGCAATTGCGGCGCGGTGGCAGCGTTGGAAGATGTGGTGCAT…
lptE	LPS-assembly lipoprotein LptE	1	1	1	1	1	1	1	1	1	1	1	1	1	1	1	1	1	1	>lptE ATGATTCGATTTCCTACTGCCTTCGCTGCGTCCCTCGTGCTCGTCTCGAGCCTCACCGCCTGCGGTTTCCATCTGCGTAATTCGCTGGCGTTGCCGCCCGACACACCGGCGGTGAAGGTGCAGTCGGCCGTGCAGTACAGCGAGCTGGCCAAGCTGTTGCGGCGTGGACTCAAGGCTTCCGGCGCCACGCTGGCCGATGAAGACGCCAAGACCGGCTTCGCGCAGGTGCAGGTGTTGTCCGAGCGCTGGGGCGATCTGCCGATCGCCATCGATAGCCAGGGCCGTGCCCAGGAATACAGCCTGCGCTACGCGGCCATTTTCTCCGTCACCACTGCCAATGGCTCTGTGCTGGTGCCGCAGCAGGTGATCGAGCTGTCGCGCGATTACGTGTCG…
suhB	Inositol-1-monophosphatase	1	1	1	1	1	1	1	1	1	1	1	1	1	1	1	1	1	1	>suhB ATGCAGAAACCCGCCGTCACCGTCATGGTCAAAGCCGCCCGCCTCGCCGGCAATGTGCTGTTGCGCGGTATCAACAAGCTCGATGCGCTCAACGTGGTGCAGAAAGGCCGCATGGACTACGCCAGCGAAGTCGATGCCGATGCCGAGAAGGTCATCATCAAGGAACTCAAGCGCGGCTACCCCGAATACGCCGTGTTCGGCGAAGAAGGCGGCGTGCAGGGCGGCAAGAGCGGTCGCTACACCTGGGTGATCGATCCGCTCGACGGCACCAGCAACTATCTGCGCGGCTTTCCGCACTACTGCGTGTCCATCGCGCTGGTGGAAAACGGCGAACCCACCGATGCGGTGATCTTCGACCCACTGCGCAATGAGCTGTTCACCGCTAGCCGCGGT…
thiC	Phosphomethylpyrimidine synthase	1	1	1	1	1	1	1	1	1	1	1	1	1	1	1	1	1	1	>thiC ATGAACGCCGCGCCCACCGTTTTGCAGCAACAAGCCCAGTCGTTGTCCGAGGCTGTGACTCAGCCGATTCCCGGTTCACGCAAGATCTTCGCGCAAGGCTCGCGCGCGGATCTGCAGGTACCGATGCGCGAGATCGCGTTGACGCGTACGCCCACCTTGTTCGGTGGCGAAGAGAATCCGCCGCTCAGCGTCTACGACACCTCCGGGCCCTACACCGATCCCCGGGCGGCCATCGATCTGGCCGCTGGTCTGGCGCCGCTGCGCGCGCAGTGGATTGCCGAACGTGGCGACACCGTAGCGCTGGAAGGGTTGAGTTCCAGCTTCGGGCGTGGCCGCGAGCACGATGCGCGCCTGGATGGCGTGCGCTTTCCGGCACGGCGCTTGCCGCGGGTC…
group_1087	hypothetical protein	1	1	1	1	1	1	1	1	1	1	1	1	1	1	1	1	1	1	>group_1087 ATGCACAACACTGCACTCACCGGCCGCCGCATTCTTGTGGTCGAGGACGATTACCTGCTGGCCGAATCGCTCAACGACTTGCTGCTGGAAGCCGGCGTCAGCGTCGTCGGCCCGGTGGGCAATGTGCCCGATGCGCTCTCGCTAGTGGTATCCGGTCAGGCCATCGATGGCGCGTTACTGGACGTCAATTTGCGCGGCCAAGCGGTGTTTCCGGTCGCCGATGCGTTGATGGAGCGCGGCGTGCCCTTTTCGTTCTGCTCCGGCTACGACCGGTATACGTTGCCGCCGCGCTTTGCACATCTGTCGTACTGCATGAAACCCTATAACCCGCGCACGATCACCACCTTGCTCAGTCACCAGACCTAG
ufaA1	Tuberculostearic acid methyltransferase UfaA1	1	1	1	1	1	1	1	1	1	1	1	1	1	1	1	1	1	1	>ufaA1 ATGAACGCCACGTCCCTGCCCGATCACGCTGCGCCGCGCGCGGCTTCCTGGTCAGACCGTCTGCTGCGCAAGCGCTTGCTGGCCACGCTTGGCGAATTGCGTGATGGGCAACTGCAGCTGCAGGAAGGCGGCACTGTCACCACGCTGGGCACGGCCACTGGAGCGGAGGCCTTGCAAACGCAATTGCGCGTGATCGATCCCGGCTTTTATCGCCAGGCCGCGCTCAACGGCAGCGTCGGTGCGGGCGAGTCGTATATGGATGGGCAGTGGCAGTGCGATGACCTGGTGGCGTTGATGCGGCTGCTGCTGCGCAATCGTGAGCGATTGGATGCGATGGAAACCGGTACCGCGCGTGTGGGCGGCTGGGCCATGCGCAGCCTGCATACGTTTGC…
group_1089	hypothetical protein	1	1	1	1	1	1	1	1	1	1	1	1	1	1	1	1	1	1	>group_1089 ATGCCCGACAACTCCCCAAGATTATTGACCGTCGCGGTGACCTCGCGCGCCCTGTTCGATCTTGAAGAAGGCCATGCGCTGTTCGAGGCCGATGGGGTGGAGGCGTATTCGGCGTTCCAGCGCGAGCACGAGGACGATGTCTTGCAGCCGGGCGTTGCATTCCCGGTGGTGCGCAAGCTGCTGGCGCTCAATCACGATGTGCCCGAAGATGCACCGCGCGTAGAAGTGATTCTGTTGTCGCGCAATTCTGCCGATACCGGTCTGCGCATCTTCAATTCGATCCAGCATTACAACCTGGGCATTGTGCGTGCCACGTTTACCTCGGGCCAGCCGACCTGGCCGTACGTCAAACCATTCGGCACCGATCTGTTTTTGTCGGCGAACCCG…
group_109	hypothetical protein	1	1	1	1	1	1	1	1	1	1	1	1	1	1	1	1	1	1	>group_109 GTGCTGGGTGCGATCGAAGGCATCGTGCAGTTCGACCGACCCGACGACTACGTGCAGACGCTCAAGCCGCGCCTGGAAGCGATCGACCAGCCGGCTGCGCAAAAGGCCATCAAGCAGATCATCAAGCCCGAGGCGATGACCTGGGTGATCGTCGGCGACCTGAAGAAGATCGAAGCCCCGGTGCGTGCGCTCAAACTGGGCGAGGTGCAGGTGCTGGACGTGGACGGCAAGCCGGTCAGGCGCTGA
rluD	Ribosomal large subunit pseudouridine synthase D	1	1	1	1	1	1	1	1	1	1	1	1	1	1	1	1	1	1	>rluD ATGTCCGACCCATCTGCCGAAGCTCTCGAACCGTCCATCCGCCAGGCGATCGTGCCCGACAACGCCGCCGGACGCCGTTTCGACGCAGTGCTGGCCGAGTTGTTCCCCGAATTCTCACGCTCGCGGCTGTCGGAATGGATCAAGTCCGGCGACGCGCTGCTGGACGGCGCCATGGCACGCCCGCGCGACACCTTGCGCGGCGGCGAGAGCGTGCAGGTGCAGGTGGTGCTGGAAACCCAGACCCACGCCGCGCCGCAGGACATCCCGCTGAGCGTGCTGTACGAAGACGAGCAGGTGCTGGTGATCGACAAGCCGGCCGGTCTGGTGGTGCATCCGGGCGCCGGTAATCCCGACGGCACCTTGGTCAACGCGCTGCTGTTCCGCGACCCGGCG…
truB	tRNA pseudouridine synthase B	1	1	1	1	1	1	1	1	1	1	1	1	1	1	1	1	1	1	>truB TTGAAACCCCGCATCTTCTACCGCCCGTTGCACGGCATCCTGTTGCTGGACAAGCCGGCCGGGCTCAGTTCCAACACTGCATTGCAGGTGGCGCGCCGGTTATTGCGTGCAGAGAAGGGGGGCCATACCGGCAGCCTGGATCCGCTGGCCACCGGCCTGCTACCGCTGTGCTTTGGCGAAGCGACCAAAATCGCCGGACTGCTGCTGAGGTCGGCCAAGGCGTACGACGCCGAGATCGTGTTGGGCGTCACCACCGATACAGACGATGCCGACGGCGAGCCGCTGCGCAAACGTGCGGTGCCAGACGTGAGCGAGGCCGATCTGCAAGCGGCGCTGGCGCGCTTCATCGGCCGCATCCAGCAGCAGGCGCCGATCTATTCCGCACTCAAGCAA…
group_1092	Phosphorylated carbohydrates phosphatase	1	1	1	1	1	1	1	1	1	1	1	1	1	1	1	1	1	1	>group_1092 ATGACGCAGATCGCAACGCTGCCGTTCCGCCCGCGGGCGGTGATCTTCGACATGGATGGCTTGATGCTCGACAGCGAGCGCGCCATCACCGCCTGCCTGGCGCAGGCCGCCGCCGATCAGGGCCTTCAGATCGAGCCGACATTCTGGTTGCGCATGGTGGGCACCGACGATGTAGCTTGCCGCCTGTTGCTGGGCGAACGCATCGGCGATGCCGCCGCCGAGACCATGCTGGTGCACGCGCAACAGCTGTATGCCGCTGTGGTCGAACGCGGCATTCCGCACCGGCCCGGCATCATCGCGTTGCTGGAGTACCTGGCCGCGCAGGGCATGCCGCGTGCGGTGGCCACCTCCACCCAGCGCCCGCTGGCGCTGCGCAAGCTAGAAGCG…
group_1093	hypothetical protein	1	1	1	1	1	1	1	1	1	1	1	1	1	1	1	1	1	1	>group_1093 ATGCGCAAGATCTTCAGCAGTCAACGTATCGAAACCGCCGAAGGCGTGGCCAATCTCTTGCGCGATGCGGGCATCGAGATCCGCCTCAGCAATGGCCGCTCATACCAGAGCAAGCGCGGCGGCCAGTTCAGCTACCTGGAACAGAGCAACGCCCAGGCGCAGCCCACCGTCTGGATCGTGCATGCCAACGATCAGCCGCGTGCGCGCGAACTGTTGCGTGACGCCCGCCTGCTGGACACCACCCGCCGCGACCTACCGAATGTGGAATACACCTTCCGCGAGGGCGAGAACGGCTCCAGCTCCAGCGCGCGTAGCTGGGCCTGGCGCATCCGCCTGGTGTTGCTGCTGGTGATCGGCGCCGTAGCCATGGTGGTGGTGATGCGCCAT…
pitA	L-methionine sulfoximine/L-methionine sulfone acetyltransferase	1	1	1	1	1	1	1	1	1	1	1	1	1	1	1	1	1	1	>pitA ATGCACATTGTCGATTGCAGCCAAGCGCGCCACGCCAGCGCCATTCTGGACATCTTCAACGAAGCCATCGCCAATTCCACTGCGCTGTACGACTACCGGCCACGGCCACCGGAGAGCATGGTCGGCTGGTTCGCCACCAAGCAGGTGGGCGGCTTTCCGGTGATTGGCGTGGAGGACGCTGACGGCACCCTGATGGGCTTTGCCAGCTACGGCACCTTCCGCGCCTGGCCGGCGTTCAAGTACAGCGTCGAGCACTCGATCTATGTGCACCGCGACCATCGCGGTAAAGGCCTGGGGCGCCTGCTGCTGCAAGCCTTGATCGCGGCGGCGCAAGCGCGCGGCGTGCATGTGCTGGTGGGCGGCATCGATGCCAACAATCAGGTCAGCATCGCC…
group_1095	hypothetical protein	1	1	1	1	1	1	1	1	1	1	1	1	1	1	1	1	1	1	>group_1095 GTGAAGAACAGCTACGCACGAACCGCGTTGTCCTGCGCGTTGGGATCCACCCTGCTGAGCATGGCTAGCACTGCCGCCTGGGCACAGTCCGTTACGGCCGACAGCGCCGCGCAAACGCCACCGCCTGCTGCCGGCGACACCGATGCAGTGAAGCAGCTCGATACCGTCACGGTTTCCGGCTACCGACGCAGCATCCAGTTCTCCACCGACGCCAAGCGCGATTCGGTGGGCTTTGCCGACACGGTGTTTGCCGAAGATATCGGCAAGTTTCCGGACATGAACATCGCCGAGTCGCTCAACCGTATTCCCGGCGTGCAGCTGGCGCGCGACGTCAACGGCGAAGGTCTCAACATCGCCATCCGCGGCCTGGGCACCAGCTTCACCAAG…
trmR	tRNA 5-hydroxyuridine methyltransferase	1	1	1	1	1	1	1	1	1	1	1	1	1	1	1	1	1	1	>trmR ATGATCGATCTGCAGGCGTTGAAAGACGAATTGGCACGGTTTGACAGCGACAACGATGCGCATCAGCGCGTGCGCGACCGGCGCATGCTCAACATCACGCCCGACACCGGGCAATTGCTGGCCGTGCTGGTACATGCCACGGCTGCGCGGCGCATCCTGGAAATCGGCACCTCCAACGGGTATTCGACGCTATGGCTGGCCGAAGCCACTGCCGCGATCGGAGGCCATGTCACCACGGTGGAGCTTGCGGCCGACAAGGTGGCCCTGGCGCAGGCCACGCTTGCGCGCAGTGGCCTGGCGGCATCGGTGGAGGTGGTGCACGGTGATGGCGGCGCGTGGCTGACCCAGGCGACCAGTGCCAGTATCGATCTGGTCTTCCTGGATTCGGCGCGC…
group_1097	hypothetical protein	1	1	1	1	1	1	1	1	1	1	1	1	1	1	1	1	1	1	>group_1097 ATGACGGCTTCAACCACACCCATCACGACGCCAGACGGCCGCTACCTGATCGTGCGTGGGAGGCTGTGGCGCACCAGTAACCCGCACATGAGCGAAGAGGCGCGCGTCACCTTGGTGAGCGCGCTGATGGATGCACGGCGCGCGGTCAAGGCCGCCAAGCACGACGGCGATGCGCAGCGGCTAGTCGCTGCACGCCGCGCCGTCGATGCGGCCAAGCTCGCATTGGGCGAACGTGGGCCGGTGTGGTGGACCGATGGCGCCAAGGATTTCAATCGGCATCTGGTCAAGAACACGCCATACGCCGAGTGGTTTGCCGCAAGTGGCGCTGCGGCCTAG
gntR	putative D-xylose utilization operon transcriptional repressor	1	1	1	1	1	1	1	1	1	1	1	1	1	1	1	1	1	1	>gntR ATGACCCTCGCTCCTGATTCGCGCGCCTCCAAAAAGCGCGTGCCGCTGTACGAGGAAGTGGCCGAGCGCCTGCGTCAGAAGATCTACGACTACGCACTGCCGCCGGGCGAATGGATCGACGAGCCGGCCCTGGCCGAGGAACTCGGCATCAGCCGCACGCCATTGCGGGAAAGTCTCAAACTGCTTGCTGCCGAAGGTCTGGTGCAACTGGATGCCGGCCGCGGCAGCCGGGTCACGCGGCTGACGCTGGAAGATCTCAATCAATTGTTCCCGGTGATGGCGATGCTGGAAGGCCGTTGCGCGCACGATGCGGTCAAGCGCATCGATGCGGCCGGCGTGCAACGGCTGGAAGAACTGCACGCGGCCATGGAAGCCGCATCGGCAGCCGGCGAT…
group_1099	hypothetical protein	1	1	1	1	1	1	1	1	1	1	1	1	1	1	1	1	1	1	>group_1099 ATGCACTATCAACTGTATTACTGGACCGGCCTGCAGGGCCGCGGCGAGTTCGTGCGATTGGCCTTGGAAGATGCCGGCGCTGCCTATACCGATGTGGCGCGGACGCACGGCGATGAGGTCATGACTGAATTTATGGAAGGCGGGCACGTGGGTGCGCAGCCGTTCGCACCGCCATTTCTCAAGGCCGGTGACATCGTGGTGGCGCAGGTTGCAGCGATCCTGCACTTCATCGGCCCGCAGTTGCAGTTGGTAACCGATTCGGAGCCGCAACGTCTGCAGGCATTGCAATTACAGATGACCATTGCCGACTTGGTGGCGGAAGTGCACGACACCCATCACCCGATCGCCACTGATCTGTATTACGAAGACCAACAGGCCGAAGCCGCC…
group_1100	hypothetical protein	1	1	1	1	1	1	1	1	1	1	1	1	1	1	1	1	1	1	>group_1100 ATGAAACTGCGCCCACTGCTCTACCTCGGTGTCCTGAGCTTGGCCGCGTTGCCGCCGCTGGCGATGGCGGCCAAGGACGACCCGCAGGCCGACGCGCTCAACCGGCGCTTGGCCGCGCTGCAAAACGACCCGCAGACCAACGATCTGGCCCGCTTCGAACGGTTGCAGGCCCAGCAGAGCGTGGCTGCGCTGGCCGAGGCCAAGCGGCGCGACCGCGACGAGCTGGTGTTTCTGGCCGACCGCCGGGTCGAGATCGCCGAACTCACTGCCCGTACCGCGCTGGCGCGGCGTGAGCTGGACCGCCTGGAAGGCACCCGCAACGACTTGCTGATCGAAGCCAGTCGCCGCGATGCCGCACGTGCGCGCCAGGAGGCCGAACGTCTGCGT…
cysG_2	Siroheme synthase	1	1	1	1	1	1	1	1	1	1	1	1	1	1	1	1	1	1	>cysG_2 GTGACTTCTGCGTTCCCGCTGCTTGCCGACCTGCGTGGCCGTGCCGTCCTGGTGGTCGGCGGCGGTGCCGATGCCGAACGCGCCACCGCCCAGCTGCTGCAGGCCGGTGCGCTGCCGCTGGTGGGCGCGCCCGAGCTCACCGCGCAGTTGCGGCGCTGGGCGCAAGCGGGGCAACTGCGCTGGCTGCAAGGGCGCTTCGATCCGGCATGGTTGGCGCTGCCCGATCAACCGGTATGGCTCGCCATCGCCGCCAGCGAATCGGCAACGCTCAACGACGCCCTGCGGCATGCGGCGAGCGCGCACCGGTTGCTGACCCACGATGCAACATCTGCCGCTTCCGCAACGATGCCTGCACGCTCCCCCACGCCGCGCAGTGCAATCGGCACGCTGG…
modB	Molybdenum transport system permease protein ModB	1	1	1	1	1	1	1	1	1	1	1	1	1	1	1	1	1	1	>modB ATGTTCACCCCGGAAGAGCTGACCGCGATCGGCTTGAGTCTCAAGGTCGCGATCGTGGCGGCGCTCGCCAGCCTGCCGCCGGGCATTGCCTGCGGCTGGCTGCTGGCAAGGCGTCGCTTCCCGGGTAAGGCCTTGCTGGACGCGCTACTGCATCTGCCACTGGTGATGCCGCCGGTGGTCACCGGCTATGCGCTGCTGGTGGTGCTGGGCACGCAGGGGCCGGTGGGCAGTTGGTTGCTGGAACATTTCGGCATCCAGTTCGCGTTCCGTTGGACCGGCGCGGCGCTGGCCTGCGCGGTGATGGGATTCCCGCTGATGGTGCGCGCAATTCGCCTCTCCATCGAAGCAACCGATCACCGGCTGGAAGCGGCCGCCGCCACGCTGGGCGCAGGG…
puuP	Putrescine importer PuuP	1	1	1	1	1	1	1	1	1	1	1	1	1	1	1	1	1	1	>puuP ATGATCGACACACCACGCCGCGACGCTGCGGCCACGCTGGAACGCTTTGGCTACGCACAAGAGCTCAAGCGGCAGCTCACGCTCAAGGATCTGCTGATCTACGGGCTGGTGTCCATGGTGCCGACGGCACCGTTTTCGATCTTTGGCGGCGTCTTCGACATCAGCGCCGGAATGGTGCCGCTGACCTACCTGGTCGGCTTCGTGGCGATGCTGTTCACTGCGCTGAGCTACCAACAGATGTCGCGGGCATTCCCCGTGGCTGGCTCGGTGTATGCCTACGTCGGGCGTGGGCTGAGCAGCGGCATGGGCTTTCTGGCGGGGTGGGCGATTCTGCTCGACTATCTGCTGGTGCCGACCCTGCTGTATGTGGTCGGCGCCAATGCGATGCATAAC…
group_1104	hypothetical protein	1	1	1	1	1	1	1	1	1	1	1	1	1	1	1	1	1	1	>group_1104 ATGAGTGCCATGCCACCGCCGATCCATCCCTCGTCCAGCGCCGCGCCCGGCCCGGTGCCGAATCACCTGATCTGGGCGATCGTCTCCACCGTGCTCGGCTTCTGCCTGTGCTGCCCGGCCCTGATCTCCGGCATCGTGGCGATCGTGTTTTCCAGCAAGGTCAACGGCCTGCTCAACCAGGGCGACATCGACGGCGCACGTCGTGCCTCCAACACCGCCAAGACCTGGTGCATCGTGACCAGCGTGCTGGCTGCGATCGGCTTGCTGATCAGCATCGGCATGGTGGCCACCGGCGGCATGCAGGGCTACATGGACTACATGCAGCAGTTGCAGCACATGAAGTAA
pnbA_2	Para-nitrobenzyl esterase	1	1	1	1	1	1	1	1	1	1	1	1	1	1	1	1	1	1	>pnbA_2 ATGACAATGCAGGCCTCCCCCGACACCCGACGCCGCACCCTGCTGCGCGGCGGCCTGCTCGCCACTGCTGCGGCAACACTTCCCGGCTTCGCTGTCGCGGCCACACCGCCGCCGCCACGCGACGACAGCGCGCCACTGGCACGCGTGCGTAGCGGCGCACTGCGCGGCTATCGCGATCAGGGCATCTGCGTATTCAAGGGCATTCCGTATGGCGGCGATACCGCCGCGCGGCGCTTCCAGGCACCGCTGCAGGAAACACCGTGGCAAGACGTGCGCGATGCCAACGGTTTCGGTGCGGCCGCGCCACAGCTCAAAGCCAGCGAACCCACCAGCGAGAACTGCTTGTTCCTCAATGTGTGGACGCCCGGTCTGCGCGATGGCGGCAAGCGGC…
rlmB	23S rRNA (guanosine-2'-O-)-methyltransferase RlmB	1	1	1	1	1	1	1	1	1	1	1	1	1	1	1	1	1	1	>rlmB ATGAGCAAGCAGAACCAGTGGATCGTCGGCGTCAATGCTGTCGCCTCGTCCGTCGAGAACGACGCCGATAACGTGCGCGAGGTATTGATCGAGGCCGGCAGCAAGAACCCGCGCCTCACCGAGATCGAGGAACAGGCGCGTCGCAAGGGCATCGATGTGCGCCGGGTCAACACCCAGGCGCTGGACGGCGTAGGCGGGCAGGTGCGCCATCAAGGCGTGGCCGCGCGCTATGCGGCGGCACGGCTGTGGGCCGAGAACGAACTGGAAGGCCTGGTCGAAGCCGCAGAAGGGCGCGCGCTGGTGCTGATCCTCGACGGCGTGCAGGATCCGCACAACCTCGGCGCCTGCCTGCGCAGCGCGGCTGCTGCTGGCGTCACCGCAGTGGTGATTCCC…
ves	Protein Ves	1	1	1	1	1	1	1	1	1	1	1	1	1	1	1	1	1	1	>ves ATGCAGCTGACAGACCTGAGCAGCCGGGTGATTCCGGCCACCGAGTACCGCCGTGAGCGGTGGCGCAATCAATTGGGTTGGACCCGCGAGATCCTGCGTCTGGGTGACACGGACGAATGGGCGTTGCGCCTTTCGATCGCCGAAATCGAGCAGGATGCTGCGTTTTCCGCATTTGCAGGCATCGATCGTGAGTTGGTGTTGCTGCGTGGCAATGGCATGCGCTTGACGTTCGGCAATCGCGATGCTGATGCCGATACCGGTACCCATGCCAGTGCGAGTTCTGGCGCCAATGTCAGCACCGAAGAAACCGAAACCGTTGCAAGTGCCGCTGCCTGGAAGATTGGCGATTCGGATGCTCTTGGCGCGGAGAGTCTCGGCGAACGTGCTGACGTCG…
group_1108	hypothetical protein	1	1	1	1	1	1	1	1	1	1	1	1	1	1	1	1	1	1	>group_1108 ATGCAGGACGCAACCCAGGGATCGACCCAGCAATTGCAGCCGCCGCGGACCGACAGCGTGCTGTATTTCATCAGCAACGTGGACGGCGATGGTGCCACCTCCTACGAGGTCGCCAATGGCAGCTGGATCAATTATTGGTACGGCTTTCAGTTCGAACTCGGCGGTACGCGCTATTACACCGGCTTTGCGTGGGAAACGCCCGAGCGCTTCGGCGCTGAAAGCGACGACCACTCTCCCGCGCCCGGCACCAAGGTGACCTTGGCCCATGCCACCTTCGTGACCAGTGAACCAGGAAGCAAAACCCCTTGGAAGCTGCTTGGCGCAGAGCCTTACATCGGCGAATTCGGCGGCATGGAACAAGGCAACACCGTCGACACCAAACGTAAG…
group_1109	hypothetical protein	1	1	1	1	1	1	1	1	1	1	1	1	1	1	1	1	1	1	>group_1109 ATGGACGCATTGGCGCAGTTTTTGACAGACGAGCAGGACCCGGTGGCTGTGGGCAAGATCCTGCCCAAGATCACCGAGTTGCTGACCCGCGACGAGCAGGTCGAGTACATTGCCGTGCAGAAGAAGATGGTGAACCTGTCGCCGGACGCGGTGGTGCTGACCAACCGCCGCTTCATCGTGGTGTACCCGAAATTGCTCGGCATGACGTTCCGCGATTTCCCCTGGCGCGAGGTGCTCGATGTGCACATGAGCGAACAAATGCTCGGGGCGACCATCATGTGCCGCACCACGCAGGGTGCCTACGCCTCCATCGACAGCCTGCCCAAGAAACAGGCGCGGCGCGTGTACGCCTACGCGCAGCAGGTGGAAGAATCTGCCTACGAAAAG…
fixK	Nitrogen fixation regulation protein FixK	1	1	1	1	1	1	1	1	1	1	1	1	1	1	1	1	1	1	>fixK ATGTACCGGCAGCTTTCCGACCCCAGCGTGACCTGCCCCGCGCCCGGCGCGGCATCCGCCAGGGGCACGCCAAGCTCCGATTGCGCGCTGTGCGCGGTGCGCGGCCGGGCTATTTGCGCTGCGCTGTCGACGCAGGAAATGGACGCGCTGGATCAGGTCACCCACACGGCGGCCTACACGCCTGGTAGCAGCCTGGTGCGTGCGGGCGAGACCCGGCACAACGTCTATACCGTGACCTCCGGCGCGTTGCGCATGGTGCGCACGCTGGCCGACGGACGCCGCCAGATCACCGGCTTCGTGCTGCCCGGCGGCTACGTCGGCCTCACTGAAACCGCGCAGCACCGCCACGATATCGAAGCCATCGTCGACAGCCGCGTGTGCCGCACGCCGATG…
group_1111	hypothetical protein	1	1	1	1	1	1	1	1	1	1	1	1	1	1	1	1	1	1	>group_1111 ATGCGGGAACGATGGAGTACGACTCATTGGGGATGCAATGAAAAGTATCGCAACACTGCTGTTGGCCTGCACGGCGTTCGGCGTCACGGCTCAGGCCTCGGGGCAATCGTTGTCGCGCGGTGGGACAGCTACCGTCAACAGCAAAAGCAGCAGGCCGGCACCCAGGCCGCCACCGCGCCGGTAGCGCCGTCGTCGTGCCCTGCGCAAGCGGGCACCGGCGGAGCGCCGGCTGTTGTCGGTAGTAGCGGAACCGGAACCGGCGAATCCGGTGGTTTCAGCACGGTGACTGAGCCGACATCGGCCGAGGCAGCGCCCGCCGCGCCTGCCTACGTACCGCCGCCGCCGCGCGAAGAAGAGCAACGCCTCAAAAGCGGCGTGTTCCTCGGT…
dosC	Diguanylate cyclase DosC	1	1	1	1	1	1	1	1	1	1	1	1	1	1	1	1	1	1	>dosC GTGCTGACGGCGCTGCCGAACCGACGCGAAGCCGAGCGTGTGCTGCAGCAATGGTTCGATGAGGCGCATGCAGGTGGCGCCGCACTGGCGCTAGCGCTGATGGATATCGATCACTTCAAGCGTATCAACGACGACTACGGGCACGAGGTTGGCGATGCAGTGCTGTTCGCCATCGGCCAGGTGTTGAGCGAGCAGGATCAGGCGCACTGCTTCGCCGCGCGGCACGGTGGCGAAGAATTCCTGCTTGCGGCCATAGGGCTGGATGCGGCGCAGGCGCGCGCACTGTTCGAGCGCGTGCGGCAGCGACTGGCCGATATCCAGGTCGATGCGCAAGGCACGCCCGTGCGTTGTACCGCCAGCATGGGCATGGCGATGAGCGACGAAGCGCCGAGC…
group_1113	Putative low molecular weight protein-tyrosine-phosphatase	1	1	1	1	1	1	1	1	1	1	1	1	1	1	1	1	1	1	>group_1113 ATGAAGCTGCTGATCGTCTGTCTGGGCAATATCTGCCGCTCGCCGATGGGCGAGGGCGCCTTGCGTGCGCAACTGGATCAGGCGCGGCTGTCGCGGCGCATCAAGGTCGATTCGGCCGGCACCGGCGACTGGCATGCCGGCGATCCGCCGGATCCGCGCGCAATCCGCTGCGCGCGTGGCCATGGCGTGGATATTTCGGGTCTTCGCGCACGTCAGGTGACGCGTTCGGATTTCGAGCATTTTGATTGGCTGTTGTGCGCAGATGGCAACAATCTGCGCGATCTGCAGCGGCTCGCCCCGGCAGCGCAGCGCGACAAGGTGGCCCTGTGGCTCCCCTGGGCCGGCATCGACGAGCGCGATGACATCCCCGACCCGTATACCGGCAGC…
COQ5_2	2-methoxy-6-polyprenyl-1,4-benzoquinol methylase, mitochondrial	1	1	1	1	1	1	1	1	1	1	1	1	1	1	1	1	1	1	>COQ5_2 ATGAGCGCACCGAGCGACACCCCGACCTATCTGCACGGATTTTCGGCCACCGAACAGGCGCGTCTGCTCAAACAGGCGCGCTTGCTCGAAGCCACGCTGTTCAATCAGATCGATTACAGCGGCGCGCGTCGCCTGCTGGAAGTGGGCAGCGGCGTCGGTGCGCAGACGGAGATTCTGCTGCGCCGTTTTCCCGACCTGCATGTCACTGGCGTGGATCTGAGCGAGGCGCAGCTGGGCGCGGCGCGGGCAAATCTTGAACGGCTGGCGTGGTGCCGCGAGCGCTACACGCTGCAGCAGGCCGATGCGAGCGATCTGCCGTTCGAAGCGCGTCAGTTCGATGCGGCGTTTCTATGCTGGGTGCTTGAGCACGTGCCCTCGCCTGCGCGCGTAC…
group_1115	hypothetical protein	1	1	1	1	1	1	1	1	1	1	1	1	1	1	1	1	1	1	>group_1115 ATGAAGGCAAGCGGCAATACCATCCTGGTGACGGGCGGCGGTTCGGGGATCGGGCGGGCACTCGCCCAGCGCTGGCATGCGGCGGGCAATCGCGTGATCGTCGCAGGGCGTCGCCGCACCGCGCTGGAGGGGACCGCAGCGGGTCACGCCGGCATGCAGGTGCGCACGCTGGACATCGACGATGCCGACGCCGTCCAGGCGTTTGCGCGCGAGCTAATAGAGGCCTTTCCCAACCTCAATGTGCTAGTCAACAACGCAGGCACCTACGCCAGCGAAGATCCCCGGCGACAGCGCAGCCTGGCCGACGCCAAACGCATGCTCCTGACCAACGTGCTCGGCCCCATCCGCTTGATCGACGCACTGATCGAGCATCTGCGCGCGCAGCCG…
group_1116	hypothetical protein	1	1	1	1	1	1	1	1	1	1	1	1	1	1	1	1	1	1	>group_1116 ATGGCTGATTCGGGGGGTGTCCATGAGCAGCAAGCGGTATACAAGCGCTTCGACCCGGACATGGGCGTGCGTTTGGTCAGCTTACGTGCGCAAGTGGGCTACGAGCGCAAACCCCGCTTCCATGGCGGGACCGAGTGCATGGCGGCGGCCAACCTGCTTGGTCGGCAGTTCGACGTGACCGAGCCGGACACGACTTGGGCCAGTGATTTCACCTTCATCCGCACGCACGCAGGCTGGATGCATCCGGCCGCGGTGATAGACACGCGCCGAGGTGTTCAACTACATCGAGATGTTCTACAACCCAAAACGCCGTCATCTGGCCAGCAACGAGGTCATCAGTCCCGGACTCTAAACTCGACTGCTACTCAAGAAGGTGAGACGTCGACT…
group_1117	hypothetical protein	1	1	1	1	1	1	1	1	1	1	1	1	1	1	1	1	1	1	>group_1117 ATGACGGTCACCTGCGAAATGGAAGCGCTGGGCCGCGCGCCGGACATCGGCCGCGAGCGCGGTTTGCTAGGTCGTGCGCTGGTTTCGGCAGGCGTCATCACCGACGAACAGCTGCGCTCGGCGCTGGCCTTGCAGCAGCGCTGGAACTCGCGCCTGGGCGATGTGATTCTGGCCCAGCGCGGTGTGCCGGCGCAGCGGTTCTACGCCATCGTTGCGGCGCACTTCGGGCTGCAATTCATCGATCTGGTGCAGCAGTCACCGGATCCTGCGCTGCTCACTTCCGGCGATCTGGATAGTTACGCGCAACGCTTGGTGTTGCCGTGGCGGCGCGAAGACGGCGTGCTGGTGCTGGCCGTGGCCGACCCGGATCCAGCGCTGTTCGCCTGG…
group_1118	hypothetical protein	1	1	1	1	1	1	1	1	1	1	1	1	1	1	1	1	1	1	>group_1118 ATGCAACGCATATGTTCACAAGGGCGCCTTGCTTTGGCGCTGTCGATCGCATCCACCGGCATGATTGCATTGGGTGGGTGCCAACGCACTGACTCGCAGGCGCCAGCCGCCACCGAGCCTCCTCCGCCTCCCAGTGCAGTCGCAGCGCCGGCTTACACGCCGCCCACGGCGGATCAGCTGTACCAACTGGTTGCGCCGATTGCCCTGTTTCCGGACAAGCTGCTGGCGCAGACACTGGCCGCTTCGGTATATCCCGATCAAGTGGTCACCGCGCAGGAGTGGCTGCGCAGCAACAGCGGCTTGAGCGCCGCCGATCGCGCGCAGGCCACGGTGTCGCAATCCTGGGACCCGAGCATCAAGGCCCTGACCGCATTTCCGGACGTCGTG…
cydB_3	Cytochrome bd-I ubiquinol oxidase subunit 2	1	1	1	1	1	1	1	1	1	1	1	1	1	1	1	1	1	1	>cydB_3 ATGAATTTCGTATTGCTCGATTACACAACCTTGCGCGTGATCTGGTGGCTGCTGCTGGGTGTGCTGCTGTCCGGTGACACGGTGATGGGCGGCTTCGACTTGGGCGTGGGAGCATTACTGCCGTTCGTCGCCAACAACGATGCCGAGCGCCGGCTGGTGATCAATACCTTCGGCCCGGTCTGGGAAGGCAACCAGGTGTGGTTGATCCTGGGCGGCGGCGCGATCTTTGCCGCGTTCCCACCGTTGTATGCAGTGAGCTTCTCCGGGTTTTATTTGGCGATGTTTCTGATTCTGTTCGCGCTGATCCTGCGCCCGGTCGGTTTCAAGTTCCGCGGCAAGCTGGTGAGTCCGCGCTGGCGCCGCAATTGGGATTGGGCGCTGTTCGTCGGTG…
group_1120	hypothetical protein	1	1	1	1	1	1	1	1	1	1	1	1	1	1	1	1	1	1	>group_1120 ATGATCGCTTTGTTTCAGGGTTTAGGCCTGCTATTGCAGGACAACGCACTCCATCGGCTCCCCTTCGACGAGCAGGTCGCGCATTGGCGCGACAAGACCGACGAGCAGCTTGACAAGGAGCTCACGTTGCTCAAGGTGGCCAAGAAACAGTGGGTGATCGCCTCGATCATCGGCTGGCAGGCGATCTCGCTGGTGTTGCTGGGGGTGATCACGCATCAGCTCTGGCAGAACGACTACCACCTGACCTTCAGCCGCGTGGTGATCATCTTCACCTCGTGGGTGTCGATCCTGTTCGTGATGTGGTACATCGCCGACCTGTTCGATCACAGCGCCGGTTTCGAACGCTGGCTACGCGCCTTCAACAGCCGCGCGCGGGTAACGCCGGAT…
citN	Citrate transporter	1	1	1	1	1	1	1	1	1	1	1	1	1	1	1	1	1	1	>citN ATGCTGACCGCGCTCGGTTTCGGAATGGTGATCACTTTCATGTACCTGATCATGAGCAAGCGGCTGTCGCCGCTGGTGGCTCTGATCACGGTGCCGATCGTGTTCGCGTTGCTGGGCGGCTTCGGCACCGGCATCAACGAGATGATGCTCGAAGGCATCAAGAAGATCGCGCCCACCGGCGTGATGCTGATGTTCGCCATCCTCTATTTCGGGGTGATGATCGATGCCGGGCTGTTCGATCCGTTGGTCGGCCGCATCCTGCGCCTGGTCAAGGGCGACCCGCTGAAGATCGTGATGGGCACCGCGGTCCTGGCGATGCTGATCTCGCTCGACGGCGACGGCTCCACCACCTACATGATCACCGTCTCTGCGATGTTGCCGCTGTACCAGCGC…
fadJ	Fatty acid oxidation complex subunit alpha	1	1	1	1	1	1	1	1	1	1	1	1	1	1	1	1	1	1	>fadJ ATGCTTCCAGGTTTCGACGGGCTCCGATTCAGCCATTGGCAGACCGACCTGCGCGAGGACGGCGTGGTCGTGCTCAGCCTCGATCGCCAGGGCGCACCGGTCAACGCATTTTCGCAGGAGGTGCTGCTGGAGTTGGGCGCCTTGGTTGAACGCCTGGCACTGGATCCGCCCAAGGGCGTGGTGCTGCGCTCGGGCAAGGCCAATGGCTTCATCGCCGGCGCAGATCTGAAGGAATTCCAGCAATTCGACCGCAAGGGCACCGTCAACGATGCGATCCATCGCGGTCAGCAGGTGTTCCAGAAGCTGGCCGAACTGCCCTGCCCCACGGTCGCGGCGATCCACGGCTTCTGCATGGGAGGCGGCACCGAAATCGCGCTGGCATGCCGCTACCGC…
group_1123	hypothetical protein	1	1	1	1	1	1	1	1	1	1	1	1	1	1	1	1	1	1	>group_1123 GTGCAACGCGCCTACCGCGGCGTCACCGAGCCGGTGGCCAAGCTCAAAGGCTTCGAGCCCTCAGCGGAGACGTTGTTCGGCTTCACCGTGCGCAAGATCCGCGAGGGGTTGATGACCCCAACGGTGTGCGTGGGCTACGGCGGCGAACTCGCCGAACGGCACGCCCTGCCCGGCTACGCCGCACTGCAAAGCGCCTGCCAAACCCGCGGCGTGGAATTGTTCGAAAGCGTGATGAGCCTGACCGGCATGGTCAACGTCGGCAGAGGCGCGCTGGCAGTCGCATTTGCCGCCGAACCACACACGTTTCGGCCTGAGGCGTGGGCTAGCGGTTGA
msrB	Peptide methionine sulfoxide reductase MsrB	1	1	1	1	1	1	1	1	1	1	1	1	1	1	1	1	1	1	>msrB ATGAGCCAGTTCGATCTGACCCCTCCCTCCCCCGCCCAACGCGATGCCTTGATCGCCGGGCTCAGCGATGAGGAACAGCGCGTGCTGCTGCACCATGGCACCGAGGCGCCGTTCTGCGGGGTGTTTTTGGACAACAAGCTGGACGGTGTCTACACCTGCCGGTTGTGCGGCCTGCCGCTGTTCCGGTCCAGCGCCAAGTTCGAGTCCGGAACCGGGTGGCCGAGCTTCTTTGCGCCCTATGACACTGCCCACGTGCGCGAGATCCGCGATACCAGCTACGGCATGATCCGCACCGAAATCGTCTGTGCACGCTGCGACAGCCATCTGGGCCACGTGTTCCCGGACGGCCCGCCGCCCACCGGCGAGCGCCACTGCCTCAACTCGGTCTCGCTG…
group_1125	hypothetical protein	1	1	1	1	1	1	1	1	1	1	1	1	1	1	1	1	1	1	>group_1125 ATGCCATCGCGCAAGGGGCCGCCGGACATCGTCCATCACGCGGCGCTGGATGCGCGCCTGGTCAAGGCCGTACGCGGTGTGCGCCTGCTGGCTCTGGCCAGTTGGCCGTGCTCGCTGCAGGAACCTTTTTTGCACAGCGTGGCGCGCGGGCAGCCGGAATTGCCGCAGGTCGACTACCCAGCACTGGATTTCGGCGACACCCGGCGCGAGCTGGCCGCCATTGCCAAGGACGCCGACCCGCATCATCCCATCGGCGCGTATCTGATCGATTCGGCGCACAGCTGGAGCCTTGCGGCCGGCTTGCTGGAATCGTTGGGCACCCGCGCGGTCAGCGATTACTCGGCGCAGTTGTTCGGCGTGCCCGACGACCCCATGCCCGGCAATGGC…
group_1126	hypothetical protein	1	1	1	1	1	1	1	1	1	1	1	1	1	1	1	1	1	1	>group_1126 ATGCCCATGACGCTGTTGCCGAATCCGGCAGCGATGACGAGACGCCTTCCCAATAGCGGTGTAAGCAGGCGTCAGGTACTGCAAATTGCCAAGGCCGCCACTGCGAATGGCACACAACCAGGCAGGTCGGCTGTCTCAACGAAGAAGGGCAAACGCGGCCTGCGTGGCATGTTGCTATCAGACCCGTCTGTTTTCTTCGTGCTGATGTGGCTGATCTAA
kdpA	Potassium-transporting ATPase potassium-binding subunit	1	1	1	1	1	1	1	1	1	1	1	1	1	1	1	1	1	1	>kdpA ATGACTGAAACTTTTCTTGTCTACGCGCTGGCCATCGTGCTGGCGTGGCCCCTGGGCCGTTACATGGCCGCCGTGATGCGCGGCGCACCGATGCGCGGCGACGCGCTGTTCGGCTGGATCGAACGGCCGTTGTACGCATTGCTCGGCACGCGCCCGCAGCAGGGCATGTCGTGGCGCGGCTACAGCGTGGCATTTCTGCTCAGCAACCTAGTGCTTGGCTTGCTGACCTGGGCGGTGTTCATGACCCAGGCGTGGCTGCCGTTCAACCCGGACGCCATCCCGAACATGCGTTGGGATACTGCGCTGCACACCATGGTGTCGTTCGTCACCAACACCAATCAGCAGCATTACTCCGGCCAGGCGCAGTTGTCGTATCTGTCGCAGATGACCGGC…
group_1128	hypothetical protein	1	1	1	1	1	1	1	1	1	1	1	1	1	1	1	1	1	1	>group_1128 GTGGATCGCACCCTGAGCACGCCGCTGTTCGCCCAGGTGCTGGGGCAGGACGCATTTGCGCAGTTGCCCGCGCCGGTGCGCGCATTGCACTCGGTGCAGCAGCGGCAGATCTTCGCCGGGCGCGCGCAGATTCAGCGTGTTGCGCATACGTTGGTGCCGTTGCTGGCGCTGCAGAGCCGTTTGCCGCGCAGCGGCGACGTCGAGGTGAAAGTGAAATTTCTTGCCGACGCGCACGGCGAGCGCTGGCATCGGCGTTTTGGCGGTTTGCCGATGCATTCGCGGCTATGGCGCCATGGCAACAGCCTGCGCGAACACCTGGGCGCGGTGCGTTTCGAATTTTCGTTGCAGGCCGATGCGCAATCGCTGTACTGGCAGGCCACACGTGTG…
btuB_23	Vitamin B12 transporter BtuB	1	1	1	1	1	1	1	1	1	1	1	1	1	1	1	1	1	1	>btuB_23 ATGCACATCCCCCTTTCCGCCCTTGCGACCGCTGTGGTCGCTGCACTGCTTGCTTCCCCCGCCCTGGCCCAGACCGCCGCGCCGGCGACCGCCCCGGCCAACACGTTGGATACAGTCATCGTCACCGGCACCCGCGTGTCTGACCGCACCGTGGCCGAGTCGCAATCGCCAATTGACATCATCAGCGCCGAATCGCTGCAGGCCACCGGCACCCCGGAACTGGCCACCGCGCTGGCGCGCGCGCTGCCCTCGCTGAACTTCCCACGCCCCGCGCTGAGCGACGGCACCAGTGCGATCCGCCCCGCGCAGCTGCGTGGCCTGTCGCCGGATCAGGTGCTGGTGCTGGTCAACGGCAAACGCCGCCACACCTCTTCGCTGCTCAACCTCAAC…
gpx1	Hydroperoxy fatty acid reductase gpx1	1	1	1	1	1	1	1	1	1	1	1	1	1	1	1	1	1	1	>gpx1 ATGAGCGATCTCTCCACGTTTGAATTCACTGACCTTGAGGGTCGCACGCAGACGATGCGCGACTACGCCGGCAAGGTGCTGCTGGTGGTGAATGTGGCATCCAAATGCGGTTTTACGCCGCAGTACGCCGGTTTGCAGGCTTTATGGCAACGCTATCGCGAGCGTGGGCTGGTGGTGATCGGATTCCCGTGCGATCAGTTCGGGCATCAGGAGCCGGGCGATGCGGCGCAGATCCGTCAATTTTGCTCGCTCGACTATGCGGTGGACTTTCCGCTGGCGGAAAAAATCGAGGTCAACGGCAGCGGTGCGCATCCGCTATGGCAATGGCTCAAGCACGAACAGCGCGGCGTGCTCGGATCCGAAGCGATCAAGTGGAATTTCACCAAATTTCTG…
moeA_2	Molybdopterin molybdenumtransferase	1	1	1	1	1	1	1	1	1	1	1	1	1	1	1	1	1	1	>moeA_2 ATGACCGACTATCCTTCCCGCATTCCTTACGCGCAGGCGCTGCAGATTCTGCGCACTGTCGCGGCCAGCAACCGTTCGCCCGATGAAAACATCGCCACCTCGCGTGCCGATGGGCGGATCTCGGCCGGTGATCTGATTGCGCCGCTGGCGTTGCCGCCATTTGCCAACAGCGCGATGGACGGCTTTGCGCTGCGGCACGCCGATGTTGGTGGCGGCGATACGTCGTTACAGCTGGTTGGCGAGCAGTTTGCTGGCGAGCATTGGGCCGGCATACTGCGTTCCGGGCAATGCCTACGCATCACCACGGGCGCACCGCTGCCCGATGGCGCCGATACCGTGATTCCCAAGGAAGATGCCGATGAGCGTGATGGCATCGTGCGCTTTCGTACTG…
ahcY	Adenosylhomocysteinase	1	1	1	1	1	1	1	1	1	1	1	1	1	1	1	1	1	1	>ahcY ATGAACGCTGTGACAAAGATTACCCCGCACGCCGATTACAAGATTGCCGACATCTCCCTGGCCGATTGGGGCCGCAAGGAGCTGGACATCGCCGAGCACGAAATGCCGGGCCTGATGTCGATCCGCCGTAAGCATGCACAAACCAAGCCACTGAAGGATGTGCGCATCACCGGCTCGCTGCACATGACCATCCAGACCGCGGTGCTGATCGAAACGCTCAAGGACATCGGCGCCAACGTGCGCTGGGCCTCGTGCAACATCTTCTCCACCCAGGACCACGCAGCCGCTGCGATCGCCGCGACCGGCACCCCCGTGTTCGCCTGGAAGGGCGAAACGCTGGAAGAGTACTGGGACTGCACCCTGGACGCGCTGACCTTCACCCTGCCCGACGGC…
group_1133	hypothetical protein	1	1	1	1	1	1	1	1	1	1	1	1	1	1	1	1	1	1	>group_1133 ATGCATCCGACCGCAGCCGCCCTGATCCACGCGCTGGACCTCGCCCCGCATCCCGAAGGCGGGCACTATCGCCGCGTCTATGCTTCCGCACGCCAGGTCATCGACAACGGCCAAACCCGCCCGGCGTTGACCGCCATCCGCTTTTTGCTGAGCGCAGGCGAATGCAGTGCGTGGCACCGTGTGGATGCCGAAGAGACCTGGCATTGGCAGCAGGGCGATGCGCTGGAACTGCTGATCTACGACCCCTCCGGCGCGCAATTGCAGCGCGTGATCGTGGATGCCGCCGAGCGCGGTGAACCGATGCATGTGGTGCCCGCTGGTTGCTGGCAGGCGGCGCGTTCGCTCGGCGACTTCAGCCTGGTGGGCTGCACGGTATCGCCGGGTTTC…
group_1134	hypothetical protein	1	1	1	1	1	1	1	1	1	1	1	1	1	1	1	1	1	1	>group_1134 TTGATCATCGATGTGAAACCGCGTCTAGCGGATATATTCAACCAGGTCTGGCGGACCCTGGCGGTCTTGTTCGTATGGGATGTCTTGATCACGATCATCTACTACGTGCTGCCGTTCCGCGCGCCAGCGCTGCCGCTGACCATCTTCGGCTCGGCGTTGGCGTTATTCCTGGGTTTTCGAGCCAATTCCACCTATCAGCGTTGGTGGGAAGGGCGCGTGCTGTGGGGCCAGATGATCAATGCATCACGTAACTTGGTGCGTTTGAGCGTGAGCATTTTGTCTGCGCCGGAAGCTGCGGCGCTGGGGCGTGCGATTGCGCTGCGTCAGATCGCTTACGTCAACGCGTTGCGCTGCCAGTTGCGCCGGTTGCCGGTCGCGACGGCGTTG…
ghrB_1	Glyoxylate/hydroxypyruvate reductase B	1	1	1	1	1	1	1	1	1	1	1	1	1	1	1	1	1	1	>ghrB_1 ATGTCTGACGCGCGTCGCGCCAAGGTGTGGGTCAGCCAGCCGCTGTTCGACGATGTCGTCGCGCAGCTGGGCGAGCATTTCGAACTGACCACCACCGAGCGCGTCAGTGCGTATTCGCCGGCCGAGCTGGCCGCGCACTTGGCGCCACTGGACGGTGCCCTGATCACCCTCAACGAGCGCATCGGCGCTGCCGAAATCGCCGCGGCGCCGCGGCTGTCTGCGATCGCCAATGTTGGCGTGGGCTACAACAATCTGGATCTGGATGCGCTGAGCGCCGCTGGCATCCTTGCCAGCAATACGCCGGATGTGCTCACCGAAACCACCGCCGATCTGGGCTTTGCGTTGTTGATGGCCACCGCGCGTCGCCTCACCGAATCCGAGCGCTGGCTGC…
rpmC	50S ribosomal protein L29	1	1	1	1	1	1	1	1	1	1	1	1	1	1	1	1	1	1	>rpmC ATGGATATCAAACAACTCCGCGAGAAGTCGGCTGACGAATTGAAGGCCCACCTGACCGATCTGCGTAAGGAGCAGTTCTCGCTCCGTATGCAGCAGGTCACCGGCCAGCTGCCGAAGACCCACGAAACCCGCCGGGTGCGCCGCGAGATTGCTCGCGTCAAGCACCTGCTCGGCAGCACCAAGTAA
group_1137	Virulence transcriptional regulatory protein PhoP	1	1	1	1	1	1	1	1	1	1	1	1	1	1	1	1	1	1	>group_1137 ATGCGTATCCTTTTGGTCGAAGACGAAGCTCCGCTGCGCGAAACCCTTGCGGCGCGTCTGAAGCGCGAAGGCTTTGCGGTCGACGCTGCACAGGACGGCGAAGAAGGTCTCTACATGGGCCGTGAAGTGCCGTTCGATGTTGGCATCATTGATCTTGGCTTGCCTAAAATGTCGGGCATGGAGCTGATCAAAGCCCTGCGCGATGAAGGCAAGAAGTTTCCGGTGCTGATCCTGACCGCGCGTTCGAGCTGGCAGGACAAGGTCGAAGGCCTGAAGCAGGGCGCCGACGATTATCTGGTCAAGCCGTTCCACGTCGAAGAGTTGTTGGCGCGCGTCAACGCGCTGCTGCGGCGTGCGGCTGGCTGGAGCAAGCCTACGCTTGAATGC…
gnl_1	Gluconolactonase	1	1	1	1	1	1	1	1	1	1	1	1	1	1	1	1	1	1	>gnl_1 ATGCGCTTGCCGCCTTATCTGTTGTTGGCCGTCCTGTTGCTGGTGGTGCTTGCTGCATGCACCAAGCAGACCCCACCGACGCCGCGTTTTCCGGCCATCGGCCAGCTGCAGACATTCGACCGCAGCTTCAATGATGTGGTTGCAAGCGATGCGCGCATCGAGAAGCTCACCGAAGGCTTTACCTGGTCCGAAGGCCCGGCATGGGTACGCAACGGCGACTACCTGTTATTCACCGATGTACCGGAAAACAAGCTGTATCGCTGGTCGGAGGAGGCTGGCCTGTCGGTCTTGCTGTCACCCTCCGGCTACACCGGCCCGGAACTGCCGACGCTGCGCGAAGCCGGCGCCAATGGCCTGTACGCCGAGCCCAGCGGCACCGTGCTGCTTGCCGA…
rpmF	50S ribosomal protein L32	1	1	1	1	1	1	1	1	1	1	1	1	1	1	1	1	1	1	>rpmF ATGGCTGTGCAGAAATCACGTGTCACTCCGTCCCGCCGCGGCCAGCGTCGTTCGCACGATGCCCTGACCGCCAAGCAGCTGTCGACCGACCCGACCAGCGGCGAGATTCATCTGCGTCACCACATCACCGCTGACGGTTACTACCGCGGCAAGAAGGTGATCACGACCAAGTCGTCGGCCGTTCAAGAAGATTGA
group_1140	hypothetical protein	1	1	1	1	1	1	1	1	1	1	1	1	1	1	1	1	1	1	>group_1140 GTGGTGCGTGCACGCGGCGCGTGCGGCGTGATCGTGCGGACTGGGCTGATCGCATGTCTTGCGTCCTTGCCTGCAGTTGCAGCGCATGCCCAGGTGCAGGACAGCCAGCAATATCTGCAACGCATGGACACCGATGGCGATGGACGGGTGAGTCTTGACGAGTATCTGGCCTGGATGAGTTATGCCTTCGACCAGCGCGATACCAATCACGATGGCGTGCTGCAAGGCGATGAACTGCCCGGCCGTCGCGGCAAGCCGATCACCCGCGCGGCGCATCGCGCCACCTTGATCGGGCGTTTCGCGCGGCAGGATGCCAATGGCGATGGTTACCTGAGCGCGCGCGAACTGCTGGCGCCGCCACGCTGA
group_1141	hypothetical protein	1	1	1	1	1	1	1	1	1	1	1	1	1	1	1	1	1	1	>group_1141 ATGTCCCGGTTCCGCCGCTTGGCACTGTCCCCCTTTTATCAAGGCGCAGCCGCCGCACAAGACGCAGCCTGCCCCGGCGGATCTGATTGCCGCATATGCGCCGGTGCTGCCTGCGAGGTCTACGAGATCGATCAGATGGTGTTATCGATGCAGATGCTGCGGGTCAGCAAGGTCGATGCATTGGCGCTGCACAGCCGGCTTCGCGATGCGGTCGACGGGTCTGCAACCGTTGCCACTGCACCCACGACCAATGGTGATGCAGTGCCCGCAGAGCAGCGCGCAATGTTCGAGGGCCTCTTCAACGAGCCACAGTCCAGCAACGACCTGCACGGCGTGTACTGGTCGTCGTATATCGATTGGCATCGCATGGTGGCGCTCGAGCCAGAC…
cheB_4	Protein-glutamate methylesterase/protein-glutamine glutaminase	1	1	1	1	1	1	1	1	1	1	1	1	1	1	1	1	1	1	>cheB_4 ATGACCCAAGGATTCACCGTGTCGACAGCGTTCAACCGCCCCACTGCCAGCCCGACCGCCAGCCCCAAGACCATCAAGGCTCTGGTGGTCGACGATTCGGCGGTGGTGCGCCAGGTGCTGGTGAACGTGCTCAACGACGCGGCCGACATCGAGGTGATCGCCACCGCCGCCGACCCGTTGCTTGCGATCGAAAAAATGCGCAAGCAGTGGCCGGACGTGATCGTGCTGGACGTAGAAATGCCGCGCATGGACGGCATCACCTTCCTGCGCAAGATCATGAGTGAGCGACCCACACCTGTGGTGATCTGCTCCACGCTCACCGAAAAAGGCGCGCGCGTCACCATGGATGCGCTGGCCGCTGGCGCGGTGGCGGTGGTGACCAAACCGCGGC…
rpmD	50S ribosomal protein L30	1	1	1	1	1	1	1	1	1	1	1	1	1	1	1	1	1	1	>rpmD ATGGCTAAGGACACCGACAAGACCGTGAAGGTGCGCCTGGTGCGCGGTCTGCGTGGAACCCAGTCGCGTCACCGCCTGTCGGTGCGTGCGTTGGGCCTGAATAAGCTCAACGATGTGCGTGAACTGAAAGACAGCCCGCAGGTGCGTGGTCTGATCAATACGGTTCACTACCTCGTCAAGGTTGAGGAGTAA
group_1144	hypothetical protein	1	1	1	1	1	1	1	1	1	1	1	1	1	1	1	1	1	1	>group_1144 ATGCTCGCGCACGACCGCGCGTTTGAGCAGCACCGGCTCGACCCTAACTGCTGGACACCCCGCGTGCTACTGCAAGCGGCCCTAGAGAAAAGCGGTCCCCAGAAGCTGGAGCAGATCTGGACCAACATGCTCGACAACGGGTACGCCGGCGCCAGCCGCATCGGCAACACGGGTTACGAGACCTTCTCACAGATGGGCATGGCGGCCGGGAGCGAGTACCTGGCCAAGCTCGGCACCACCGAAGCGATCCAGATGCTGGAGGGCCGCTCCGCCGTCGATCCCAACGTCATCGGCAGCAACAGCTTCTATGCGATGTACTTCGAAAAAGAACAGAAGTGGGTGAACGTCAGCGCCAGTGGCGGGCATCTTTCCATGCGCGAAGAAACC…
group_1145	hypothetical protein	1	1	1	1	1	1	1	1	1	1	1	1	1	1	1	1	1	1	>group_1145 ATGCAGATTGCCGGCCACCGCAGCAATTTCGGCCAGTGCAGCGGTGGCGGCATCGGCGAGCTGACGGCCTTCGGCGGTGAGTTTGACGCCGCGCGGCAGACGCTGAAACAACGTAGCCCCCAGCAATGCTTCGAGCTTGCGCACGTGGTGGCTAACTGCGCTGGCGGTGAGGTGCAGTTCTTCGGCGGCATGCGCGAAATTCTGGTGGCGCGCAGCGGCTGCAAACACGCCCAGCGCAGGTAA
tri1	ADP-ribosylarginine hydrolase Tri1	1	1	1	1	1	1	1	1	1	1	1	1	1	1	1	1	1	1	>tri1 GTGACCGACGCTGCCCAGCGCGCTCGGTTTCGCGGTTGCCTGCTTGGTCTGGCGGTGGGCGATGCGCTGGGCACCACGCTCGAATTTTGCGCGCCGGGCAGCTTTGCGCCGATCGACGACATGCGCGGTGGCGGCCCGTTCGCCTTGCAGGCCGGGCAGTGGACTGACGACACCTCGATGGCCTTGTGTCTGGCGCATAGCCTGCTGTATCGGCAGGGGTTCGATGCGGCCGACCAGATGAACCGCTATTGCAACTGGTACCAGCACGGTTATCTCAGCAGCACCGGTGCCTGCTTCGATATTGGGGCGACTGTGCGCCAGGCCCTGGAGCGCTATCTGGATGGCGGCCCGGCTTTCAGTGGCAGCACCGATCCGCGCTCGGCTGGGAATGGC…
group_1147	putative protein/MSMEI_1241	1	1	1	1	1	1	1	1	1	1	1	1	1	1	1	1	1	1	>group_1147 ATGAAACACCGTGCCCGCATCGCCCGCTATCGCGCCCTGCGCGAGCAGCCGCTGTGGAAACTGCTGGCGGCCGATCAGTCGCCGGAAGTGATCGGCCTGCTGCAGACGTTGTTGCTCGACAGCGAGCGCGGTTTGCCTGCGGCGGTCCTGCATGAACGCCTGCAGCGCATGCTTGACGATCTCAATGTCGATCAGCTCTCGCGCGAGCTGCCGCGCACTGCGCAGGACTATGTAGCGCACTGGCTGGCGCAGGGCTGGCTGGAACGGCGCCTGCCCGAGGGCGCGCAGCAGGAGCAGTACGAGTTGTCTACCCAGGCGATGCAGGCGATTCGCTTTGCCGATGGTCTGGAGCAGGCGCGTGGTGCCGCTACCGAAAGCCGGCTTGCG…
group_1148	hypothetical protein	1	1	1	1	1	1	1	1	1	1	1	1	1	1	1	1	1	1	>group_1148 ATGAGTACCGCCCCGGACGCCCGCAAGACCAACGAGCTCGGCAGCGTCAGCACCAGCTTCTGGCTTGGCTTGCTGGTGTTGTCGATGATCGTGTTTGGCGCCAACACCGGCGTCGCGACCTGGCAGGGCAGTCGACTTGCCGGTGCCGGCACCGGCGCGGCCGACTTGCAGGTGCTCTCGCAGCAGCTGGCCAACCAGGGCCGCGAAGCGGTGTCCGGCGACACCAAGGCCTTTGCCGCGTTCAAGGAGACCAAGGGCCGCATCGACAGCACGGTGAGCGAACTGGATGGCCGTTACGGCCAGGAAGGCTCGATCGCCAGCGCGATGGCGCAGCTCAAGGCGACCTGGCTGCCACTGAGCAAGAACGCCGATCAGGTCATCGCCAGC…
trxA	Thioredoxin 1	1	1	1	1	1	1	1	1	1	1	1	1	1	1	1	1	1	1	>trxA GTGAGCGATAAGGTTCAACATGTCGGCGATGCCGACTTCGATACAGCGGTACTGCAATCCGGCGAACCGGTTCTGGTGGATTTTTGGGCCGAGTGGTGTGGCCCGTGCAAGATGATCGCGCCGGTGCTGGACGATCTAGCTGACACCTACCAGGGCCGCCTGAAGGTTGCCAAGGTCAACGTGGACCAGAACCGCGCGCTGGCCATCAAGTACCACGTGCGCTCGATCCCGATGTTGTTGCTGTTCAAGGACGGGGAAGTGCAGGCGACCCAGATCGGTGCAGTCGGCAAGGGCCAGCTGACCCAGATGATCGACAAGACCCTGGGCGGCGCAGCCGCCTGA
group_115	hypothetical protein	1	1	1	1	1	1	1	1	1	1	1	1	1	1	1	1	1	1	>group_115 ATGAAATTCCTGCATTCCATGACCGTCGGGCGACGCCTGGCGTTGGCATTCGCGTTGCTGATCGTTTTACTTGGCGGCTCCACCACTCTGGCGCTATCGGAATTCAAGCAGGCCGGCAAGACCATGGCCGATGTCGTCGCCAGCGTGCAGCGCGTCACCGACATCATGGGCGAGATTTCTGCCGCTTCGCAGGAACAGTCTGCCGGGATCGAGCAGGTCAACCTCACCGTGACACAGATGGACGAAGCCACCCAGCAGAACGCTGCGCTGGTGGAAGAAGCCACCGCCGCAGCACGTGCGATGGAAGAGCAAGCCGGTCAGCTGTCCGATACGGTATCGATCTTCAAGGTGCAGCAGGTCGCCGCCGTGTCGCCTGCGGTTACCCGCT…
gyrA	DNA gyrase subunit A	1	1	1	1	1	1	1	1	1	1	1	1	1	1	1	1	1	1	>gyrA ATGGCAGAAACCGCCAAGGAAATCATCCAGGTCAACCTGGAAGACGAGATGCGCAAGAGCTATCTCGATTACGCGATGAGCGTGATCGTGGGGCGCGCACTCCCCGATGCACGTGATGGCCTCAAACCCGTGCACCGACGCGTGTTGTTCGCGATGCATGAGTTGGGCGCACATAGCAACAAGGCCTACTTCAAGTCGGCGCGTATCGTCGGCGACGTCATCGGTAAATACCATCCGCACGGCGACCAGTCGGTGTACGACACTCTGGTGCGCATGGCGCAGCCGTTCTCGTTGCGTTACATGATGGTGGACGGCCAGGGTAACTTCGGTTCGGTCGACGGCGACTCCGCTGCGGCGATGCGTTACACCGAGTCGCGCATGTCGCGGCTGGCG…
selO	Protein adenylyltransferase SelO	1	1	1	1	1	1	1	1	1	1	1	1	1	1	1	1	1	1	>selO ATGACACAACTGCATTTCGACAACTGCTTGCGCCAGCAGCTGCCTGGCGATTCGGAAGAGGGTTCACGCCGGCGCGAGGTGCGTGCCGCCTGGTCGTCGGTACTGCCGACACCGGTCGCCGCCCCGTATCTGATTGCGCATTCGGCGGAGATGGCGCATGTGCTGGGCCTGGATACGTCCGAAATAGCCAGTGCGCAGTTCGTGCAGGTATTCGGCGGCAACGCGCTGTACCCAGGCATGCAGCCCTGGGCGGTCAATTACGGAGGACATCAGTTCGGGCATTGGGCCGGTCAGCTGGGCGACGGACGGGCGATCTCGCTAGGCGAGGCGATCGGCATCGATGGCAGGCGCTACGAATTGCAGCTCAAGGGCGCTGGCCCCACGCCTTATTCG…
group_1152	hypothetical protein	1	1	1	1	1	1	1	1	1	1	1	1	1	1	1	1	1	1	>group_1152 ATGAAGTGGCTGATCAGCTTATGCGGTCTGTGGTGCTTGCCGCTGCTGATGCTCGCCGATGCGCGTGCTTCCGACCGCGCCGCCAGCGTGGTGCGCTGCGAGTCCAAGGACCTGGCGCGCGTGCACTGCGAGATGGATACCTCCCAAGGCGTGCAGCTGGTGCGCCAGCTCTCCGAAACCAGTTGCATCCGCGGCAGCGAATGGGATGTCGAACGCGATGGCGTGTGGGTCGAACAGGGCTGTCGCGCCGAATTCGCAGCATCCCGCGCGCAAACCGCAACGGTGATGCGCCGCGTGGTGCGCTGTGATTCCAATGGCGGAACGGTGGCGTGCCCGGTGCTGCTGCGTGGTGCGCCGGTGCGGCTGCTGCGGCAACGCTCGATGTGG…
hisS	Histidine--tRNA ligase	1	1	1	1	1	1	1	1	1	1	1	1	1	1	1	1	1	1	>hisS GTGATCAAGCCCCGTACGCCGCCCGGCATCATGGAATTGCTGCCGCGTGAGCAGATCGCGTTCCAGCGCATGCTGGACGTCATCCGCCGCAACTACGAGCGGTTCGGGTTCCTGCCGATTGAAACTCCGGTGTTCGAGCTATCGGATGTGCTGCTGACCAAATCCGGCGGCGAGACAGAGCGCCAGGTGTATTTCGTGCAGTCCACCGGTGCGCTGGCCAATGCTGCTGCGGCCGCCGATGAGGGCGCCGAGAACGGTGGCCTGCCCGAGCTCGCACTGCGCTTCGACCTGACGGTTCCGCTGGCGCGCTACGTCGCCGAGCACGAGCACGATTTGAGCTTCCCGTTCCGTCGCTACCAGATGCAGCGCGTGTATCGTGGCGAGCGCGCGCAG…
group_1154	hypothetical protein	1	1	1	1	1	1	1	1	1	1	1	1	1	1	1	1	1	1	>group_1154 ATGCCAATCGGTCAAACAAACTTTCCAGGAATCTATATTTCCACTCAGACAAGCGCTCGAGAAGAGCCATACAAGAACCAAGTTGAATCAGCGCTTGAGAAGATTGCGGCAGGCAACTCGGGCAGCGCCCTTCTTCAAGGTCTGAGCGCTATTAGCGCTCGCAAGAATAGAAAAGTGACCATAGCAGAGATAGGCGCTGAAGCGCAGCCCAACACCAGAGCTGTCCTCAGCGCGAGCGAGGTCGAAAAATATGATCCTAGGACCTTCGCCGATAACCAAGCGCTCGCCAGTGAACGGGCAAGAAAAGGAAAGGGATGCAACGCCATCATAGAATGGAGCCCGCATAGTAATATCGAACTGAACTCAAACGGCTCCCCTCTTCGTCTT…
crcB	Putative fluoride ion transporter CrcB	1	1	1	1	1	1	1	1	1	1	1	1	1	1	1	1	1	1	>crcB ATGGATGACGCCGATGTTGCACGCTATTTCTTCGATGACGCTTCCCGATTGCGGGGTTCGCGCATGAACGCACCGGTGTGGTGGCAACAGCTTTTGCTGGCGATGACCGGCGGCGCGCTGGGTTCCGGTCTGCGTTTTGCGATTGGTACATCGCTGATCCAGCGCTTCGGTACCGGCTTTCCGTGGGGAACGCTGACGGTGAACCTGGCCGGTTCATTCGTCGCCGGTGTGTTGTTGGTCTGGCTGGATGCCCGCGGACCATCGAGCTGGCCGCTGCGGGCCTTGTTGATCGTCGGCGTGATCGGCGGACTGACCACGTTTTCGTCGCTGATGATGGAGTGCCTGGTGTTCGCGCGCACCGATCGCTCGACGATGATCGGCATCTATCTGGCG…
rnk	Regulator of nucleoside diphosphate kinase	1	1	1	1	1	1	1	1	1	1	1	1	1	1	1	1	1	1	>rnk ATGACTTCGCAACACCACAGCGGCTTGCCGCCATCCATTCTGGTATCCAGCCACGACCTTGCCCGGCTTGAGGCATTGCTCGATTCGCCGACCTTCAACAAGCATCCCGCCGCCACTGCGCTGAGCGACGAACTGGGCCGCGCCCGCGTGTTGCCGCCCGACCAAATTCCTGGCGATGTTGTCACCATGCACTCACGCATCGAATGCGAAGACCAACTGCACGGCGAACGGCATACGCTCACCCTTGTGTATCCGCATGAGGCCGATGTGCAGCACGGCCGTATCTCGGTGCTTGCGCCTGTTGGTAGTGCGCTGCTCGGCCTGTCGGTGGGTCAAAGCATCGATTGGCGCACGCCTGACGGACGTGACCTGCGCCTGCGTGTGACTGCCGTGC…
group_1157	hypothetical protein	1	1	1	1	1	1	1	1	1	1	1	1	1	1	1	1	1	1	>group_1157 GTGCGCAGCGACTTCCAGGTCAAGACGTTCGACACCAAGCGCAGAATCCTCCGCCTGATTTACACAGGGCATGATAAGCGTGTGCCGCCATTTACCCTGGTCGTGCTCGCCAACAAATCGACACTGACCTTGAACGGCAAGCGGATCAACTCCAGCTTCAGTTGGGAGATGTAA
dcsD	O-ureido-L-serine synthase	1	1	1	1	1	1	1	1	1	1	1	1	1	1	1	1	1	1	>dcsD ATGGCCCTGTACGACAACATCCTCGACACCATCGGCCGCACCCCGGTGGTCAAGCTCCAACGCCTCGCCCCGGACAATGTGAGCTTGTACGTCAAGGTGGAATCGTTCAATCCCGGCGGCTCGGTCAAGGACCGGCTGGCGCTGGCGATCATCCTGGACGCCGAACAGCGCGGCCTGCTCAAGCCCGGCGACACCATCGTCGAAGCCACCTCCGGCAACACCGGCGTGGCCTTGGCCATGGTGGCCGCAGCGCGCGGATACAAGTTCGTCGCCACCATGGTGGAAACCTTCTCCATCGAACGCCGCAAGCTGATGCGCGCCTATGGCGCCAAGGTCATCCTGACCCCGGCTGCCGAGCGCGGCAGCGGCATGGTGCGCAAAGCCAAGGAACTG…
hsrA_1	putative transport protein HsrA	1	1	1	1	1	1	1	1	1	1	1	1	1	1	1	1	1	1	>hsrA_1 ATGAGCTTCATCGCGATTCCCGCGCTGATCTGCCCACTGATCGGCCCGACCTTGGGCGGCTGGCTGGTCGAGGTCGCCTCATGGCACTGGGTGTTCTTGATCAATTTGCCGATCGGGGTGATCGGGTTTATTGCCGCGCTCAAGATCATGCCGGATCACTATGGGGATGCACGCAGGCGCTTCGATCTGGTCGGCTACCTGATGCTGGCGTTTGGCATGGTGGCATTGTCGCTGGCCCTGGATGGCATCTCGGAACTCGGCCTGCGCCACGCGTTTGTGATGTTGCTGGCGATCGGCGGACTTGCCGCACTGGCCGGCTACTGGCTGCATGCGGGCAATACCACCAATGCGTTGTTTCCGCTGGCGCTATTCAAGGTGGCGAGCTACCGCA…
group_1160	NADPH oxidoreductase	1	1	1	1	1	1	1	1	1	1	1	1	1	1	1	1	1	1	>group_1160 ATGAACCTGGCATCTTCTCCCAAGCCCAAGTCCCCGCTGCCGGCACGTCTGGCGCGCCGGCTGGTGTCACCGCAGCTGTTCGATTTCTGGGCAACCCGGATCAACCCGTTGTGGACGCTGGAACAGCCAATGGCGCGCCTGGTCGAGCGCAGCCCGGCCAGCCGCGATGCGGTGATCTTGGTCTTGCAGCCCAACGGCCATTGGCGTGGCCTGCAGGCCGGCCAGCATGTGAGCCTGGGCGTGGAGATCGAGGGCCGCCGTCTGCTGCGCAGCTACAGCCCCACCGTGCTGGCCGACGGCCGCCTGGCGATTGCCGTCAAGGCGATCGAGGGCGGTCTGGTGAGCCGCTTCCTGGCGCACGATGCGGCGCTGGGCACGGTGGTGTCG…
rnhA	Ribonuclease HI	1	1	1	1	1	1	1	1	1	1	1	1	1	1	1	1	1	1	>rnhA ATGAAATCAATTGAAGTGCATACCGATGGCTCCTGCCTTGGCAATCCCGGGCCGGGTGGTTGGGCGGCCCTGTTGCGTTACAACGGGCGCGAAAAGGAGCTGGCCGGCGGCGAAGCCGTTTCCACCAACAACCGCATGGAGTTGATGGCGGCGATCATGGCGCTGGAAACGCTGACCGAGCCGTGCCAGATCGTGTTGCATACCGACTCGCAGTACGTTCGCCAGGGCATCACCGAGTGGATGCCGGGCTGGGTGCGGCGCAATTGGAAAACCGCCGGCGGCGATCCGGTCAAGAATCGCGAATTGTGGGAGCGGCTGCACGCGGCTACGCAACGCCACAGCATCGATTGGCGCTGGGTGAGAGGCCACAATGGCGACCCGGACAACGAGCGC…
kdpE	KDP operon transcriptional regulatory protein KdpE	1	1	1	1	1	1	1	1	1	1	1	1	1	1	1	1	1	1	>kdpE ATGCCGACTGACCTCACTGCCATCCCGCCAGCCCGTGTGCTGATCGTCGACGACGAGCCGCAGATTCGCCGTTTTCTCGATATCAGCCTGCGTGCGCAGGGCTACCGGGTGCTGCAGGCCGGCACCGCCGAAGAAGGCCTGGCCTTGTTGGCCGGGCAGGGCGCCGAACTGGTTGTGCTGGACATTGGCCTGCCCGACCGCGATGGCCATGAGGTACTGCGCGAGATCCGCCAGTGGTCCAGCGTGCCGGTGATCATGCTCACCGTGCGCGCCGGCGAAACCGAAAAGGTTGCCGCGCTTGATGCCGGTGCCAACGATTACGTCACCAAACCCTTCGGCGTGCAGGAATTGATGGCGCGCATCCGCTCGTTGTTGCGTCAGGCCGGTGCCGGC…
paiB	Protease synthase and sporulation protein PAI 2	1	1	1	1	1	1	1	1	1	1	1	1	1	1	1	1	1	1	>paiB ATGTATGCCCCGCGCGCGTTTGCGCAGACCGATCTGGCCTTGCTGGACTGGCTGTTTGCACGCGATGCATTCGTCACCCTGATCAGCCAGGGCGATGACGGCCAACCGGCGATCTCGCATTTGCCGGTGCTGTATCAACGCGATGGGCAGGCTGTCGTGATCGAAGGCCATTGGGCACGCCCCAATCCGCAGGCGCGCACTCCTGGCGATGCCGTGATCGTGCTGCAAGGGCCGCATGCTTACGTGTCGCCCAGCTGGTATCTGGACAAGGAAGCGGCGGCGCGCGTGCCCACCTGGAACTACGCGGTTGCGCATCTGCATGGCCGCTGCAGCCAGGTCAGCGATGAAGACGCGCTGGGCGGGTTGATCGCACGCATGAGCGCGCATTTCGAG…
yadH_2	Inner membrane transport permease YadH	1	1	1	1	1	1	1	1	1	1	1	1	1	1	1	1	1	1	>yadH_2 ATGAACGTACATGCGATTGCGGCGATCTACCGTTTCGAAATGGCGCGCGCGTTCCGCACGCTCACGCAGTCGATTGCCTCGCCGGTGTTGTCGACCTCGCTGTACTTCGTGGTGTTCGGCGCGGCGATCGGTTCGCGCATGGGCGATGTCGACGGTATCAGCTACGGCGCCTTCATCATTCCTGGCCTGGTGATGCTGTCCTTGCTTAATGAGAGCATTTCCAACGCGTCGTTCGGCATCTATATGCCGCGCTGGGCCGGCACCATCTACGAGGTGTTGTCCGCGCCGGTGGCGTGGTGGGAGATCGTGATTGGTTACGTAGGCGCGGCGGCAACCAAGTCGGTGATGCTGGGGCTGTTGATCCTGCTCACTGCGCGGCTATTCGTGCCGT…
hcnC	Hydrogen cyanide synthase subunit HcnC	1	1	1	1	1	1	1	1	1	1	1	1	1	1	1	1	1	1	>hcnC ATGGATGTCGTGCGGCCAGCGCCGGTGGTTGCGTCGGCCACGTCGTCGGCCGATGCGGTGTCTGCTGCAATAGCGGAGACGTCTGCGGCGCTGTCTGCGTCGACATCGGCACCTGGACTGGGCGGCGACTGCGAAACCGTTTCGGCAACGTCTGCTGCTTCCACGCGGCGCAGTTACGACCTGATCGTGATCGGCGCCGGCATCGTGGGCGCCGCCTGCGCCGAAGCCGCGGCGGGCGAGGGATTGCGCGTGGCGATCGTCGAGCCGGGACCGATCGGCGGCGGCTCCACCGCAGCGGCGATGGGGCACCTGGTGGCAATGGACGACGACCCGGTCGAGCTGGCGTTGTCGGCGTATTCGCTGCGGTTGTGGGAGCGCTTCGCCACGCTGAGC…
group_1166	hypothetical protein	1	1	1	1	1	1	1	1	1	1	1	1	1	1	1	1	1	1	>group_1166 ATGACCACGCTCGCCATTCAGATCGACCCGCCGCAAGACACCCGTCAACGCGTCATTCTGACCGGGCGGCTGGACACCCACACCTACCAGGACCTGGACGCGGCATTGTCGCCGTTGCTGGGCACCCGCATCACCACGCTGGTGCTCGACCTGAGCGCACTGGAATACATTTCCAGCGCCGGCATCCGCTGCATCTTCAAGGCGCGCAAGGCGCTGGCCACGCGCCAGGGCAAGGTGCTGGTGAGCAACCCGCAACCGCAGATCCGCAAGGTCTTCGACATGGTCAAGGCGGTGCCGCTGAGCGACGTGTTCGCCTCCACCGAAGAGCTGGACGCGTACCTGGAGGCGATGCAGCGCAAGGTCATCGAGCAGAGCGCGCAAAGCGAT…
fdxA	Ferredoxin 1	1	1	1	1	1	1	1	1	1	1	1	1	1	1	1	1	1	1	>fdxA ATGCCTTTTGTTGTCACCGAAAACTGCATCAAGTGCAAATACACCGACTGCGTCGAGGTCTGTCCGGTGGATTGCTTCCACGTCGGCCCGAACTTCCTGGTCATCGACCCGGACGAGTGCATCGACTGCACCCTGTGCGAACCGGAATGCCCGGCCAACGCGATCTATCCGGAAGACGACGTGCCGGCAGGTCAGGAAGGCTTCGTCGCACTCAACGCCGAACTTGCCAAGGCCTGGCCGGTGTTGACCGTGCGCCAGGAAGCGCTGCCCGATGCCGCCGAATGGGATGGCAAGCCCAACAAATTGCCGCTGCTGCAGCGCTGA
mrcB	Penicillin-binding protein 1B	1	1	1	1	1	1	1	1	1	1	1	1	1	1	1	1	1	1	>mrcB GTGCCCCGACGCCACGACAACGACGCTCCCGACGATTTCGAGGACGATACCAACGAGCAAGGCTCCCGCTGGCAACGCAGACTCATCGTCTGGGGATTTGCCGCGTTCGCGCTGGCGCTCGGTTTCCTGATTCCCTATACGGTGTATCTGAACAAGCAGGTCACCCAGCGCTTCGGCGAGCTGCGTTGGCAGATCCCGACCCGCGTGTACGGGCGGCCATTGGTGCTGGTGCCCGGCATCGCGCTGGATGCAGCCACGCTGAAGACCGAGCTGGATGCGGCCTCGTACCGCGACGACGGTCAGGCGAAGCTGCCTGGCACCTATCAGCAGGATGGCAGCCGCTTCACCATCGCCAGCCGCGGCTATATCGATGTGGATGGGCGTGTGCCGGCG…
ytfF	Inner membrane protein YtfF	1	1	1	1	1	1	1	1	1	1	1	1	1	1	1	1	1	1	>ytfF ATGCGTGAACGCTTGATGGTCGGTGTCGCCTGCGGAATCGGCGCAGGCGCGCTGTGGGGGCTGGTATTTCTGGCGCCGCAATTGCTATCAGCATTTACCCCACTGCAATTGGCAGTGGCGCGCTATCTCTCGTATGGCGCGGTGGCGGCGTTGGTGCTGGCGCCACGCGCGCGACAGACCGCTGCCCGGCTGGGTCGTGCCGAATGGTGGGCGCTGGTGCGCCTGAGCCTGATGGGCAATCTGATTTATTACGTGCTGCTGGGCAGCGCCGTGCAGTGGGCGGGCAGTGCGGCGACCGCATTGATCATCGGGCTATTGCCGGTCGTGGTCACTGCGATCGGCACGCGTGCCGCAGACGCGGTGCAATTGCGGCGTCTGGCGGCGCCCTGCGTG…
group_1170	hypothetical protein	1	1	1	1	1	1	1	1	1	1	1	1	1	1	1	1	1	1	>group_1170 ATGCCGATCAACCGAACCGGTCTGCCGCATGCTGCGGCGTCGACCAGCCAGACCGAAGAGGCGTCGACGTCCCAGGCGCAGGCCAGCCGACCACTGCCCGATCCGCTGCGGGCACAAATCGAGCAGGACGAGCGCTTCGACAGACTTTCCCCAATCCCGCGCGATCTTCGGCGAGAAATCGTGCGTCGATTGGAGCCAAGAAGCATGGCGCGGCTCGGCTCAACTTCGCGGGAGATGGCGCCGGTTGCCCGTGAGGAAATGCAGGCGTTTATGGACCGTAACCCGTGCTATGACCTTCTCACCGATTTCGGTGAGATCGGTAGCGGCGAGCGTCTGCGCGCGGCCTTACACGCGGTGACGCATTTCCCGTACCCGGCCGATCAAGAT…
group_1171	hypothetical protein	1	1	1	1	1	1	1	1	1	1	1	1	1	1	1	1	1	1	>group_1171 ATGAGTCACGACCCCACTGGCAATCTGCCGCTGAAGTCCGATACGTTCGGACGCATTTTGTTGATCCGCGATGGCGAGCACGTGTTCGTGCGTCGCGACCTGAGCGTGGCGCCATTGCTGTTGCGTGGCGTGGCCTGGTGGCTGGCGCGGCGCGAGGCGCTGGCCTTGCGCCAGCTGGATGGCTTGCCGCGCACGCCGCGGTTGCTGCACTGGGACGGGCGCCATCTGGACCGCAGCTACCTGGCTGGCGCGGCGATGTATCAGCGTCCGCCGCGCGGCGATCTGGCCTATTTCCGTAGTGCGCGCAGGCTGTTGCAGCAGCTGCATCGTCGTGGCGTGGCGCACAACGATCTGGCCAAGGAAGCCAACTGGCTGGTGCAGGACGAC…
parC	DNA topoisomerase 4 subunit A	1	1	1	1	1	1	1	1	1	1	1	1	1	1	1	1	1	1	>parC ATGACCGATCTGACCCGCCCCACCTTCCATGGCTTCGAACAGCTGCCACTGCGCGAGTACGCCGAACGCGCCTATCTCGATTATTCGATGTACGTGGTGCTCGACCGCGCCCTGCCGTTCCTGGGCGACGGCCTGAAGCCGGTGCAGCGGCGCATCATCTTCGCCATGAGCGAGCTCGGCCTGAATGCGGCCGCCAAGCCGAAGAAATCCGCGCGCACCGTGGGCGATGTGATCGGCAAGTACCACCCGCATGGCGACAGCGCCTGCTATGAAGCGCTGGTGCTGATGGCGCAGCCGTTCTCGTACCGTTACCCGCTGATCGAAGGCCAGGGCAACTTCGGCTCCACCGACGATCCCAAGTCGTTCGCGGCGATGCGCTACACCGAATCCAAG…
rplV	50S ribosomal protein L22	1	1	1	1	1	1	1	1	1	1	1	1	1	1	1	1	1	1	>rplV ATGGAAGCGAAAGCAATCCTGCGCACCGCGCGCATCTCCCCGCAGAAGGCCCGACTGGTCGCTGACCAGGTGCGTGGTTTGTCCGCCGAGCGTGCGGTCAATCTGCTGAAGTTCTCGGATAAAAAGGCTGCACACCTGATCAAAAAGGTTGTGGAGTCGGCAATTGCCAATGCCGAGAACAATCAGGGCGCGGATGTCGACGAGCTGAAGGTCAAGACCATCATGGTTGATGAAGGTCCGTCCCTGAAGCGTTTCATGGCGCGGGCGAAAGGCCGCGGTACCCGCATCCTCAAGCGCACCAGTCACATCACTGTGATTGTCGGCGCCGCCAAGTAA
group_1174	hypothetical protein	1	1	1	1	1	1	1	1	1	1	1	1	1	1	1	1	1	1	>group_1174 ATGCGTCGTGCCTATCGCCTTCTTCTTGTGTCGCTGGCCTGCGGGCTGCTGCTGAGCGCCTGCAGCGGCGCGGTGCGCCGGGTGTCCGAGCCGGCTGCCAGCATCCAGCAACTGACCGTGCGTGCCGACGGCTCCTGGTCGGTGGACCTGCGCCTGCAGAACTACAGCAGCATCCCGATGCAATTTGAACGCGTGGCGCTGGAAATCTCTGCCGGCGATCAGTTGGCCGGCAAGCTCGATCAGACCGTCGGCATGTCGATCGGCCCGGAAACCGCCGACGTGGTCACCGTCACCGTCCAACCCACCTCGCTGGGCCGCATCACCGTGGCCGATGTGTTGGCTGGCGGCCGCTCGTTTCCGTACATGCTCAAGGGCACCGTCTGGGCG…
mtgA	Biosynthetic peptidoglycan transglycosylase	1	1	1	1	1	1	1	1	1	1	1	1	1	1	1	1	1	1	>mtgA ATGGGGACGGATGCATGGGATGACAAGCAAGCGGCGCCATCGCGGCCCAGGCGCTGGCTGCGCTGGGTCTTGGCGGCACCGCTGCTGTTTGCCGCGGCGAGTGTGCTGCAGGTGCTGGTCTTGCGGGTGGTCGATCCACCGATCAGCAGCATGATGGTGGGACGTTATCTGGAAGCCTGGGGTGAGGGCGATTGGAGTTTTTCGCTGCATCAGCAGTGGCGTGATTACGACAAGATCGCCGCCAGCCTGCCAATTTCGGTGGTAGCTGCGGAGGATCAGCAATTCCCGATGCACCATGGGTTTGATCTGCAGGCGATCGAGAAAGCGCGCGATCACAATGCCCGCGGCGGGCGCGTGCGTGGCGCCAGCACCATCAGCCAGCAGGTCGCCAAG…
group_1176	hypothetical protein	1	1	1	1	1	1	1	1	1	1	1	1	1	1	1	1	1	1	>group_1176 ATGTTGAGTTTGCAGGGCGTGTTGGCGGTGGCGTTGTTGCTGGTCTTGTGGGCGATCTTGGCAATGCCGCTGCTGTGGATATTTACCAGGATCGCCACGCGCCTGCGCAAACGCCCGCGGAATTCACCCTGGCTGGTCGTGGGCTTTGCTGCGGTGATTACGTTGCTGGTCGCGCCGGTGCCAACGCCCTTCGTCAGCGTGTTCATGCCGCATGCCATCGCCCTGTTGGATCGCCGCTACTACCTGCACATCCTGCAAGGCCCACCGATGCTGCGCGAGCTGCTGCTATGGAACGCCGGCTCGATGGCACTGACTTTCGTGATCAGTTATTTCTGGATCCGGCGCACGCTGCGGGCACCGGAGCCTGAGGCGGTTGATCAGTAG
group_1177	hypothetical protein	1	1	1	1	1	1	1	1	1	1	1	1	1	1	1	1	1	1	>group_1177 ATGCCTTTAAGTCAGGAACACCCCGATTACGCCTATGCGCTGCGCGCGGCCGATGGCCGCCATGCCAAGGTGAACGACCAGATCCTGCAGCAGAGTTTCATCTTGATGCCGGACGAACTGGTGGAACGCTGGCCGGTGCAAACCCTGGAGCAACTCCAGGTGCGCCATATGGACGCGATCCTGGCGCTCAACCCAGCCGTCATCCTGCTCGGCACCGGCGAGCGCCAGCTATTCCCCAAGACCGACGTGCTGGCGGCCTGCCTGACCCGCGGCATCGGCCTGGAAGCAATGACCAATGCCGCCGCTGCACGTACCTACAACGTGCTGGCCAGCGAAGGCCGCCGGGTAGCATTGGCGATGGTGTTGCCGGGCTGA
group_1178	hypothetical protein	1	1	1	1	1	1	1	1	1	1	1	1	1	1	1	1	1	1	>group_1178 ATGGCAAAGCTGTGGAGTGTTGCGGGGTTGCTGCTCGCAACGGGGTTGGTGAGTAGTCCTGCCTGGGCGGGCGTGCTCGAGTTGGACAAGCCGTTTAAGCCGCAGGCAGCGCAGGTCCGTACCGATCTTGCTGAAGGCGAGAAGTACTCCGAGATCAGTCAGGATGAGCGCGCTAAGGTGGGCGCGGTGCTTGAGCGGATCGAAGCAGCACTCGAGACGCGGGCAGACATCCACGTGCCGCCGCTAGAGCAACTGGCAGCCGTCCGCAACGATCAGGAGCTCGTCACCCGAGCTTTGACCAAGGCACGCGAAGATAGCCGGCGTATTTGCTGGCGCAAGCGTGTACTCGGTTTGCAGATGACTACGAAGCAGGACATGACGGCTGCC…
glgA	Glycogen synthase	1	1	1	1	1	1	1	1	1	1	1	1	1	1	1	1	1	1	>glgA ATGCTTGCCATGATGCCGCTTCACGCTACCACCGCACGTTTAGAGCGCAGCACGATGCTCCCGACTTTGAAGAAAAGCGGGCGACCGCGCGATGCGCGTGGCCGTTTCATCCGTCACCACGAGCGCTTGCCAGTGTCGTTGGCAGACACGCGTGGCGCCTTGTTCGTGGTGTCGGAGATGGCGGACTTCATCAAGGCCGGCGGTCTGGGCGATGTCGCCGCTGCGCTGCCGCGCGCGCTGCGCCATCGCTACGACGTACGTGTGCTGATCCCCGGCTACCGCGCGGTGCTCGAGCGTGCCGGCAAGGTGGAGATTGTTGGCCGCGTGTTGGCGCATGCCGCGCTGCCGGCCTGTGACATCGGCCGCATCGTGCAGTCTGACGGGCTGCCCATC…
group_1180	hypothetical protein	1	1	1	1	1	1	1	1	1	1	1	1	1	1	1	1	1	1	>group_1180 ATGGCAAATCAAAACGACAATAAGAGTGGCACCAGCAACCGCGGCTTTGCTTCGATGGACGAAGACAAGCAGCGCGAAATCGCCTCCAAGGGCGGCAAGGCAGCTCACGAAAGCGGCAACGCCCACGAGTTCAGCTCGGAAGAAGCCCGCGAAGCCGGCAAGAAAGGCGGCCAGGCAAGCGGTGGCGGCAACAACCGCTGA
group_1181	hypothetical protein	1	1	1	1	1	1	1	1	1	1	1	1	1	1	1	1	1	1	>group_1181 ATGAAGTTGGAGGCGTTGTTCGACCAGTTGCACACCTTGCCCACCGTGCCCAAGGTGGCGCAGGACCTGATCCGTCAATTCGACGATCCGCAGACCGATATCGATACGCTGGCGCACAGCATCGAGCGCGATCCGGTGATTGCCGCCAAAGTGCTGCGGCTGGCCAATTCGGCGCGCTTCCATGGCCTGCGCGATTCCACCAGCGTGGAAGACGCGGCCATGCGGTTGGGCTTCAATACCCTGCGCACGCTGGTGCTGGCCTCGGCGATGACCGGCGCGTTTCGTGCTGGCCCGGGCTTCGACCTCAAGGCGTTCTGGCGGCACAGTTTCGAGGTCGCCGGCATCTGCCGCCTGTTGGCGCGCCAGCACGGGCTGGACCCGGAGACC…
murB	UDP-N-acetylenolpyruvoylglucosamine reductase	1	1	1	1	1	1	1	1	1	1	1	1	1	1	1	1	1	1	>murB ATGAGCGACACGACGCAAGCCGGCTGGCAGCTGAGCGAGCATGCGCCGCTGCGCGCGCTCAATACCTTCCATGTCCAAGCCACCGCGCGCTGGCTGCTCAGCGTCCACGCGCCCGAGGCATTGCCGCAGGCACTGGCCGCACCCGAGATCGCCGATCAGCCGCTGCTGGTGCTGGGCAACGGCAGCAATGTGTTGCTTGCTGGCGACCCGCCGGGCTGCGTGCTGTGTTTCGAAAACCGCGACATGGTCATCATCGCGCACCATGCCGACCACGCCATCGTGCGTGCCGGTGCCGGCGTGAATTGGCATGCGCTAGTGCTGTATTCGCTGCAGCAAGGCTTGTCGGGGCTGGAAAATCTGGCCTTGATTCCCGGCACTGTCGGTGCCTGCCCG…
group_1183	hypothetical protein	1	1	1	1	1	1	1	1	1	1	1	1	1	1	1	1	1	1	>group_1183 ATGCAACTGCAGCTGCGCAACCTCATCGCGGCACAGACCGACATCGCCAGGCATCACGACAATGGCCAGATCAGCTTCCGCATCGATACCTCTGCATTCCCTGGCGACTACGGCCGCATGGCAAACGACACCAACCTATTGATCGACTCCCACGTCGCGGTACAGAACGATCTGGCGCGCATCATGGGGCGCTACGCCATTGGCGAACTCTCCGAAGACATGCAGCCCTTGCCGGGCGAGAAGGCGGCCTTCAGCAACACCATGTCGCAGGTCAAGCTGAACCTGTCGGCGATGAATCACGAAATCAAGCATCTTGCGCAGGCAGCGGCAAACGGCGATTCAGCGCACGTGGCGATGCCAAGCGCTTTCAGTTCGACTTCCGCATCA…
group_1184	hypothetical protein	1	1	1	1	1	1	1	1	1	1	1	1	1	1	1	1	1	1	>group_1184 ATGAGCATAAGGTGCCATGTAGCCGCCGCGATATTTCTTTTCTCGCTCGTTTCCTTTGGAACTCAGGCTCAGACAACTGTCCCTACCACAGGACTTGGAACCTGCATTGACTTCATAACTTCCCAGTCAACGACACTTACTGGACAGATAAACAGCAGCCCTGATTTTACGATCGCTTACGGCTCGGCCAGCTATGCGGACATGCCAAATAAAGCTGTGTATATCCAAAATTATAGCTGCGAGAGTCAAGATATGCCGGGCATGTATTTTACAGTCTCAGCCCTAGCCCATGAGTTTGGCCATGTGAAATTCAACTATTCGTTTGCCAAAACGACTCGGCAAGCATATATAGATGAAGCATGCAAGATGGAAGGACTTGCCGTAACA…
group_1185	hypothetical protein	1	1	1	1	1	1	1	1	1	1	1	1	1	1	1	1	1	1	>group_1185 ATGAACCGCTACTACGATGTTTCTGCGCAGAAGAAGCCGCTGAATCTGACCATCAACGCCGACCTGGCAGCGCAAGCCCGCGCGATGACCGGCAACCTTTCGGCAAAGGTGGAAGAGTTGCTGGCCGAGTACGTCACCAAGGAACGCGATAGCCACAGCGCAAGAGCGCTTGAGCTGCAACGCGCCGCGAGCGAATGGAAGGCCTTCACTGAGGCGCACGGCTCCTTCGCCGACGAGTTCTCCACGCTATGA
group_1186	hypothetical protein	1	1	1	1	1	1	1	1	1	1	1	1	1	1	1	1	1	1	>group_1186 ATGAAGCCACTTGTTCTCGCCGTTGCGCTGGCGCTCGGTTCCTCGTTGCCGTTGCAGGCACAGACCGGTAAGGCTGCGCCGACGCAGCCTGCCAGTCCGGCCTGGGTGCAGACCAGCAATGGCTACGCGCAGATCCTGCTCAACGCGCAGGCGCCGTTCCAGCCCGAATACGCCAGCTTTTTCGGTGTGTCCGGCTATGACGATCAGGTCGTCGACCTGGGCCCGGACAACACCGCGCGCTATCGCGATGCCATGCGTAAGGCGCGCGCCACGCTGCAGACCAAGCTGGCCACCGAGCGCGATGCCAACGTGCGCCAGGACCTGCAGATCATGATCGGCGCGGCCGAGCAGAACATCGAAGGCAGCGAGCTCAACGAGCGCTACCTG…
pepO_1	Neutral endopeptidase	1	1	1	1	1	1	1	1	1	1	1	1	1	1	1	1	1	1	>pepO_1 ATGCTTCTGGAGTCCTTTGTGATTCGTACACCTCATTTATTGACGCTGACCCTGGCCGTGGCCACCGCCCTGAGCGGTTGCAAGAAGTCCGAAGAGGCCGCACCCGCGTCCCCGGCGGGCGACACTGCGGCCACCACCCCGGCGGCCCCCACGACGCTGACCCTTGACCAGAGCAAGCTGCCGGCAGTGAATCAGTTCACCGCGGCCGACCTGGACCCCAACAGCAACGCCTGTACCGATCTGAACGCCTACGCCAATGCCAAGTTCCTGGCCGCCAACCCGGTGCCGAGCGACCGCACCAGCTGGGGCGCATTCGAGATGCTCGACGAACGCTCCAATGCGATCCAGCGGCAGTTGGTGGAACAAGCCGCCGCCGACAGCAAGGCCACGG…
group_1188	hypothetical protein	1	1	1	1	1	1	1	1	1	1	1	1	1	1	1	1	1	1	>group_1188 ATGCTGGAGATGTCTGCAGTGATTCGATCATCGGTGATGCGTGGCGCTGGGATGGCAGCAACGTGGCAGGTCCGCGCGCTGCTCGGTGTGTTGGGAGGGTTGGCAGCAGGCGCGGCACTGGCGCAGAGCGCGCCGCAGGGCGTACCGCAGAGCGCGTCGCTGACCAATGGCGTCAACACCGGTGGCACCAGCTTTCTGGACGGGTTCACCAGCACCACACCCGGGTTGGCGGTCATCACCTACCTGCGGCATAACGCGTTGGATGCAATCAAGGACGCCCGTGGCAACGATGTACCGGTGTTCGACAACCCGCGTATCGATTCCACCGTGCTGCTGACCCAGTTCGCTTACGTCACGCCCTAG
trpB	Tryptophan synthase beta chain	1	1	1	1	1	1	1	1	1	1	1	1	1	1	1	1	1	1	>trpB ATGTCGGCCCAGCCCATCAGTGACTTTTACGCGTATCCGGATGCTGCCGGCCACTTCGGCAAGTTCGGTGGCCGGTTCGTCGCCGAAACCTTGATCGGCCCGCTGCAGGAACTGGCCGCCGCCTACGATCTGGCGCGTCAGGATCCGGCCTTCATCGCCGAGTACGACAAGGACCTCAAGCATTACGTCGGCCGTCCCAGCCCGATCTATCACGCAGAACGGCTCAGCCGCGAAGTGGGCGGGGCGCAAATCCTGCTCAAGCGCGAAGACCTGAATCACACCGGCGCGCACAAGATCAACAACACCATCGGCCAGGCCCTGCTGGCCAGCCGCATGGGCAAGAACCGCATCATCGCCGAGACCGGCGCCGGCCAGCATGGCGTGGCCAGCGCC…
group_1190	hypothetical protein	1	1	1	1	1	1	1	1	1	1	1	1	1	1	1	1	1	1	>group_1190 GTGGCTTATCCGGAGATCACGCTCGAGGTAGTGGCCGAGGACCGCACGGTCGATCTGGTGGAAGAACAGTGCGATGTCGCCATCCGCATCAACCCAAGTCCGGACAGCAGCCTGGTCGGTCGCTGCTTTGCCAAGGACCGGTTGGTGGCGGTGGCCGCACCGTCCATCGCGATGCCGTCCGGCGAAGCAGTGCATCCGGTGCCGGGCGTGGTGATGTCGAGCATCCAGCCCACCACCTGA
aceK	Isocitrate dehydrogenase kinase/phosphatase	1	1	1	1	1	1	1	1	1	1	1	1	1	1	1	1	1	1	>aceK ATGAGTCAGCCATCGTTACCACCGCAATCCGAGCGTCGCGCACTGGCCATCGCGCAGGCCGTGTATGAAGCCTTCGAGGACTATCACGCACACTTTTCCGCGATTACCGCACGTGCCAAGCAGCGGTTCGAAACGCGCGATTGGAGCGGTGCGCGCGACGACGCAGTGGCACGTATCGCGCTTTACGACCACTACATTGCCGAATGCATGTCGCGCTTGCGTGCCGTGCTGCTGGGCCAAGCGCACGATCGCGCGCTGTGGATGCGCGCCCGCGATCACTACGCCGCATTGCTGAGCGGGTTGATCGATCAGGAGTTGTACAAGACCTTCTACAACACCCTGACCCGGCGCTACTTCGGCACCCACGGCGTCGATGCCGAGATCGAATTCATC…
nuoL	NADH-quinone oxidoreductase subunit L	1	1	1	1	1	1	1	1	1	1	1	1	1	1	1	1	1	1	>nuoL ATGGAAATCACTCTCTCCAAGGGTCTGTTGATCGCAGTGGTGCTTGCACCGCTGGTCGGCAGCATCATCGCCGGCCTGTTCGGGCGCCAGGTAGGCCGCAAGGGCGCGCAGTACGTCACCATTCTCGGTGTGGCGGTCAGCTGCGTGTTGTCGTGCCTGACGCTGTATCAGCTGGTGGAGCAGGGCGCCAGCCCGTTCAATCAGAACCTCTACACCTTCTTCGACGTCGGCAATTACTCGGCGCATGTCGGCTTCATGGTCGACCGCCTGACCGCGATGATGATGGTGGTGGTGACCTTCGTGTCGCTGCTGGTGCACATCTACACCATCGGCTACATGGAAGAAGACCCGGGCTACCAGCGCTTCTTCAGCTACATCTCGTTGTTTACCTTC…
group_1193	hypothetical protein	1	1	1	1	1	1	1	1	1	1	1	1	1	1	1	1	1	1	>group_1193 ATGAGCCATAACCCCGCCATGTCCACCACCGACAAGTTCGAGCTTCACTATCGCCAGCAGCTGTCTGCGCTGGTCGACGGCGAATTGAGTGCCGACGAGTCGCGCTTCCTGCTGCGCCGTTTGGCCCACGACGAAGAATTGGCAGGTTGCCACGAGCGTTGGCAGCTTTGCGGCGATGTGCTGCGCGGTGCGGCCAGTGCGCCGGCGCCGCTGGATTTCGCAGGGCGAGTGCGCAGCGCCATTGCCGAGGAGCCAGCCCCGCAAGCGCAGCCTGCCGCTCGCCAAGGCGCACGTTGGCGCTGGGGTGGCGGCGCCGCGATTGCGGCATCGGTGGCGGCGATTGCGTTGTTCATGGCGCGCGAGCGCCTGCCCGAAGCGGCAGCGCCC…
group_1194	hypothetical protein	1	1	1	1	1	1	1	1	1	1	1	1	1	1	1	1	1	1	>group_1194 ATGGCGCTGACGGTCTTTGCATCGATTGAGCGGTCCGACGATGGCGACAACCATGCATCGCTGCGCAGGCTGGCAGTCAATCAGCAAAGCGACTTCGACAAGAGTGCGCTGGGGCATAGCAAGGTGCTGTTGCATCGACGCGCCAAGCAGGAGGTGTGCGTCGGCGACAGTGCGTTGTTGCTCGGGCGTCACTTCATTGGTCTGCAGCCATTCGATGACGACGATAGACAAGAAGAGCTGGAAGATGGCGACAACGGCGCCGGGATGAGTAAACAACTCGGCCGACCGTGCTGGTTGCAGGACCCCATCCATGCGAGCCAACGCTATTACTTTCTTGCCCAGTTCGTTGAATCGGGGCTGCGTCGCAAAGATCCTGACATTGACGGC…
group_1195	hypothetical protein	1	1	1	1	1	1	1	1	1	1	1	1	1	1	1	1	1	1	>group_1195 ATGCGCGCGCTCAGATGTACGGCCGTGCTGTTGCTAGCGCTGCTGCTGTCTGCCTGCAGTCAGCAGTTGTACTCGGGGCTCACCGAAAACGATGCCAACGACATGCTTGCGGTGCTGCTGCGTGCCGGAGTGGATGCGTCCAAGGTGACGCCCGACGACGGCAAGACCTGGGCGGTCAACGCACCGCGTGATCAGGTGGCCTACTCGCTGGACGTGTTGCGCGCCCATGGCATGCCGCATGAGCGACATGCCAATCTCGGCGAGATGTTCAAGAAAGACGGGCTGATCTCAACGCCCACTGAAGAGCGTGTACGTTTCATCTATGGCGTGTCGCAACAGCTATCGCAGACCTTATCGAATATCGATGGCGTGATTGCGGCGGATGTA…
dnaK	Chaperone protein DnaK	1	1	1	1	1	1	1	1	1	1	1	1	1	1	1	1	1	1	>dnaK ATGGGCAAGATCATTGGTATTGACCTCGGCACCACGAACTCGTGCGTGTCGATCATGGACGGCGGCAAGGCCCGCGTCATCGAAAACTCCGAGGGCGATCGCACCACGCCTTCGATCGTCGCCTACACCAAGGACGGCGAAGTGTTGGTCGGCGCCTCGGCCAAGCGCCAGGCGGTGACCAACCCGAAGAACACCTTCTACGCGGTGAAGCGCCTGATCGGCCGCAAGTTCACCGACGCCGAAGTGCAGAAGGACATCTCGCACGTGCCGTACGGCATTCTCGCCCACGACAACGGCGATGCCTGGGTGCAGACCAGCGACGGCAAGCGTATGGCGCCGCAGGAAATCTCTGCGCGCGTGCTGGAAAAGATGAAGAAGACCGCCGAGGATTTC…
cyoB	Cytochrome bo(3) ubiquinol oxidase subunit 1	1	1	1	1	1	1	1	1	1	1	1	1	1	1	1	1	1	1	>cyoB ATGCTAGGCAAACTCACCATCGAGGCAGTTCCGTACCACGAGCCGATCATTATGGTCGCGCTGGGTGGTGCCGGCCTGCTCGGCCTGCTCATCGCGGGCGCCATCACCAAGTACAAGCTGTGGGGCTATCTCTGGAAAGAGTGGTTCACCTCGGTGGATCACAAGCGCATCGGCGTGATGTACATCATCGTGGCGCTGGTCATGCTGCTGCGCGGTTTTGCCGACGCGGCGATGATGCGCACCCAGCAGGCGCTGGTCGGCAACGGTGGCGAAGGCGTGTTTCCTCCGCATCACTACGACCAGATCTTTACCGCGCATGGCGTGATCATGATCTTCTTCATGGCCATGCCGTTCATGACCGGCCTGTTGAACCTCATCGTGCCGCTGCAGATC…
ygeA	L-aspartate/glutamate-specific racemase	1	1	1	1	1	1	1	1	1	1	1	1	1	1	1	1	1	1	>ygeA ATGCCGGTTCCAAGCAAAACAATCGGTTTGATCGGTGGAATGAGCTGGGAGTCCACCCTGCCCTACTACCGCATCATCAACCAGCGCGTGCGCCATGCCTGCGGCGGCCTGCACTCTGCAAAGTTGCTGCTGTACAGCGTCAATTTCCATGCGATCGAGCGGCTGCAGCATGCCGGCGATTGGGAGGGTGCTGGTCAGGCGATGGCCGCAGCAGCACGTGCGCTGCAGGCAGGAGGCGCCGACTTTATCGTGCTGTGCACCAACACCATGCATTGCGTTGCCGACGCGATCACGTCTGCAACACCACTACCGTTGCTGCATATCGCCGATGTCACCGCCGATGCACTGGTCGCAGCGGGCATCAACCGGGTCGGATTACTCGGCACGCGCTTC…
pyrD	Dihydroorotate dehydrogenase (quinone)	1	1	1	1	1	1	1	1	1	1	1	1	1	1	1	1	1	1	>pyrD ATGTATTCGCTTGCCCGCCCCTTGCTGTTTTCTCTCGATGCCGAGCGCGCCCACGCGCTGGCATTGCGCTCCATCGACACCGCGTATCGCACCGGCACCACGTCGCTGCTGGCCAAGCGCCCGGTGCCGCTGCCCACGCCGGCCTTCGGCTTGATGTTCCCCAACCCGGTTGGACTGGGTGCCGGGCTGGACAAAAACGGCGAGCATATCGATGCCTTGCTTGCGCTGGGTTTCGGCTTCGTCGAAATCGGCACGGTGACGCCGCGCGCGCAGGAGGGCAACCCCAAGCCGCGCATGTTCCGCTTGCCCGAGTACCAGGCGGTGATCAACCGCATGGGCTTCAACAATCTGGGCGTGGATGCGCTGGTGGCCAATGTGCAGCGCGCGCGCCGC…
group_12	IS3 family transposase ISXca2	1	1	1	1	1	1	1	1	1	1	1	1	1	1	1	1	1	1	>group_12 TTGGCCTTGGCCGAGTGGGCCGAGCGCAAGGGCATCGCCTTGGACTTCATCGAGCCGGGGCGTCCAATGCAAAACGGTTTTATCGAACGCTTCAACGGCAGCTACCGGCGCGGCGTGCTGGACATGCATCTGTTCCGCACGCTGAGCGAGGTTCGCGAACAGACCGAACACTGGCTGGCCGACTACAACCAGCAGATCCCGCACGACAGCCTGGGCGGGCTAACACCCGCCGAGTTCCGTGATCAACATCAACCGCAGACCTCTAGTTTTGGCTGGCACTGA
group_1200	hypothetical protein	1	1	1	1	1	1	1	1	1	1	1	1	1	1	1	1	1	1	>group_1200 ATGATTGCCGTTGCCGCCGCTTTATGCGGGTGGGCAGCGGCTGGTGCGGCCAGTGCGGCCGATACCTTGTCTGCGTCTCCGGTGTCGCCATTGGGCACGCCGCGTGTGGGTCTGGTCGAGGCACTGGCGCGGCAGGCGCCGTCGCTGGACCGTCAGGTGTTGGCCCTGGCCACCGAAGCGCTGCAATGTGCCCGGCAGCGTCAGCAGGTGGATGCCGAGCGCGTGCTCAGCGTCATCGACTACAGCCGCCCCTCGACCGAGCGCCGCTTATGGGTGTTCGACTTGGACAAGCAGCGTCTGTTGTTTCGGGAATGGGTCGCGCACGGACGTAATACCGGGGAGAACCTGGCGGCGAAGTTCTCCAATAACGATGGCAGCTTCCAGTCC…
group_1201	hypothetical protein	1	1	1	1	1	1	1	1	1	1	1	1	1	1	1	1	1	1	>group_1201 ATGGCAGAGAGTCTGGGGACGGCTGGCATCCAGGTCTGCTCTCCGCAGTGTTGCCATGCTCTGGTCGCCTGCGTGTGCCCGCGACGGGCCAGCGGGTGCAACAGCCCCAATCAGGTGCGACATCCGGTCGCGCATCGGCCGCAACCATCGCCCCGGGAGACATGGCGGCTTACACTCGCAGGCATGCATCGCTCGTTCCGCCACCATCGGTTATTGCCTCTGCTTGCCTGTCTGGCGGTGGTACTGATGCTGGTGGCTCCGCTGATCAGCCGCTGGAGCCAGGCGCAGTCGGCTGAGCCGATGTGCATGAGCGCCCCGGCATTGTCGGCAGAGAGCTCGCTGCATGCCGGTCATCGAACCCGGCCGCCAGGGATTGCGACGCATGCG…
cysNC	Bifunctional enzyme CysN/CysC	1	1	1	1	1	1	1	1	1	1	1	1	1	1	1	1	1	1	>cysNC ATGGGCAGTGAATGGGGAATGGAGAATGGGGAATCGCAACAGCGGTTGCCGGCAAGCGTCACGATCGAAGAGAACGCCTTTGCGATTCCCGATTCCCGACTCCCGATTCCCGGCACCATCGGTGCCTATCTCCAGCAGCACGAATCCAAGCCCTTACTGCGCTTTATCACCTGCGGCAGCGTGGACGATGGCAAGAGCACGCTGATCGGGCGGTTGCTGTACGACAGCAAGCGCTTGTTCGACGATCAGCTGGCGGTGCTGGAAAGCGATAGCCGGCGGCATGGAACGCAGGGCGAGGGCATCGATTACGCGTTGTTGATGGACGGGCTGGCGGCCGAGCGCGAGCAGGGAATTACCATTGATGTGGCGTACCGCTATTTCGATACCGACCA…
group_1203	hypothetical protein	1	1	1	1	1	1	1	1	1	1	1	1	1	1	1	1	1	1	>group_1203 ATGTCCGTTCGCAGCAGCAGTCAGAAGTTCATTGCCAGGAATCGCGCGCCTCGCGTGCAGATCGAGTACGACGTCGAGATCTACGGCTCGCAGAAGAAAGTGCAGGTTCCGTTCGTCATGGGTGTGTTGTCGGATCTGTCCGGCGCCAATACGGAAAGCCTGCCGGCGCTGGAAGCACGCGAGGCAGTGGAAATCGATGTCGACAATTTCGATAGCCGGCTGCGTGCCATGCAACCGCGCGTGGCAATGAGCGTTTCCAATACCCTCACCGGCAGCGGCGAGTTACCTGTCGATATCACCTTCGACAGCCTGGACGATTTTTCGCCTACCGCCGTCGTGAAAAAGGTGGCACCGCTGGCCGAGCTGCTGGAAGCGCGTACCCAGTTG…
group_1204	hypothetical protein	1	1	1	1	1	1	1	1	1	1	1	1	1	1	1	1	1	1	>group_1204 ATGAGCGCGATCGACCACATTGGCCTGGCATGCAGCGACCTGCGCGCCAGCACCGCGTTCTATCAGGCCGCGCTTGCGCCCCTGGGCATCGCGTCGCTAGTGGAGCTGACTGCCGCACAAACCGGCGGCCGCGCGCATGCCGGCTTCGGCACCGAGCGCCCATTTCTATGGCTGGGTTCCGACGTGCAGACGCCAGGCACCACCCATGTGGCGCTGACAGCGGCTGACCGCGCCAGCGTGGATGCGTTTCATCGTGCTGCGCTGGCTGCCGGTGGCCGCGATCACGGCGCACCCGGCCTGCGCCCGCATTACCACGCAAGCTATCACAGCGCCTTCGTGCTCGACCCCGACGGCAACAATTGCGAAGCGGTCTGCCACCTTCCCACA…
asnS	Asparagine--tRNA ligase	1	1	1	1	1	1	1	1	1	1	1	1	1	1	1	1	1	1	>asnS ATGACGGTGGTCAGCGTTGAACATGCGCTTGCGGGGAAGCTCCCCGACGGCGGCGAAGTCACGGTACGGGGGTGGGTGCGCACATTGCGCGGATCTGCCGGGCTGGCCTTCATCAACGTAACCGACGGCTCGTGCTTCGCTCCGATCCAGGTAGTGGCCAACGATACGCTGCCCAATTTCGATGAGGTCAAGCGCCTGACCAGCGGCTGCTCGCTGATCGCCAAGGGTGTGTTGGTGAAGTCGCAGGGCAAGGGCCAGTCGTTCGAGATCCAGGCCAGCGGTGTGGAGATTGTCGGTTGGGTCGAAGACCCGCTGACCTATCCGATCCAGCCCAAACCGATGTCGCCGGAGTTCCTGCGCGAAGTGGCGCATCTGCGTCCGCGCACCAACCTG…
kdgK	2-dehydro-3-deoxygluconokinase	1	1	1	1	1	1	1	1	1	1	1	1	1	1	1	1	1	1	>kdgK ATGAGCCGTGCCCGTATCCTGTGTTTTGGTGAGTTATTGCTGCGCCTTGGGGCGCCTGGTCACGCGCTGTTGTTGCAGCAGCCTCGGCTGGACGTGCACTGCGGTGGTGCAGAAGCGAATGTCGGCGTGTCGCTGGCGCATTTCGGCCATGAAGTGGCCATGGTCAGCACGGTTGCGGACAACCCACTCGGTGCGGCGGTGCTAGGCGAATTGCGCCGGCATGCCGTGGATACCCGCCACGTGCGGCGTGTGGATGGCCGCATGGGCCTGTATTTCTTGACTACCGGTGCCATCCATCGCCCCAGCGAAGTGATCTACGACCGCGCCGATTCGGCGTTTGCGCTGGCACCGGCCGATGCCTACGACTGGCCGCGTCTGCTTGAAGGCGTGCAG…
argE'	N-acetyl-L-citrulline deacetylase	1	1	1	1	1	1	1	1	1	1	1	1	1	1	1	1	1	1	>argE' ATGACTGACCTGCTCACCTCCACGCTCGACCACCTGCAGGCGCTGGTGTCCTTCGACACCCGTAATCCGCCGCGTGCGATTGCCGCGGAAGGCGGCATTTTCGATTATCTGCGCGCGCAGCTGCCGGGGTTCCAGGTCGAGGTGGTCGATCACGGTGCCGGGGCGGTGAGCTTGTACGCGGTGCGTGGTACGCCGAAGTATCTATTCAATGTGCATCTGGACACCGTGCCGGATTCGCCGCACTGGAGTGCGAATCCGCACGTGATGCGACGCACCGAAGACCGTGTGATCGGCCTGGGCGTCTGCGACATCAAGGGTGCGGTAGCGGCGCTGGTGGCAGCGGCCAACGCCGGCGATGGCGACTCGGCGTTTCTGTTTTCTTCTGACGAAGA…
ftsK	DNA translocase FtsK	1	1	1	1	1	1	1	1	1	1	1	1	1	1	1	1	1	1	>ftsK GTGGCAAAGCAGGTTCCCGAACGCAGCAGCAAGCCCGCAGAGGGCAAACCGTCGGCGCGCAAGGCGGCGGTGGCGGACAATCCGCGGCGGCAGAAGCTCTGGCGCGATCTGGCGTTGATCGCGGTGGCGCCGTTGCTGCTGTATCTGCTGGCCAGCCTGTTCACCTATTCGGCGACCGACCCGGGCTGGTCGCGCACCGGTAATCTGATTGCGCCCATCCACAACATGGGCGGCCGGTTCGGCGCGCTGGCGGCCGACGTGCTGCTGCAGTTGTTCGGCTATGTGGCCTTCCTGCTCCCGGTGCTATTGGGGGCGGTCGCGTGGATCGCCCTGATCGGCGAGCGCGAGGAGCAAAGCCAGAGCGACCTGGGTCCGGCGCTGCGCCTGGTCGGC…
trxB	Thioredoxin reductase	1	1	1	1	1	1	1	1	1	1	1	1	1	1	1	1	1	1	>trxB ATGAGCGCCTCTTCTGCCAGTCCCGCCAAGCATTCCCGCCTGCTGATACTGGGCTCCGGCCCGGCCGGCTGGACCGCCGCGGTCTACGCCGCCCGCGCCAATCTCAAGCCGGTGGTCATTACCGGCTTGCAGCAAGGTGGCCAGCTGATGACCACGACCGAAGTGGACAACTGGCCGGGCGACCCCCACGGCCTGATGGGCCCGGACCTGATGAGCCGCATGCAGGCGCATGCCGAGCGCTTCGAGACGGAGGTCATCTTCGACCACATCCACACCGCAGACCTGTCGCAACGCCCGTTCCGGCTGATCGGCGACGGCGCCGAGTACACCTGCGACGCGCTGATCATCGCCACCGGCGCCACCGCCAAGTACCTGGGCATCCCCACCGAAGAA…
group_1210	hypothetical protein	1	1	1	1	1	1	1	1	1	1	1	1	1	1	1	1	1	1	>group_1210 ATGAAGACCTCTTTGCTAGCTGTCGGTATCCTAGCGATCCTGCCGTTGGCCGCCTCTGCTGCCGAAGGCCTGTCCTATGACTACGCCGAAGCCGCTTATGCCGAGACCCGCGATGGGGGCTATTCTGCGCAAGGCTTGGCAGTCAATGGCTCTTATGCGCTCAATCCGAACTTCAATCTGTTTGGCGATTTCACCCGCCAGAAGACCGACTTTAAAGACCGAAGCTTTCACCTGTGGCACGTCGGCGTCGGTTACAGCCATGAAATCGCAAATCACACAGACCTGGTGAGCCGTGTGGCCTACAGCAGCGCAACACCGGCATCGCCGCTCATTACGTTCGGCGGATGGAGCGCCGAAGCGGGCATCCGTACCTCCTTCAGCCCCTAC…
dmlR_3	HTH-type transcriptional regulator DmlR	1	1	1	1	1	1	1	1	1	1	1	1	1	1	1	1	1	1	>dmlR_3 TTGCCGTGCCGCATAAATCCGCTCACCCTGATTGCACCGTTCAAGATCAACGACCAATCGATGGACACCATGGAGTCGTTGCGCGCTTTCCTGCGCGTGGCCGAGCTGGGCAGTTTCACCCGCGCTGCCGAAACCCTGGGGCTGCCGAAGGCCAGCGTCTCGACCGCCGTGCAACGGCTCGAAGCCTCGCTCGGCACCCAGCTCCTGCACCGCACCACCCGGCGTGTGCAGCTCACCGGCGACGGCACCGCGTTCTATCAGCGCAGCCGCGACCTGCTCGATGACATGGACGAATTGCAGAGCATGTTCCAGCGCGAGCGTAGCCAGTTGCGTGGGCGCTTGCGCGTGGATATGTCGGCTGGCATCGCGCGCCACTTCGTCATACCGGCCT…
group_1212	hypothetical protein	1	1	1	1	1	1	1	1	1	1	1	1	1	1	1	1	1	1	>group_1212 GTGGTCGGCTGGAGGATCGATGCGCAATATCGCGCGCTCAACTACGACGTGAACAAGCTCTGGGACTGGAACGACGAACTGCGCAAGGGTGCGGTGACCCAGTTGCGCCAGGCGGTGGCGATCGAGCCGAAGCTGCGCGTGTTGATCGCGCATGGCTGGAACGACCTCTCCTGCCCGTTCATGGGTTCGGTCTTGACGGTCGATCAGATGCCGGCAATGGGCAGCGACTTGAAACGCGTGCGGGTGCGCGAATATCCGGGCGGCCACATGTTCTACAACCGTGCCGACAGCCAGGCTGCGTTCCGCAACGACGTCAAGGCGATGTACGAAACGCGCTGA
cydB_2	Cytochrome bd-I ubiquinol oxidase subunit 2	1	1	1	1	1	1	1	1	1	1	1	1	1	1	1	1	1	1	>cydB_2 GTGGCGCTGGGTCTGCCTGGTTATGCGGTGACCTCGGTGCTGGCGACCGATGCGCCGACCAACCCGCTTGGCAAAACCGCTGCACTCACCGCTGCTGGCGGCTGGCTGCATAACTACAGCAGCATGCCGGCCACGCTGATGGCGCCGCTGGCAGGCCTGGTCGGGCTTGCGATGAGCGCGGTGTTGTTACGCGTGCGACGTGGCGGCCTGGCCTTCATCGCCTCCGGCAGCGCCATCGTCGGCATCGTGATCACCGTGGGCTTTGCGTTTTTCCCGTTCCTGCTGCCCTCCTCCACCGCACCGAGCGTGAGCCTGACGCTATGGGATGCGTCCAGCAGCCGTATCACATTGTGA
group_1214	hypothetical protein	1	1	1	1	1	1	1	1	1	1	1	1	1	1	1	1	1	1	>group_1214 ATGTCCGAGATCCTGGTGCCCGTGTCCTTTGGTGAGCTGCTCGACAAGATCGCGATCCTGCAGATCAAGTCCGAGCGCATGAGCGATGCGGCCAAGTTGACCAATGTGCGCAATGAACTGTCTGCGCTAGAAACCAGCTGGATGGCGCATCCAGCCGCCGGCCACGACATCGTGCGCCTGCGCGCCGAACTCAAGGCCGTCAATGAGCGGCTGTGGGTGATCGAGGACGACATCCGCCTCAAGGAACAGGCGCAGACCTTCGACGACAGCTTCGTGCAACTCGCGCGCAGCGTGTATATCGAAAACGACGAGCGTGCGCGCATCAAGAAAGAGATCAACCTCGCGCTGGGTTCTTCGTACGTGGAAGAAAAGTCTTATCAGGACTAT…
group_1215	hypothetical protein	1	1	1	1	1	1	1	1	1	1	1	1	1	1	1	1	1	1	>group_1215 ATGGGTCCGTCCATGTCGACCGAGCCGGCGGCAATCCGCGCCCAGAGCATCAGCAGCGGCCTGCAATGCGGCACCGTGCAGGCCATCAGTGCCACGCGCTTCAGTGCGGTCTGCAGCAGCGGCAACACGGTGCAGATCAATTGCTCCGGCTTCCGCTGCACCTCCACGTGTCAGTGA
group_1216	Immunogenic protein MPT70	1	1	1	1	1	1	1	1	1	1	1	1	1	1	1	1	1	1	>group_1216 ATGAAGACTTCATTGCAGTCGCTTGCCATTGCCACCGCCATTGCCCTGACCAGCGCCATGGCCCCCGCCTACGCTGCGTCCAATCCGAAGGTGGGCGGTGCGCCGATGCTGGTGACCAAGGACATTGTCGATAACGCGGTCAACTCCAAAGACCACACCACGCTGGTGGCTGCCGTCAAAGCCGCCGGCCTAGTCGACACGCTGAAGGGCCCGGGCCCGTTCACCGTGTTCGCACCGACCAACGCGGCCTTCTCGGCACTGCCGGCCGGCACCGTCGATACCTTGCTGAAGCCCGAATCCAAGGCGACGCTGACCAAGGTGCTGACCTATCACGTGGTTGCCGGCAAGGTGGATGCCGCCTCGCTGATCGCCAAGATCAAGGCCGGC…
cysA_1	Sulfate/thiosulfate import ATP-binding protein CysA	1	1	1	1	1	1	1	1	1	1	1	1	1	1	1	1	1	1	>cysA_1 ATGCTGGATATCGATCTGCAGCTACAACGCGGCACATTCGAACGCCACATCCGCATCCAAGATGATGCGCGCGTGGTAGCGCTGGTGGGTCCGTCCGGCGCGGGAAAGACCACGGTGCTCAACGCGATTGCCGGATTGATGCGCCCGCATGCTGGGCATATTCGTATCGATGGGCGTTGCCTGTACGACGCTGGGCAAGGCATCGACCTGCCCACGCACAAGCGTCGGATCGGTTACGTGTTTCAGGATGCGCGGCTGTTCCCGCATCTGGATGTGCGCAGCAATCTGCGCTATGGCCGGCATGCGCGCGGCACGGCGCCGTTCGGCTTCGACGATGTGGTGGCTTTGCTCGGCATTGCGTCGCTGTTGCAACGCCGGCCGCACAACCTCT…
group_1218	hypothetical protein	1	1	1	1	1	1	1	1	1	1	1	1	1	1	1	1	1	1	>group_1218 ATGGACTTTGATTCTTCGCAACAGCTGCGCATCCTGCGTGACATCCACGACACCAAGCCGGTGGCCGACGAAGAGGGGAATTGGGCGGTACGCGCCGGCTATGCCACGCAGGCCGAAGATGGCGACATCGATCTGACCCACGAAGGCCGCAAGGCACTGGATAGCGGGCAGGTCTGA
ccmH	Cytochrome c-type biogenesis protein CcmH	1	1	1	1	1	1	1	1	1	1	1	1	1	1	1	1	1	1	>ccmH ATGACGCGCGCCTGGCTGCTCCTGCTGCTGTTGTTGCCCTGGCTGGCCTTCGCCCAGCCGCTCGGCAACCCGGCGCCGCTGCACTACGCATCGGCCGAAGAGGAGGCGCGTTTCCACGCGCTTACCGCCGAGTTGCGCTGCGTGCAGTGCCAGAACCAGTCGCTGGCCGACTCCAACGCGCAGATTGCCCAGGATCTGCGCAGCGAAGTGTTGGCGCTGATGCACGAAGGCCGCAGCGATGCGCAGATCCGCCAGTTCCTTGTCGCACGTTACGGCGAATTCGTGCTGTACCGTCCACGCGTGGAATCGCGCACCTGGCTGCTGTGGTTCGGCCCGCTGCTGGTGTTGCTGCTGGGCCTGGGCGCAGTGGTGCTGGTGGTGCGCAAACGCAGC…
rpoN_2	RNA polymerase sigma-54 factor	1	1	1	1	1	1	1	1	1	1	1	1	1	1	1	1	1	1	>rpoN_2 ATGAAGACGACCATTTCCGCCCAGCTTGGCCAGCAACTGCACCTCACCCCGCAGTTGCTGCAGTCGATCCGTCTGTTGCAATTGGACGGCATGCAGTTGGAACTGGAGATCCGTCGTGCCCTGGAAACCAATCCGTTGCTGGAGTTGGCAGAGCTGGCCGATAACGGGGACGCGGCCACCACCAACGACGATGGCGCCAGCGATATCGCCGCGTTCGACGAGCTGCCGGAAAGCACGATGTGGGACGTGCAGAGCAGCAGTTGGAACGATGGCGACGACGACCGCATGCAGCGCGTGGCAGCCGGCGAGTCCACCGACCCGCATGTGCGCATCCTGCGCGAACTGGCGCTGGACCTGGACGAGGCGGCATTGGGGGCCGCTGCGTTCTGGC…
group_1221	hypothetical protein	1	1	1	1	1	1	1	1	1	1	1	1	1	1	1	1	1	1	>group_1221 GTGCTGCGCCAGCTGAAGGCCGCCGACTGCCAGGTCAGTCTGTTCGTCACTCTGGGCTCGCCACTGGGGTTGCCGCAGGTGCGCAGCATGTTCAAGCGCTGGACCGGTACGCGCAAACTGCCGTTTCCCGAGTGTGTGCAGCGCTGGATCAATGTTGCAGAAACGCGCGACGCGATCGCGCTGGACCCGGATCTCACCGACGACATCGCCAACGCAAAAGGACGCTTCGAAAATTTAGCCGCTGCGCGCTTGAATCCGGACTGGCAGCACAACCCGCATTCGGGCTCTGGGTATCTGTCGATTCCGCAGGTGCGCGCCGCGGTGCGCCAGGCCGTGGGCGTGGGCTTCGATCAGCCAGTGTCCAATGCGGTGCTGATCAAGGATCTG…
farB	Fatty acid resistance protein FarB	1	1	1	1	1	1	1	1	1	1	1	1	1	1	1	1	1	1	>farB ATGTCTTCGCAAGCTTCCACCGCGCCCGGCGGTCCGGCGGCGCCCGCTGCCGGATTTCGCCCGGCCAGCGTGGCGTGGTGCACTGTTGGCCTGGCCATGGCCTCGTTCATGCAGGTGCTGGACACCACCATCGCCAACGTCTCGCTGCCCACCATCGCTGGCAATCTCGGCGCCAGTTCGCAGCAGGCCACCTGGGTCATCACTTCGTTCGCGGTCAGTACCGCGATCGCGTTGCCGTTGACCGGCTGGTTGAGTCGGCGCTTCGGCGAAACCAAATTGTTCGTGTGGTCCACGCTGGCATTCACCATTGCCTCTCTGCTGTGCGGTCTTGCCCAAAGCATGGGCATGCTGGTGGTGGCGCGTGCGTTGCAGGGCTTTGTTGCCGGGCCGATG…
group_1223	hypothetical protein	1	1	1	1	1	1	1	1	1	1	1	1	1	1	1	1	1	1	>group_1223 ATGCACACCAATCGAATCGCTCTGCCGCGCGCTGTGGCGTCCACCAGCCGAGCGGAGGAGGCGTCGACCTCCCAGTCGCCGGCCACCTGCCCACTGCCCGATCCGCCGCCGGCACACATCCAGCAGGACGAGCGTTTCGACAGACTTACTCCGCTGCCTCGCGATCTTCGCCGAGAAATCCTGGGTCGATTGGATCGTAGAAGCATTGCGCGGCTTGGCGCAACTTCGCGGGCGATGGCGGAAGCCGCCCGTGACCGTATGGAGCTCTTCCTAGAAGCGCACCCACGCTACGACCCACTGACCGACTGCGGTCGCGTCCGCAGCCTTAAGAATATGCTTACTACGTTACGAATGGTCACGCGTCTCCCGTACCCAGGCGGTGAAGAC…
tuaD	UDP-glucose 6-dehydrogenase TuaD	1	1	1	1	1	1	1	1	1	1	1	1	1	1	1	1	1	1	>tuaD ATGCGAGTTGCGATCTTTGGTACCGGTTATGTTGGTCTTGTCACCGGAACCTGTCTGGCCGAAGTCGGTCATCACGTTATCTGTGTAGATATCGATCAGGCGAAAGTTGATGGTCTCAATCGTGGGGTGATTCCCATCTATGAACCCGGCCTGGAGCCGATGGTGAAAGCCAACCACGCCTCTGGCCGGTTGCGCTTCACCACCGATGCTGCCGAGGCGATTGCGCACGGCGAAATCACCTTTATCGCCGTGGGCACGCCGCCGGACGAAGACGGCAGCGCCGACCTGCAGTACGTGCTGGCTGTTGCACGTACGGTCGGTCGCCATATCGATGGGCCCGCGGTTGTGGTGAACAAGTCCACCGTGCCGGTCGGCACCGCCGACAAGGTGCGC…
ddlA	D-alanine--D-alanine ligase A	1	1	1	1	1	1	1	1	1	1	1	1	1	1	1	1	1	1	>ddlA ATGCGCAAGATTCGGGTCGGCCTCATCTTCGGCGGCAAATCGGCCGAGCACGAGGTCTCGTTGCAATCGGCGCGCAACATCCTGGATGCGCTGGACCCGCAGCGCTTCGAGGCGGTGCTGATCGGTATCGACAAGCAAGGCCAGTGGCACGTCAACGACCCTGACAGCTTTCTGCTGCATGCCGACGACCCGGCGCGCATTGCGCTGCATCGCAGTGGTCGCGGCGTGGCGTTGCTGCCGGGCGCGCAACAGCAGCAGTTGCAGCCCATCCAGCCGGAGCAGGCGCTGGCGCAGATCGACGTGGTGTTTCCCATCGTGCACGGCACCCTGGGCGAAGACGGCTCGTTGCAGGGGCTGCTGCGCATGGCCAACCTGCCGTTCGTGGGCTCCGGC…
dinB	DNA polymerase IV	1	1	1	1	1	1	1	1	1	1	1	1	1	1	1	1	1	1	>dinB ATGCGCAAGATCGTGCACGTGGACATGGATGCGTTCTACGCGTCCGTGGAGCAACGTGACGACCCTAGCCTGCGCGGCAAGCCGGTGGTGGTGGCCTGGCGCGGTGCGCGCTCGGTGGTGTGCGCGGCCTCCTACGAAGCGCGCACTTTCGGCATTCGCTCGGCGATGCCGGCCGTGCGCGCCGAGCGTCTGTGCCCGGATGCGATCTTCGTGCCGCCGGATTTTGCGCGCTACAAGGCGGTGTCGCGGCAAGTGCGCGAGATCTTCCACCGGCATACCGATCTGGTGGAGCCATTGTCGCTGGACGAGGCCTATCTGGATGTCACGCACGCCAAGACCGGCATGCAACTGGCTACCGAGATCGCGCAGCTGATCCGCACGCAGATTCGCGAA…
group_1227	hypothetical protein	1	1	1	1	1	1	1	1	1	1	1	1	1	1	1	1	1	1	>group_1227 ATGCTGACCGGCCGCCATCACCTGGCATTTCAGGCGCGCGATGTGGCGATGGTGCATGCCTTTCATCAGGCGGCGCTCGCCCGTGGTGGTCGCGACAATGGTGCACCTGGCTTGCGGCCGTATCACCGGCACTACGACGCTGCGTTCTTGCTCCATCCGGACGGCAAAAATATCGAAGCGGTCTTCCATGGTGTTGCGCAACACAGTGCAGATGCGGTGCAGATCACGTTCTGA
creC	Sensor protein CreC	1	1	1	1	1	1	1	1	1	1	1	1	1	1	1	1	1	1	>creC ATGCGGCTGGGTCTGAAGCTGTTTCTGGGCTTTTTCCTGATCGTGGGTCTGGCCGCGTTCTTCGTGATGCGGGTGTTCGTCAACGAGGTCAAGCCAGGCGTGCGCCAGGCGATGGAATCCACGCTGGTGGACGCGGCCAATGTGCTGGCCGAAATCGCCAGCAGCGAACTGGCGGCCGGCACGCTTGCCGATGGCAGCTTCGCGCATAACGTGGCCAGGGCGCAGCAGCGCGACCCCAAAGCGTGGGTATGGCGCTTTCGCAAGAACAATGTGGACTACCGCGTCACCATCACCGATGCCCGCGGGGTGGTGGTATTCGATTCGCTGGGCCGCGACGTGGGCAGCGACAACTCGCGCTGGAACGATGTCTACCGCACCTTGCGTGGCGAATAC…
algC	Phosphomannomutase/phosphoglucomutase	1	1	1	1	1	1	1	1	1	1	1	1	1	1	1	1	1	1	>algC ATGACGCTACCCGCCTTCAAGGCCTACGACATTCGCGGCCGTGTGCCGGATGAACTCAACGAGGACTTGGCCCGCCGCATCGGTGTGGCGCTGGCGGCGCAGCTGGATCAGGGGCCCGTGGTCCTGGGCCACGATGTGCGCCTGGCGAGCCCGGCGTTGCAGGAAGCGCTCTCGGCTGGTCTGCGCGCCAGCGGCCGTGAAGTGATCGATATCGGCCTGTGCGGCACCGAGGAGGTCTATTTCCAGACCGATTACCTCAAGGCCGCCGGCGGGGTGATGGTTACCGCCAGTCACAACCCGATGGACTACAACGGCATGAAGCTGGTCCGCGAGCAAGCGCGGCCGATCAGCTCGGACACCGGCCTGTTTGCCATTCGCGACACGGTCGCGGCC…
group_1230	hypothetical protein	1	1	1	1	1	1	1	1	1	1	1	1	1	1	1	1	1	1	>group_1230 ATGCAGAAACGTTCTGGATTTCATCGCGTGCCGTTGCATCTGGCCGGCCTTGCCGTTCTCGCTGGTATTGCCGCACCGGCCATCGCCGCGCCGTCGGCCACGCCGGCCGCACGTCAAACCGCCGCCCCACTCGCCCACCTGCCTGCGCAGCTGCGCAGCGCGCGCAAGCTCGGTGCGCTGGCACCCAGCACCGCGATCAGCCTGGTGATAACCGTGCCGTTGAAGGACGGCGCGGGCGCCTACGACTATGCAATGCGCGTCTCGCATCCCGGCGATGCGCTCTATGGCCACTATCTGACACCGTCAGAATTCACCGCCCGCTTTGGTGCGCGCGAGGACGACGTCGCCGCGGTCAAGGCCTTCGCGCAGGCGCATGGGATGCAAGTC…
group_1231	hypothetical protein	1	1	1	1	1	1	1	1	1	1	1	1	1	1	1	1	1	1	>group_1231 ATGCTGCGTACCGCTACGGCAGGACTGCTCTGTCTCGCTCTGATTCCCGCCGCCTACGCCGCTCCGAACTGCGCTGGCAGCACGGTGTCCCAGCCGCTGCCGTTGCCCGCTACCGTCGTCGCACCGGCGGCTGCCGAGTTCTACACGCGCAGCGTGCAGCTGGGTATGCCCACTGGCGTGCTGGCACAGCCCTATAGCAGCGATCAGTCGGTGGACCGCGTGCTGCTGCGTTTGCGCGTGGAAGGCTGCCAGGACTTGGCCAAGGTCATTCCGCCCGGCGGCGCCGTCAACCCGAATGATCCGGCGGCCTACAAGGCCAAGACGGCGTTCGATAACACCCCGTGGCGCTTCGACATGAGCCAGAACGGCAAGCGCATGACGGCAGAA…
man5A	Mannan endo-1,4-beta-mannosidase	1	1	1	1	1	1	1	1	1	1	1	1	1	1	1	1	1	1	>man5A ATGTGCCATCGCGGTTTTGTCGCTCCTCTCTGGAATATCGTGAACGCACTTTTGGCTTTTGCACAACGCATGCTCTTGGTCATCGCCGGTCTGTCGCTACCGTCTGCCGCCCATGCCGGGCTCACTGTCTCCGGCACGCAGTTGCGCGAGTCCAACGGCAATGTATTGGTCCTGCGCGGCGTCAATCTTCCGCATGCCTGGTATCCGGGCCGCACTGATGCTGCGTTGGCTGCCATTGCTGCCACCGGCGCCAACAGCGTGCGAGTCGTGCTCAGTTCTGGCTACCGCTGGACGCGGACACCCGAGGCAGACGTGGCACGCATCATCGCGCGCTGTAAAAGCCTGGGCTTGATCGCCGTGCTGGAGGTACACGACACCACTGGGTATGGCGA…
yedA	putative inner membrane transporter YedA	1	1	1	1	1	1	1	1	1	1	1	1	1	1	1	1	1	1	>yedA ATGTCTTCCTCTCACGATGCTGCCGCGCCTGCGCGCAGCGGGTTAGTTGTTCTCGCCTTGTTGCTGGTCTACGTGGTGTGGGGCTCGACCTATCTGGCGATCCGCTTTGCGCTGGAAGGTGGCGCGCAGCCGCTGACGATGGTGTCCGGCACGCGTTTCATCGTCGCCGGTAGCGTGCTCTACAGCGTGTTGCGCTGGCGCGGTGTGGCTGCGCCCACGCGCGCGCAATGGAAGAACGTGGCGCTGATGGGCGCGGCGTTGGTGCTGTTGGGCAACGGCATGGTGGTGTTGGCCGAGCGCAGCGTGTCCTCCGGTCTTGCTGCCACTGCGGTGGCTTCGGTGCCGTTATGGATGGCCTTGTTCGGTGCATTGCGCGGGCAGCATGCCAGCCGC…
group_1234	hypothetical protein	1	1	1	1	1	1	1	1	1	1	1	1	1	1	1	1	1	1	>group_1234 GTGCCGACGCCGCAACCGAATCCGCAGACCGACCCACTCACTCCCGCCGATGCGCAACGCGTACAGCGCGATGCCGAAATGGCCCGGCTCGCGGCCGAAGTGCATCTGCGCTCCGAGCAGTACGCCAAACGCCCGAACCGCAAGTTCGTTTCGGCCAGCACCCGCGAATACGCGTATGCAAACTATCTGCGCGCCTGGGTGGACCGCGCCGAGCGCGTGGGAAATCTGAATTATCCGGACGACGCCCGCCGCCGCCGGCTGGGCGGCAAGGTCGTCATCAGCGTGGGCGTGCGCCGCGACGGCAGCGTGGAAAGCAGCCGCGTACTGGTATCCAGCGGGGTTCCGTTGCTCGACGATGCCGCGTTGCGCGTGGTGCAACTGGCGCAG…
group_1235	hypothetical protein	1	1	1	1	1	1	1	1	1	1	1	1	1	1	1	1	1	1	>group_1235 ATGAAGCCCCAAATTCTCCTCTTGGCACTGACCCTGGTCTGCACCAGTGCCTGGGCCGACGACGACGTGAGCAAGGTCAACGGCCGCATCAGCGCCGACGCCGGCAAGATCTATGGCTCGCTGGAAACGGTGAACGGCTCCATCGAGATCGGCGCCGGTGCACAAACCAAGAACGTGGAAACCGTCAATGGCGGCATCCGCATCGGCGATAACGCGCGCACCGGTGGCGTGGAAACCGTCAACGGGGCGATTACCTTGGGCCAGAAAGTGACCGTGTCCGGCGGGCTGGAAACGGTCAACGGCAGCGTCCTCACCGAGCGCGGCAGCCAGGTCAGTGGTGGCGTGGAAACCGTGAACGGCAGCATCGGCTTGGTGGGAACCGAGCTC…
epmB	L-lysine 2,3-aminomutase	1	1	1	1	1	1	1	1	1	1	1	1	1	1	1	1	1	1	>epmB ATGATAACCGCAGCCCCCCTCGCCTTACAGCCATCCCCGGCCCCTGCCCTGCAGCCCTCGCGCTGGCAGCAGCAGTGGCGCGACGCCGTGCGCGACCCGCGCGTGCTGCTGGAGCAGCTGGGCCTGGATGCGCAAGCCGCGGCGATCAGCGATGCCGCCGCCGCGCAGTTTCCGCTACGGGTGCCACGCGCGTTCGTAGCGCGGATGCGCCATGGCGACCTGCACGACCCATTGCTGCGCCAGGTGCTGCCGCTGGATGCGGAAATGCAGCCGGTGCCGGGCTTCGGCCTGGACGCGGTGGGCGATGCCGCCGCCAAGACCGCCGCCGGGGTGATCCAGAAATACCGCGGCCGCGCCCTGTTGATCGCCACCGGCAGCTGCGCCGTGCATTGC…
fliE	Flagellar hook-basal body complex protein FliE	1	1	1	1	1	1	1	1	1	1	1	1	1	1	1	1	1	1	>fliE ATGAGCGACTCCGTTACCTCCATCCTCTCGCAGATCCGCAGCTACCAGACGCAGATGGGCCAAGGCCCGATGGGCGCGGTGGGCGATGCGGCGCGCGGCAATCAGATCCAGGGGCTGGCCGGCGCACAGGGAACACCGGCGACCCAGGCACCAAGCTTCAGCGAGACCTTGCGCGGCGCCATCGGCGGCGTCAACGAGGCCCAGCAGAAGGCCGGCGCCCTCTCCAAAGCATTCGAAATGGGCGACCCCAGTGCCGATCTGGCACGGGTCATGGTCGCCTCCCAGCAGTCCCAGGTGGCCTTCCGCGCCACCGTGGAAGTCCGCAACCGTCTCGTCCAGGCTTATCAGGACGTCATGAACATGCCGCTGTAA
sasA_16	Adaptive-response sensory-kinase SasA	1	1	1	1	1	1	1	1	1	1	1	1	1	1	1	1	1	1	>sasA_16 ATGAGGGCTAAGCGGACCCTGGCGCGGCCCAGCCTGCGCCGACGCCTGCTGCTGTTCCTGGCGGTGCCAATGCTGGTGCTGCTGGCGATCGATGCGGCGGTGACCTATCGCATGGCGCTGGGCTATGCCAATCGCGTGCACGACAAGAATCTGGCCGACGACCTGCAGGCGCTCACCGCGCTGCTGCGGCAGTCGCCCGAACGGCGCAGCCTGTCGTCGCAGGCGCAGTTCCTGCTGCGCTACGACCCGGACGGGGCGAACTATTTCGCGGTGCTCAGCCGTCGCCAGGGGTGGCGTTACGGCGATACCGGGCTGCACGGCATGCGCCAGCCGGCGCTGGGCAAACCGCCGGCGCTGTATTGGGTCGACGACGGCGTGCGCAGGCTGCGC…
prlC	Oligopeptidase A	1	1	1	1	1	1	1	1	1	1	1	1	1	1	1	1	1	1	>prlC ATGACCAACCCGCTGCTCGATCTGTCCGGACTGCCGTCCTTCGATGCGATCCGCCCTGAACACGTGGGCCCGGCAATCGACCAATTGCTCGCCGAGGCCGAGGCGGCAGTGAAAGCAGCCGAACAGGTCAGCCCAGTGCGCTGGGACAGCTTCGTGACGCCGTTGGACGATGCCACCGAGCGGCTGTGGCGTGCGTGGGGGCAGGTGGGGCATCTGCAGGCGGTGGTCAACACGCCGGAGCTGCGCGAGGCCTATAACAGCAATCTGCCCAAGGTGAGCCGCTTCGGCAGCGCGCTGGGCCAGAATCTGGCGCTGTATGCGCAATACAAGGCGCTGGCGCAATCGCCGGAAGCGGCGCACTTCGATGAAGCGCGTCGCAAGGTGCTGGCAAAC…
flgD	Basal-body rod modification protein FlgD	1	1	1	1	1	1	1	1	1	1	1	1	1	1	1	1	1	1	>flgD ATGAGCACGATCGCCAGCGATATCTACAAAACTCTTGGCCTGAGTACCGGCAGCAAGACTCCCAAAAAAGAGGATGCACTCGGCCAGGCCGACTTCCTCAAATTGATGACCGAGCAGTTGCAGCACCAAGACCCGCTCAAACCGATGGACAACAGCGCGTTTCTTGGCCAGCTGGCGCAGTTCTCCACCGTGCAGGGCATTGGCGACCTCAATACCAAGTTCAGCAATCTCTCCACGTCGATGAGCAGCGACCAGGTACTCAAGGGCGCGGCGCTGGTGGGTCACAACGTGCTGGTGCCCTCGGCGCAGGTCGCCATCGATGCCACCGGTTCGGCCAAGGGTGTGGTCGCCGCGACCTCGGCCGGCACCGTCAATTTTGAAATCACCGATGCC…
group_1241	hypothetical protein	1	1	1	1	1	1	1	1	1	1	1	1	1	1	1	1	1	1	>group_1241 GTGTCCCGCAATTCCAAGGCCAAGCGCGACAAGCGCAAGAAGCAGCAGCCCAAGCGCCCCTTCGCCCGTCTGGGCCAGGCGCCCCAGGTCACCAACCATGCCGTGCTGCAGGACGCCGATGGCCGCGTCGTGGCGGCGATCGGTCTGCAGGGTGGCAGCGAGTGGATGTTGTCGATCGGCGGCCAGACCATGGGCAGCGCCGACAACCCGGTCCCGATGCTGGCCATGCTCAAGCACCTGGCCAATCTGCAGGAGGCCGAAGGCAAGACCATCTCGCTGGAATATTCGACCCAGCTGCAGCAGATGATCGACGACCTGGCCGCCGACGAAGGCCAGACCGCCGAGGAATATCTGACCAAGCTGGTGTCCGAGTTCCAGAACGCCGAT…
group_1242	hypothetical protein	1	1	1	1	1	1	1	1	1	1	1	1	1	1	1	1	1	1	>group_1242 ATGCGTTGTCGTTCTCTTGCCCTTGCGTTCTTGATCCTGCTCGGCGGCTGCGCCAGTAGCGGCGACAGCTGGGTGGAACTCGCGGGCACGCGCTACAAGGTAGAGCTGGCGCAGAACAACGCTGATCGCGCCAAGGGCCTGATGTTCCGCGATGCCATGGACGAAGACCGCGGCATGCTGTTCATCCACGACCGCCAGGAGCCGATGGCGTACTGGATGAAGAACACCAAGATCGCGCTGGATATCCTGTATTTCAATGAGAAGCGCCAGCTTGTCTCGCAGCAGCGCGATGTGCCGCCGTGTTCGGCCGGCGACGCCTGCCCGCCCTACCCCAGCAAGCAGCCGGCGCGCTATGTGCTGGAGCTCAACGCCGGCCAGGCCGCCAAA…
group_1243	Biopolymer transport protein ExbD	1	1	1	1	1	1	1	1	1	1	1	1	1	1	1	1	1	1	>group_1243 ATGGCCTTCAGTAGTGGAAACAGCGGTGGCCCGATGGCCGACATCAATGTGACGCCCCTGGTGGACGTCATGCTGGTGCTGCTGATCATCTTCATCATTACGGCGCCGCTGATGTCCCATAAGGTCAAGGTGGAGCTGCCACAGGCCAACTTGATCCAGAAGGAAGATGCGGAGAAACGCGCCGCGCCGATCACTCTGGCCGTCAAGGAAGATGGGTCGCTGTACTGGAACGACGAGCCGATTTCCAAGGAAGCCTTGGAGTCGCGCCTGTCCACCGCAGCACAGCAGACCCCGCAGCCGCCGCTCAATTTGCGTGGCGACCGCACGACCAAGATGCGTACGATCAACGAGATCACCAAGATCGCGCAGGGTCAGGGCATGCTGGAC…
group_1244	hypothetical protein	1	1	1	1	1	1	1	1	1	1	1	1	1	1	1	1	1	1	>group_1244 ATGCTGGGCGATCTGGCCGAGCAGTTGCGCACCGTGGGCAATCTGAAATTGCTCGATAGCGTGGGCAGCCGTGCGCTGCGTTATCTGGAGGATCTGCCCAGTGCCGACATGCACACCGGCGATCTGATCAACCACGCACGCGCCCTGCGGACCACCGGCGAAGTGTTGATGAATCAGGGCAAGGTGAAAGCGGCGCATGCCGCGTTCACGCGTGCCGCCGCTACTGCCGAACAGGCGCGCATGCAGGCGCCCGAAATGCTGGAGGCGCATGCGAACCGGTCAGGCTGCCTATTGGTTGGGCTATATGGCGTATCAAGCCAAGCAGCTGCCGTTAGCGCGCGAGTACTGGTCGCAGTACCTTGCTGCTTGCGAACACCTGGTACGCGC…
group_1245	hypothetical protein	1	1	1	1	1	1	1	1	1	1	1	1	1	1	1	1	1	1	>group_1245 ATGCTGCCCAAGACTGCATGCCACAATCCAGGTTCCTCGTTGCCGGTCCCTTGCATGTCGTCGCCATCGCCCACCACGCTTGCCACGTTGACGCAGATTCCCGATGCCGGGTTTTTGGAAGTCGAAGCACGCTTGGATAGCGGCGCCGAATCGCTGGTGCTGTATCGCGAAGGCACGCAGGTCCGCGCTTGGTTGAACATCTGCCCGCATGCTGGCCGCCGGTTGGACTGGGCGCCGGGCCAGTTCCTCAAGACCAAGGAAGGGCAGTTGGTCTGCGCCGCGCACGGTGCGGCATTCGAATTGAACGCTGGCGAATGCGTCAGCGGCCCGTGCCGCGGTCAATCGCTGTGTGCGGTGCCGGTACGGGTTGAGGACGAGCAGGTGCTG…
group_1246	hypothetical protein	1	1	1	1	1	1	1	1	1	1	1	1	1	1	1	1	1	1	>group_1246 ATGCGTCACGCACGCGAGCACGCCGATACACGAACCCGGGAACGTCGCCATCGGCTGGCGCACGAAGCCGCACGCCTGATGGCCGAGGGCGGCATCCGCGACTTTCATCAAGCCAAGCTCAAGGCCGCCAGCCGACTGGGCATTCACGACGACGCCTCACTGCCACGCAATCGCGAAATCGAAGATGCGTTACGCGAACACCAGCGCCTGTTCGCCGGGCCTGCGCACGGCGTGCGTCTGCGCCAACGTCGCGAGGCCGCGCTGCGTGCGCTGGAGTTTCTTAGCGCCTTCAAGCCGCGACTGACCGGCCCGGTGCTGGACGGCACCGCCGACGCCAACGCGCCGGTGCAATTGCAGCTGCACAGCGACGATGCCGATGCTGTGCAG…
group_1247	hypothetical protein	1	1	1	1	1	1	1	1	1	1	1	1	1	1	1	1	1	1	>group_1247 ATGCGTATCTTGAAGTTAGAGCAAAAATTTTTCCAAGAAAACACCCATCTTGTCGAAGTGCTAGATAAAGATGCGCGTGGAGTGTGGGACGGCGAAAAAAAGCGTGGCTATGGTATCGCTTTGATTTCGCACAACAGCTTGCGCTTTGGAATTCCACTAAGGACGCATATTTCGCACAAGCACTGCTATCGCACTACGCTTGATAAGGGTCTGGATTACACGAAGGCGGTGCTACTCATTAGAGACGATTACATCTCTGATCGGCCGTTTATGATAGACGACGGCGAATATGTGAAAATTAAAGCCCACGCCCATCACATTTCGAGTCAATTTGGCAAATATGTTGATCGATATGTTCTTGGGGTGGGTAGATCAGACGAAAATATC…
folB	Dihydroneopterin aldolase	1	1	1	1	1	1	1	1	1	1	1	1	1	1	1	1	1	1	>folB ATGGATAAAGTGTTTATTGAAGGTCTCGACATCGATGCGCTGATCGGCATCTACGATTGGGAGCGGCGCATTCGCCAGACCTTGCGGTTCGATCTGGAGATAGGGTTTGACAACCGCATTCCGGCGGCCAGCGACGACATTGCCGATACGCTGAACTACAAGGCGGTGAGCAAGCGCCTGATCGAATTCGTGCGGGCGTCGGACTTCGGGCTGGTCGAGACGCTGGCCGAGCGCTGCGCGGCGCTCGTGCTGGACGAATTCGGCGTGCACTGGCTGCGGTTGAAGCTGAGCAAGCCCGGTGCGGTGCGCGGCGCGCAGGCAGTGGGCGTGATCATCGAGCGGGAACGGGCGGTCTGA
gumD	UDP-glucose:undecaprenyl-phosphate glucose-1-phosphate transferase	1	1	1	1	1	1	1	1	1	1	1	1	1	1	1	1	1	1	>gumD ATGCTTTTAGCAGACTTGAGTAGCGCGACTTACACAACTTCCTCGCCGCGATTGTTGTCCAAATATTCGGCTGCGGCCGATCTGGTTCTGCGCGTCTTCGACCTGACCATGGTTGTGGTGTCCGGTCTGGTCGCTTACCGCATTGTGTTCGGTTCCTGGGTGCCGGCAGCGCCGTATCGGCTGGCAATCGCTACCACGTTGTTGTATTCGGTGATCTGCTTTGCGTTGTTCCCGTTGTACCGCAGCTGGCGCGGCCGTGGCCTGTTGAGCGAGCTGATGGTGCTGGGCGGCGCGTTCGGCGGTGTCTTCGCGCTGTTCGCCGTGCATGCGTTGATCGTGCAGGTGGGCGAGCAGGTGTCGCGCGGGTGGATCGGCCTGTGGTTCGTCGGTGGC…
group_125	hypothetical protein	1	1	1	1	1	1	1	1	1	1	1	1	1	1	1	1	1	1	>group_125 ATGACGATGTTTTATCGCGGCCTAGTGTGCGGCACGTTGCTGCTGGGACTGGCCGCATGCAGCGGGCCGGAGGCGCCGGCCACCGAGACGCCGCGCGCGGTGAAGCTGGAGCGCTTCGGCAACGGGAGCGATAACCCACTGCAGGTGCCGGCGCTGGTGCGCCAGGAACAACGCGCCGAGCTGGGGTTCGAAGGAGCAGGCCGTCTGTCTGCGGTGCTGGTGGATGTCGGCGACCGGGTGACCCGCGGGCAACTGCTGGCACGGCTGGACGATGAGCCGCTGCGCCTGCGCGAACAGCAGGCCGATGCCAACGTGCGCGCGGCACTGGCGCAATCGGGCGAACGGCAACTGCAATTGCGCCAGCAACAGGCAATGTTCGATGACGGTG…
fliM	Flagellar motor switch protein FliM	1	1	1	1	1	1	1	1	1	1	1	1	1	1	1	1	1	1	>fliM ATGAGCGTCAGTGATCTGCTTTCCCAGGACGAGATCGATGCCCTGCTGCATGGCGTGGATTCGGGTGCGGTCAACACCGAGCCGGAGCCGCTGCCCGGCGAGGCCCGTCAATACGATCTGTCCAGCCAGGACCGCATCATCCGTGGGCGCATGCCGACCCTGGAGATGGTCAACGAGCGCTTCGCGCGGCTGTGGCGCATCGGCCTGTTCAACCTGATCCGGCGCTCGGCCGACCTGTCGGTGCGCGGCATCGACCTGGTCAAGTTCAACGAGTACATGCACTCGCTGTATGTGCCGACCAACCTCAACCTGATCCGCTTCAAACCGCTGCGTGGCACCGGCCTGATCGTGTTCGAACCCACGTTGGTGTTCACCGTGGTGGACAACTTCTTC…
group_1251	IS110 family transposase ISStma4	1	1	1	1	1	1	1	1	1	1	1	1	1	1	1	1	1	1	>group_1251 ATGTCCCCCATCGTGGGCATCGACGTCGCCAAGCACAGCGTGGATCTGGCCATCGAGCTGGACAATGGCAAGCACCGCACTAAGGCCAAGCTCTCCAACGATCCGAAAGGATTTGCGACCCTGCACGCCTGGCTGTGCACCCACGCCCAGCCTGACAGCTGGGTCGTGATGGAAGCCACCGGCATCTATCACCAGGCGCTGGCCGAGTTCCTATACGCGCACGGCTACCGGGTGTGCGTACTCAATCCAGCGCAGGTGGCGCTGTACGCGCGTCGCCAGTTGCAGCGGGTCAAGACCGACCGCAGCGATGCGAAGCTGATCGCCAGCTACGGCTTGCGCCACCGCGACCAACTGCGTGCCTGGCATCCCGATCCGCCGGCCCTGAAG…
kdkA	3-deoxy-D-manno-octulosonic acid kinase	1	1	1	1	1	1	1	1	1	1	1	1	1	1	1	1	1	1	>kdkA ATGGTTTCTTTCGATGCCACCGAAGCGCTGGCGCCGTACCGCGAAGGTCGCGGGTATGGTGCCATTCTGTTCGACCGCGAACGGCTGCGGCAAGCTGATCCCAGCCTGTTTTCGCCGCAATCGTGGGGCGACAGGGCACGGCCGGTGGACGAAGGCGGTCGTGGCGGTGCGTGGTTTGTGGATGCGCCGTTCGGCCACAGCGTGTTGCGGCAATACTTGCGTGGCGGCATGGCCGCACGTGTGAGTCGCGATCGCTATCTATGGAAAGGGGCAGGGCGCACGCGCAGTTTTGCCGAGTTTCGGCTGATGCGCGAACTGATCCAACGCAAGTTGCCGGTGCCGCGTCCGTTGGCCGCCTGCTACCTGCGCGAAGGCATGGGCTATCGCGCTGCG…
group_1253	hypothetical protein	1	1	1	1	1	1	1	1	1	1	1	1	1	1	1	1	1	1	>group_1253 ATGGCCGATTACCTGCTGTTCGCAACGGAGCGTTACGCGTTGCCTATTCTGGCGCCATTGGCGCAGGCATTACAGGCCTCCGGGCACGCGGTGTCGGCCTGGTTCGAAGGTGGCGCGCGCGGGCTGGCGCTGCCGGGCGTGCGCGAGATCGGCCTGCGCGAGGCGCTGGCCTTGCGTCCGCGCGCGGTATTCAGCGCGGCCAACTGGGTGCCGCCGTTCGTGTCGGGCGCGAAAGTGCAGCTGTTCCACGGCTTCAATGTGCAAAAGCGCGAGGACAATCGCGGTCATTTCCGCGTGCGCGGTTTGTTCGATCTGTATTGCACGCAAGGTCCGGCCACCACCGCGCCGTTCCGCGCACTGGCGCAGCGCGAAGGGCATTTTGCGGTG…
gloB	Hydroxyacylglutathione hydrolase GloB	1	1	1	1	1	1	1	1	1	1	1	1	1	1	1	1	1	1	>gloB ATGCGACTGATCGCCCTGCCCGCATTCGACGACAACTACATTTGGGCGCTGGTCGCTGCAGATGGCCGCGCCATCATCGTCGACCCTGGGCAGGCAGCGCCGGTGATAGCCGCCGCAGAGCGCGAAGGCCTCATTCCCAGCGCCGTCCTGCTGACCCACCACCATGGCGACCACATCGGGGGCGTGGCCGAGCTCCAGCAGCGTTGGCCTGACCTGGAGCTATTCGGCTCGGCCGACGAACGCATCCCGGAAACTGCGCAGGAAGTGGGTCATGGCGAACGTTTGAGCCTGCTTGATGTCGATTTTCAGGTCCTCGAAGTGCCCGGCCACACGCGCAACCACATCGCCTTCGTGACAGACAGTCATCTGTTCAGCGGTGACACCCTGTTCAGC…
group_1255	hypothetical protein	1	1	1	1	1	1	1	1	1	1	1	1	1	1	1	1	1	1	>group_1255 ATGAGCGATCTCGACGCCCCTCATCCGCCGCAACATCCTGTACTGCTCAACCTTGAGCAGTTCCTGCCGTATCGCCTGAGCGTGCTGTCCAACCGTATCAGCAGCAATATTGCCAAGGTATACGGCGATCGTTACGGCATGGCGATTCCCGAGTGGCGGGTGATCACGATTCTGGCGCTATACCCGGGATCTTCGGCCAGTGAGGTCTCCGACCGCACGGCGATGGACAAGGTGGCAGTCAGCCGCGCCGTGGCACGCCTGCTGGAGCGCGGCTTCATCCGCCGCGAAACCCACGGCGATGATCGCCGCCGCTCGATGCTGGCGCTGTCGCCGGCCGGGCGCCAGGTCTACGAGACCGTCGCGCCGCTGGTCAACGAGATGGAACAA…
norV	Anaerobic nitric oxide reductase flavorubredoxin	1	1	1	1	1	1	1	1	1	1	1	1	1	1	1	1	1	1	>norV ATGGGATGGGACAATGTAGCCCCACCGTTGCATGACCGCGATTATCCGATGAGCGAGACATCCACGACCACCTACCGCACCTGGATGTGCGTCGTCTGCGGGTTTCTCTACCACGAGGCCGACGGCATCCCCGAAGAAGGCATTGCCCCGGGTACCCGCTGGCAGGACGTGCCCGACACCTGGACCTGCCCCGATTGCGGCGTGACCAAGGACGATTTCGAGATGGTGGAGGTCGACTGA
group_1257	2-methylcitrate synthase	1	1	1	1	1	1	1	1	1	1	1	1	1	1	1	1	1	1	>group_1257 ATGAACGACAGCGCCACCCCGCAAAACGCCACCGCCTTCAAGCCGAAGAAATCCGTCGCCTTGTCCGGTACCGCCGCCGGTAACACCGCGCTGTGCACGGTGGGGCGGAGCGGCAACGATCTGCATTACCGCGGTTACGACATCCTCGACCTGGCCACCACCAGCGAATTCGAAGAAATTGCGTACCTGCTGGTGCATGGCAAGCTGCCCAACAGCGGCGAACTGCGCGGTTACAAGGCCAAGCTGCGTTCGTTGCGCGGTGTACCGGCTGCGGTGAAAACTGCGCTGGAACAGTTGCCGCCTTCGGCGCATCCGATGGATGTGATGCGCACCGGCGTATCGGTGCTGGGCTGCCTGCAGCCAGAAAAAGACGACCACAACCACCCT…
ssuC_1	Putative aliphatic sulfonates transport permease protein SsuC	1	1	1	1	1	1	1	1	1	1	1	1	1	1	1	1	1	1	>ssuC_1 ATGAGCCGCAGCACCGCTACCGCAGTGCCGCCGATTCCGCCGGTGCGTCCCGAATACGAAGTGGCGTTGACACCGCTGGACCCGGCCCTGGTCGCCACCGCGACGCCCATGGGCTGGCAGGCACCGCCGTGGCTGCGCAAAGCACTGGTGCTGGTGGTCTTGGTCGCCGTCTGGGAAATCGCCGCGCGTGTGGTCGGCGACGATCTGATGCTGCCCAGCGCACTGCAGACTGCGCGCGCGTTCTACGACGGGTTGCTGTCCGGCGAGTTGCTGCGCCGTGTCGGTGCCTCGTTACGGGTGCTGGCGCAGGGCTATGCGCTGGGCGTGTTGCTGGCCTTCGTGCTGACCGCGCTGGCTGCCTCCACGCGCTGGGGCCGCGATGTACTCGGCA…
group_1259	hypothetical protein	1	1	1	1	1	1	1	1	1	1	1	1	1	1	1	1	1	1	>group_1259 ATGAGTGACCGGCTTGTTAGCGTCAGTACCGGCGCGGTGCCGTACACGGTCAGCATCCACGATGGGCAGCACACCTGGAGTGGCGACACGCAGCCGGTCTACGGTGGCGCCGACGCCGGGCCGGATCCCGAATCGCAGGTGCTGGGTGCATTAGGTGCGTGCACGGCGATCACGGTGTCGATGGTGGCCGCGCGCAAACAGTGGTCGCTGACGGCGGTGCACGTGCATCTGCATTACACGCAGCGCGGCGCTGCCGGCACGGCGATCACCCGCGAAATCGTGCTCGACGGTGCGCTGGACGATGAGCAGCGCGCCCGCTTGATGGAGGTGGCCGACAAATGCCCGATCCATCGCCTATTGACCGGCGAGGTACGCATCGACAGCCAG…
group_1260	hypothetical protein	1	1	1	1	1	1	1	1	1	1	1	1	1	1	1	1	1	1	>group_1260 ATGTTCGTCTCTCTTCCTTCCCGCAAAAAACCCACGCCGCGCTGGGCGGTGCCGCTGCTGTTCGCGACGGTGTGGCTGGCGTATCTGTGGTCGATCAGTCGGCCGGGCGAGGCGCGCAATACGCTGTGGCTGGACTGGGGCGCACTTTCCAGTGGCGTCTCCAATCTGGGCGACTGGTGGGCCACCTTGCGCGACGGCAGCGTGCTGCGCCTGTTCACTGCGCTGTTCCTGCACGCCGATTGGTCGCATCTGCTCGGCAACCTGGTGTTCTTGCTGATCTTCGGGCTGCCGGCCGAGCGCATCCTTGGCCCATGGCGGTTATTGCTGCTGTTTCTGGTCGGCGGCGCGGCCTCCAACCTGGCGGCGATCTTTGCCATCGGCACTCCA…
group_1261	hypothetical protein	1	1	1	1	1	1	1	1	1	1	1	1	1	1	1	1	1	1	>group_1261 ATGGCCGTACCCCGGTCGTCCAATGGCCGTACCCCGGTCGTCTTCATCCAGGACTGGTTCTTGGCCGGCAGCAGCTCGCAGTACAACTCGGTGGGCTGTCCGTCCGGCTGGAACGCCTATCCCGACCAGAACGCCTGCTATCGCAACAGCGACGCGGTGAGTGCGCCGCTGGTCGCGGTCAAGAACATCGGTAGCATCAAGCTGACCGGCTCGGCGACCGCTGGTGGCGTGGACACGGTGTCGTTCTCGGTCAACGGCCAGGCCTATAGCGTGAACCAGCCCGCCTCCACGTTGAACATCAACAAGATCTGGCGGCAGTCCGAGTTCAATATCTTCGGCAATGGCAGCGACAATCCGGTGGTGTCGTTCAACCGCTGCTCGAGTGTC…
ttgI_2	Toluene efflux pump outer membrane protein TtgI	1	1	1	1	1	1	1	1	1	1	1	1	1	1	1	1	1	1	>ttgI_2 ATGCGCCTGATCCGCATGCCGCTGGCTGCTGCGTTGGGCATGCTGCTGCTTGGCGGCTGCATGCTCGGCCCCAACTACACCAAGCCACCAGCGGTTGCCGACGCGGCGATGCAGGCACCCGCCCTGCATCGTGCCAGCGGCGCAGACGTGGTCGCCGCCGCACCGTTGAACCATTGGTGGGAGGAATTGCACGACCCGCTCCTGACCCAGTTGGTCACCCAGGCCTTGGCCGACAGCCCCAACCTGCGCGCGGCACAGGCGCGGCTGCGTGCCAATCGCGCGCTGGCACAGCAACGCCGCGCCGAGCGCCTGCCCAAGCTCAACGCCAGCGCGCTGTATGCCTACGCCGAACCGCCGCAGACCATTGTCGACACGCTCGGCGGGCTGCAAC…
group_1263	hypothetical protein	1	1	1	1	1	1	1	1	1	1	1	1	1	1	1	1	1	1	>group_1263 GTGCATTTCCTTAAGAAGCACATCCAGTATGCCTCGGCGTTCCAGCGCCACGGCTATATCGTGCTGCGACCGGCATTTTCGGGCGCGGCCCTCGACCGATTGCGAGTGCTGGCCGATTTCCTCGAAGCCGCACCGGAAATCGCCGGTCGCTGGATGAAGTATTTCGAGCGCGGACGCTGGGGCACGCGTCTTCTCAATCGGGTCGAGGCGTTTCTTGAGCATTGCCCCGAGGCGCCAGCAGTTTTTGACAACCCGGCGATGCATGACGCGGTCTTTGCCGCCTTCGGGCGGCCGTATGTGCTATTCAAGGAAAAGCTCAACCTCAAGCCGGCGGGCGGCGGGGGCTACGCGCCGCATCAGGACGCGCCTGCTTGGCGCCTGCTGACG…
group_1264	hypothetical protein	1	1	1	1	1	1	1	1	1	1	1	1	1	1	1	1	1	1	>group_1264 ATGACAAGCGAACTCTCTCCATCATTCGTCGCGCGTGCGCATAGCCCGGCAGACGCCCGGCCGACGCGCGATTGGCAGATTGATGCTGCGAAGGCGCTGGCCATCGCGCTAGTGGTGCTGGGCCACGCCAGTGGAATGCCGTCCGCGTACAAGCTGTTCGCTTACAGCTTTCATGTGCCGCTGTTTTTCGTGTTGTCGGGCTGGGTTGGCGAACGGTTTGGGCAGCGCGCATTGACGGGGGCAACGGTTGCAAAGCTGGCGCGCACCTTGCTGGTTCCGTACCTCGCATTCTTTATGGTGGCCTATGCGCTGTGGTTGCTGACCGCTGTGCTCGATGGGCACTCGGGGCATCCACAGACGCGACCGTTGTGGCACCCACTCACAGGA…
group_1265	IS3 family transposase ISXcd1	1	1	1	1	1	1	1	1	1	1	1	1	1	1	1	1	1	1	>group_1265 ATGAAGACATCCCGCTTCACCGACAGCCAGATCATCGCCGTGCTCAAACAGGCCGAGGCCGGCACGCCAGTGCCGGAGCTCTGCCGCGAACACGGCATCAGCTCGGCAACGTTCTATAAGTGGCGCAGCAAGTTCGGCGGCATGGATGCGTCGTTGATATCCCAGCTCAAGGAGCTGCAGGACGAAAATCGGCGGCTGAAGAAGATGTACGCCGATGCCCAACTCAGCGCTGACCTGCTGAAGGAGGCGATGGCAAAAAAATGGTAA
group_1266	hypothetical protein	1	1	1	1	1	1	1	1	1	1	1	1	1	1	1	1	1	1	>group_1266 ATGAAGTCATCTGTTATCGCCAGCTGTTTCGCGCTGTTGGGTGTGATGGGTCATGCCCGCGCCGAAGACCCGATCGCGACCGATCGCCCCGATTTCGTCGAATCCAGCCTCACCGTGGGCGATCGCCGCGTGCAGGTGGAAACCAGCGTTGCGTGGGAACGCGATGATGCAGTGGATGCGTATTCCACGCCCACGCTGCTGCGCTATGGCCTGGGCCAGACCTGGGAATTGCGGTTGGAAACCGATGGTTGGCAGCGCATCGACCTGCCCGGCGATGCGCAGGTGAGCGGCATGTCCGATGTCTCGCTTGGCATCAAACATCACCTGGCAAGCTCCGACGACGGCAAGGCCTCGCTGGCCTGGTTGCTGCACGTGGATCTGCCCAGC…
mtnC	Enolase-phosphatase E1	1	1	1	1	1	1	1	1	1	1	1	1	1	1	1	1	1	1	>mtnC ATGACACGACCGCAAGCGATCCTCACCGATATCGAAGGTACGACCAGCAGCATTTCGTTCGTCAAGGATGTGTTGTTCCCGTATGCGCGCCGCGCCGTGCCCGCTTACGTGCGCGAGCACGGCAATCATCCGCAGGTGCGCCACTGGCTCAACCAGGTAGCCGATGAAATCGGCGAGGACGTGCCGGACGAGGTGCTGATCACCACGCTGCAGACCTGGATCGACGAGGACCGCAAGCACACCGCGCTCAAGGCCTTGCAGGGCTTGATCTGGGGCGACGGCTACAAGACTGCAGACTTCACCGCGCATATGTATGCCGATGCAGCGATCCAGCTGAAGGCGTGGCACGCGGCGGGCATTCCGCTGTACGTGTATTCGTCCGGCTCGGTGCCG…
group_1268	hypothetical protein	1	1	1	1	1	1	1	1	1	1	1	1	1	1	1	1	1	1	>group_1268 ATGTCCTCTTCGACCGCACCCGACGAACGGCCTCGCATTTCGGCCTGCATTATCGCGTTCAACGAGGCCGATCGCCTACGCGAATGTTTGACCTCGCTGGCGTTCTGCGACGAGATCGTGGTGGTGGACTCCGGCTCCACCGATGCCACCGCTGCCATCGCCAGCGCACACGGCGCGCGCGTGCTGCAACGCGCTTTCGATGGCTACCGCAGCCAGAAAGCGTTCTGCGTGGCACAGGCCAGCCACGACTGGGTGTTGTGTCTGGACGCCGACGAACGCGTCAGCGATGACTTGCGCGCCTCGATCATCGCTACGCGCGATGCTGGGTTCGCCACGGCGGCCGGCTACCGCTTCGCACGCTTGTCCGACTACTTCGGCCGCTTCCTG…
group_1269	hypothetical protein	1	1	1	1	1	1	1	1	1	1	1	1	1	1	1	1	1	1	>group_1269 ATGCCGCCCACCACCGCGTCCGCCAGAACTGCCCACTGGCTCTGGCCCCCGCTCCTGCTGCTGGGATGCGTCACCGCCCTCATCGCCTGGCTGCTCATCGCACTCGCGCTGGGCAACCAGGCCGGCTGGATGGCCGTGGTCGCGGCGCTGGAGATCGTCTGGATGCTGCGCCTGGGCACCCTGCACGCCGGCCGCTTGCGCATCGGCGTGGCTGTGGTGACGACGGCGCTGATCATCATCGGCACCAACTGGGGCATCGCCTCGGCCCAACTGGGCGGACCGCTCGGCCTGGACCCATGGACCTCGGCCCAGAAGATGGGCACCGGCCTGGCCTGGACCCTGCTGCAACTGGCCAACAACGGCTTCGACTTACTTTGCTACGTTGCC…
group_1270	Pyridoxal phosphate homeostasis protein	1	1	1	1	1	1	1	1	1	1	1	1	1	1	1	1	1	1	>group_1270 GTGCCGGCTTCGTCGCTGCAGCAAATTCTCGACGCCATCCACGCCGCCGCTGCCGCACATGCGCGTACCGACGTACGGCTGCTGGCGGTTTCCAAGACCAAGCCGGCCGAGGCTGTGGCCGGGCTGGCCGCGCAAGGCCAGCGCGCCTTCGGCGAAAACTACGTGCAGGAAGCCGAGGCCAAGATCGCCCAATTGCGTGCGCTGGGGCTGGAATGGCATTTGATCGGCCACCTGCAATCCAATAAGGCCGAACTGGCCAGCCAGTGCTTCGATTGGGTGCAGACGGTGGACCGCGCCAAATTGATTCCGCTGCTGGCACGCCACCGCCCGGACGACCGCGCGCCCTTGAATGTGCTGATCCAGCTCAACATCGACGACGAGGACAGC…
group_1271	hypothetical protein	1	1	1	1	1	1	1	1	1	1	1	1	1	1	1	1	1	1	>group_1271 ATGCATTATCTCGATAACCTGCTGCTCAATACCGATAGCTACAAGGCCAGCCACTGGCTGCAATATCCGCCCGGCACCGATGCCTCGTTTTTCTACGTCGAATCGCGCGGTGGCCTGTACGAGCAGACCGTCTTTTTCGGCCTGCAATCGCTCCTGAAAGAAGCGATCAACCGGCCGGTGACGCACGCCGACATCGACGATGCGAAGGAGTTGCTGGCCGCGCACGGCGAGCCGTTCAACGAAGCTGGCTGGCGCGATATCGTCGACCGGCTTGGCGGGCAGCTGCCGATCCGCATCCGCGCCGTGCCCGAAGGCGCGGTAGTGCCAACGCATAACGTGCTGATGACGATCGAATCCACCGACGCCAAGGCGTTCTGGGTGCCGTCG…
group_1272	hypothetical protein	1	1	1	1	1	1	1	1	1	1	1	1	1	1	1	1	1	1	>group_1272 ATGATGCTGGGACGACATCCGTACATGGATGCCGTCGTCGCCGTTTTAGCAGTGGTTGTCGGTTGCGTGATGGTCTACTTCAGCGCGATCAGCCTCTACACCTATCTGCAGACCGGAGAGAGGGTGTTCCGCTCACGCGCAAGAGCGGTTTCCGTCGGCGCGCACGCTGCGCTCTGGCACATGGGCCAGTTGGTGTTTGGAGCGCTCGGTGTGGCCTATGGCGCACGCGTGCTGCGTCGAACGTTGGCAAGCGTTCAACCGCCTGACCGGCGCGATCGGTTGATGTGA
emrA_2	Colistin resistance protein EmrA	1	1	1	1	1	1	1	1	1	1	1	1	1	1	1	1	1	1	>emrA_2 ATGAATACACCAGCGGATTCTTCACCACCTGCAAGCCAGCAACGTCGCCGGCGTCGCCGCATCGCCGGCGTCATTGGCTTCGGCGGGCTTGCGCTGATCGGCGTGGCGCTGGTGCTGTATGCATGGCGACTGCCACCGTTCGTGAGTGCGATCGAACGTACCGAAAATGCGCTGGTGCATGGGCAGATCACGGTGATTGCGCCGCAGGTCAGCGGCTATGTCACCGAAGTGCCCGTGCAGGATTTTGCGCACGTGAAACGCGGCCAGTTGCTGGCCAAAATCGACGGCCGCATCTACGCCCAGCAACTCGAACAGGCCAAGGCGCAGGTGCAGACCGCGCAGGCCAATCTCGCCAACTGGGAGCAACAACGGCATAGTGCCGAGGCGACCA…
group_1274	hypothetical protein	1	1	1	1	1	1	1	1	1	1	1	1	1	1	1	1	1	1	>group_1274 ATGAACATGCCGAACCGTACAAGCAACTCTGCTGATCTTGCCGCCCTTGTCATGGCGACCGACGCCAATGGCCAAGTTGATCTGACCGCACTCGAAGCGCACCGCCTAATCCTGAACAACCAGACCATCCAGGGTCTTGATGCGCAAGGCTTGGTCAACTCGATCACGCGTTCCCCGGCTTGCGCCGATCCCCAAGGCCGCGAAGCAGTCGGCACGCTCATTGATGCCATCTCCAAGCGTTTGCTGCCAGCTGATGCGATGCGCTTTGATCGTGCGCTGGATACGGCCAATGTCAACGAGTCATGGGCCGAGCGAAACTTCGAGCGCTATGTCCAGGAGCCGGTGGTCGCGGCCTGGGAGGACGCCAAAGCGCGTGGGAACTCGGCG…
group_1275	hypothetical protein	1	1	1	1	1	1	1	1	1	1	1	1	1	1	1	1	1	1	>group_1275 GTGCAGCTGCGTTCGCTCGATGGGGTGGAAGCGCGCATCAAGCGCCTGATCGAGCCGCAAGCGCGTGCATTGCGGCCGCACGCGCAGCAGTTGTGCCAGCGCCTGGAAGCGCTCGATGGGCTAGACAATGCGCTGGCGTATCGTTTGCCGTCGGGCGAGCCACTGCAACTGTTGCGGGTCGATCGACGCGCAGCGAAATGA
rsfS	Ribosomal silencing factor RsfS	1	1	1	1	1	1	1	1	1	1	1	1	1	1	1	1	1	1	>rsfS TTGACCAGCCAAGCCCAAGTCATCAAGACCTCTCTCCCGAACCCGCCGCCGTCCGTGCCGGCCCTGTTGGCCACCGTGCGCGAGGCTGTCGAAGAACTGAAAGCCAAGGACGTGGTCGAGATCGATGTGCGCGGCAAGTCCAGTGTCTGCGACTACATGGTGGTTGTGTCGGGTACCTCGACCCGCCACGTCAAATCGATCGCCGATGAAGTGGTCAAGTTCGCCAAGCGTTTGGATGTGATGCCGCTGGGCGTGGAAGGCGAGCGCGAAGCCGAGTGGGTGCTGGTCGACCTGGGCGATGTGGTGGTGCATGTGATGTTGCCGCGCGTGCGCGAATTCTATGCACTGGAGCGTCTGTGGACGGTCGGCGATCAGCGCCCATCCGACGAAGAC…
proP_3	Proline/betaine transporter	1	1	1	1	1	1	1	1	1	1	1	1	1	1	1	1	1	1	>proP_3 ATGCACGATGCCCGCGCGATGCGTTCGCACTTTGGCTGGTTCAAACGCCGCCGCCAGCTGCAACTGGATGATGTCACCGTGGTGGACCGCGGCATGCTGCGCAAAGCCGTCGGCGCTGCGGCGCTGGGTAATGCGATGGAGTGGTTCGACTTCGGCGTGTACGGCTATCTAGCGGTGACGCTGGGCCAGGTATTCTTCCCGTCCAGCAACCCGACCGCGCAGTTGATCGCCACCTTTGCCACCTTCACCGTGGCCTTTCTGGTGCGGCCGATTGGCGGCATGGTATTCGGCCCGCTCGGCGACCGTTTCGGACGCCAGAAAGTCCTCGCAGCCACGATGATCATGATGGCGCTGGGCACCTTCAGCATCGGCCTGATTCCCGCCTACGAGC…
nhaR	Transcriptional activator protein NhaR	1	1	1	1	1	1	1	1	1	1	1	1	1	1	1	1	1	1	>nhaR ATGGCAGCCTTGAACTACAACCATCTGCGCTACTTCTGGGCCGTCGCGCACGAGGGCAACCTCACCCGCACGGCCGAGCGCCTCAACCTCACCCAGTCGGCGTTGTCGGTGCAGATCCGCAAACTGGAAGAGCGCCTGGGTCATGCGCTGTTCGAACGCCGCGGGCGGCAGTTGCATCTGACCGAGGCGGGGCAGATCGTGCTGGACCATGCCGATGCGATCTTTGCCACCGGCGATGAGCTGCTTGGCACGCTGCGCCAGACAGGTGCCGCGCGACAGGCACTGCGGGTCGGCTCGCTGGCCACGCTGTCGCGCAACTTCCAGATGGAGTTCCTGCGTCCGCTGCTCGGCCGCACCGATATCGATCTGATTCTGCGTTCGGGCAGCGCGGGC…
fcl	GDP-L-fucose synthase	1	1	1	1	1	1	1	1	1	1	1	1	1	1	1	1	1	1	>fcl ATGGCACAGAAGAATGACAAGATTGTCCTGACCGGCGCTGCAGGGCTGGTGGGGCAGAACCTGATCGTCGAACTGAAGCGACAGGGCTATACCCGGCTGGTAGCCATCGATAAGCACGCGCACAATCTCGACATCCTGCGAGGCTTGCATGCGGATGTGGAGACGATCCTTGCGGATCTGACCGAGCCGGGCGAATGGAGCAAGGCGTTTGAAGGCGCTCAGCTCGTTGTGCAGTTGCACGCGCAGATCACCGGCAAGACCACCGACCTGTTCACCCGCAACAACCTGACCGCGACGGCGCACGTGCTCGATGCCTGCCGCGCGGCAAACGTGTCTTACATGGTGCACATCAGCTCCTCGGTGGTCAACTCGGTGGCCAAGGACGACTACACCA…
pgi	Glucose-6-phosphate isomerase	1	1	1	1	1	1	1	1	1	1	1	1	1	1	1	1	1	1	>pgi ATGACACACACCAACGGATTCGACGCGCTTCACGCCCACGCTCAGCGCCTGCGCGGCGCTGCCATCCCCGCATTGCTTGCCGCCGAGCCGGAACGGCCGACGCAATACGCCAGGCAAGTCGGTCCGTTGTATTTCAATTTCGCCCGGCAGAAGTACGACCGCGCCGCGCTGGATGCCTTGTTCACCATCGCCCGCGAGCGCGATCTAGCCGGCGCATTCCAGCGCCTGTTCCGTGGCGAGCAGGTCAATGTCACCGAACAGCGCGCGGCCTTGCACACCGCGTTGCGTGGCGATTTGACCGACGCGCCGGTGGCATCGGAGGCCTATGCCACCGCTGCCGACGTGCGCCAACGCATGGGTGCGTTGATCCAGCAACTGGAAGCCACCGACGTCA…
group_1280	hypothetical protein	1	1	1	1	1	1	1	1	1	1	1	1	1	1	1	1	1	1	>group_1280 ATGAACATTCAACTCAACGGCACTCCACGCTCGCTTCCCGATAACTTGCTGCTGGCCACCCTGCTGGAGCAGGAAGGCTTAGCACAGCGCCGCGTTGCGGTAGAGGTCAATGGCGAAATCGTGTCACGTGGACGGCACGCAGAACACGCCTTGCGCGAGGGCGACGTGGTGGAAATCGTGCACGCACTGGGCGGCGGTTGA
cydA_2	Cytochrome bd ubiquinol oxidase subunit 1	1	1	1	1	1	1	1	1	1	1	1	1	1	1	1	1	1	1	>cydA_2 ATGACCATGTTCTGGGGCGTGCTGTTCGGCATCAACTTCGCCATGGGTGTCGGCACCGGCATCGTGATGGAGTTCGAGTTCGGCATGAACTGGTCTTACTACAGCCATTACGTGGGCGACATCTTCGGCGCGCCGCTGGCGATCGAAGGGCTGATGGCGTTCTTTCTGGAAGCCACCTTTCTGGGTCTGTTCTTTCTGGGTTGGAATCGCCTGAGCAAGGTGCAGCACCTGATCATCACCTGGCTGGTGGCGCTGGGTAGCAACTTCTCCGCGTTGTGGATCTTGATCGCCAACGGCTGGATGCAGAACCAGGCCGGCGCGGTGTTCAACCCGGACACCATGCGCATGGAAGTGGTGGATTTTGTGGCGGTGCTGTTCAACCCGGTGACAC…
appA	Periplasmic AppA protein	1	1	1	1	1	1	1	1	1	1	1	1	1	1	1	1	1	1	>appA ATGCAGACCATGCGCACGCATCGTATTTCCCGCGCGTTGCGGCGAGCACTGCTCGCTCTGGCGCTGTGTCTGCCGGCAGCGGCAGCCGTGGCCGCGAAAGAGTCCGTTGCAGCAACCACGCAGGTGCGCCTGACCATCGTGCTGGTGCGGCATGGTATTCGTGCACCGACGCAATCCAGCAGCGAGTTGGATCGCTACAGTGCGCAGCCATGGCCGCGGTGGCCGGTGGCACCGGGCCGACTCACTCCGCACGGACGGGCAGTCATGCAAGCGCTGGGCGCACGTTATCGCGCGCTGCTGGCCCCGCCGCTCGGGTTGCCCGCCAGTGGCTGCGATGGCACTGAGCAGATCGTCACCATCGCCGACAGCACTGCCCGCAACCACGCCAGTGCG…
group_1283	hypothetical protein	1	1	1	1	1	1	1	1	1	1	1	1	1	1	1	1	1	1	>group_1283 ATGAAGCGTGCAATTGTGCTGCTGGTGCTGTCGATGTTGTCGGTCGGTATGCTGTCGGGCTGCAACACCGTCGCAGGTGCCGGCAAGGACGTGAAGGGCGCCGGCGAGAAGGTGGAAGACGCAGCGCGTAAGTAA
purA	Adenylosuccinate synthetase	1	1	1	1	1	1	1	1	1	1	1	1	1	1	1	1	1	1	>purA ATGGGTCAGTCAGTTGTCGTGCTCGGTGCCCAGTGGGGCGATGAAGGCAAGGGCAAGATCGTCGATCTGCTTACCGAAGAAATCGGTGCAGTCGTCCGATTCCAGGGCGGCCATAACGCCGGCCACACGCTCGTCATCAATGGCAAGAAGACCGTCTTGCATCTGATTCCGTCCGGCATCCTGCGCGACGACGCGCTGTGCCTGATCGGCAATGGTGTGGTGATCTCCCCGGCCGCGTTGATCAAAGAGATCAGGGAACTGGAAGACGCCGGCGTGGAAGTGCGTTCGCGCCTGAAGATTTCCCCGGCCGCGCCGTTGATCATGCCGTACCACATCGCCCTCGATCAGGCGCGCGAAAAGGCAGCCGGCGGCAAGGCCATCGGCACCACCGGT…
group_1285	hypothetical protein	1	1	1	1	1	1	1	1	1	1	1	1	1	1	1	1	1	1	>group_1285 GTGTGCAGGCAGGGCGATGAACGCGGCCGGCGGGGCGGCTATTATGCAGGCATGTCCAATCCCTCATTCCCCACCGAATCGGCTGCGTTGACGCTTCAGGGGCCGGTCGGCCCGCTGGATGTCGCCGTCGATCTGCCCGAGCCGGATGTTGCCGCCCACGCGGTCACCGCCATCTTCTGCCATCCGCTCTCCACCGAGGGCGGCAGCATGCACAACAAGGTCGTCACCATGGCCGCGCGCGCGCTGCGCGAGCTGGGCATCACCGTGGTGCGCTTCAATTTCCGCAGCGTCGGTAATTCGGCGGGCGCATTCGATCATGGCGATGGCGAGCAGGACGATCTGCGCGCAGTCGCCGATTGGGTGCGCACGCAGCGCCCAGGCGACACA…
group_1286	hypothetical protein	1	1	1	1	1	1	1	1	1	1	1	1	1	1	1	1	1	1	>group_1286 ATGCCTGCCCCGCCATTCTCCCGTCAAGCTGGTGTCTCATCCTGGTTTGAAACCGGTGCAGGGCGCAGCCTGCTTCAGCTGGAGCGTCGTTTGGCGCTGGAGGCGCTGCAGACACGTCCGTCGCAACCCTGGTTGTGGCTGACCCCGACGACCGAATTGCCCCCGCGCGAGTCGCTGCAGGGGCGTGGTCTGCGGCTGCATCGCAGTGCCGGGCGCTTCGCCGGCGATGCGCGCTGTGCGATGCCGTTTCCGCTGCCAACCGAAAGCCTGCAGGCGATCGTGGTGCAGCATGCGGTGGTTGGCGGGGCGGCGGACTTTTTGGCCGAATGCGAGCGGCTGCTGATGCCCGGCGGCCGGCTGTTGTTGTTCACGCTCAATCCGATGAGC…
fliS	Flagellar secretion chaperone FliS	1	1	1	1	1	1	1	1	1	1	1	1	1	1	1	1	1	1	>fliS ATGTACGGTTCCAATCGTCAATATGCCGAGCAATACCGCAAGGTCGGCGTGGCCACCAGCGTGACCGAAGCCGACCCGCACAAGCTGGTCTCGCTGCTGTTTGCCGGTGCCTGCCAGCGCATCCGTCTGGCCCAGGCCTGCCTGGCGCAGGGCGACCAGGCGCGTAAGGGCAAGGCCATTGGTGAGGCCTGCGCAATCGTCGGTCACTTGAACGGCTCGCTCGATCACGAAGCCGGTGGCGAGATCGCTGGTAACCTCTCGGCCCTGTACGACTACGTGATGCAGCGGCTGACCGCAGCCAACCTGCACAACGACGAGACTGCGTTGACCGAAGCGCTGGATTTGCTCAGCGAAATCGACTCGGCGTGGAACTCCATCCCCCTCGAACAACGC…
group_1288	hypothetical protein	1	1	1	1	1	1	1	1	1	1	1	1	1	1	1	1	1	1	>group_1288 ATGCTTGATCCGCGTGCGACTAGGCAGCGCAAGAGCGCGCGGCAATGCCGCACCTTGGTGACGGACGCGGGAGTCAGCGCGCCAGGCATGCGCGCTGCGCTGCATACCGGTGTGACACTCCAACTGCCACCGTGGCTTTGGAATGCCGAAAAGCACCGCAGCGTTGCGCTTGCCGTCGGCTTCAGAGGGCCCGGCGCACTTACAATGCCGCACATGGATATCTTCAAAGTCTTTACGCTTGAAGCCGCGCACCGGCTTCCCAATGTGCCGCCTGGGCACAAATGCGCGCGCCTGCACGGGCATTCGTTTCGAGTGGAGCTGCATGTCAGCGGCGAACCCGGCGCCGAGACCGGCTGGATCATGGATTTCGGCGATATCAAGGCCGCC…
group_1289	hypothetical protein	1	1	1	1	1	1	1	1	1	1	1	1	1	1	1	1	1	1	>group_1289 ATGCCTGCTGCGTTGCCGCAATACACTCGATGCACATCATGCGCATCGTTAAACACCAACGTGGCGATCGGCTTGCGCGACATCGTGATAGCTTCCGACGATGCAGCCAACCGCGTTGCACTTGCCATGATCGAACAGAACCGCACGTGTTATCACCAATCGCACGATGCGCTGGCAGCAATGCCAAGCAGCGACCTGGAAAAGACCGCACTCAAGCTGGTCCAGGAAAAGCGCTACGTCTCGGTCAAATTCAACAACCAGATTCTCGACTACGGCATGCGCGACCAGAATCAGGAAGCACAAGCCTTGTTGCAAGGCGCTGCTGCAACGGCGATGAACGAACAACAAGCCGCCATCCGCGCGAATGCTGCACTGGAACGTCGGCTC…
group_1290	hypothetical protein	1	1	1	1	1	1	1	1	1	1	1	1	1	1	1	1	1	1	>group_1290 ATGCACCGTCGTCATTTTCTACGCAGCGCCGGTGTTGCGCTAGCGGCCGCTTCCACCGCGAGCTGGGCAGCAACCGACAAAGCGCTCGCCATTCCGCGCACCGCGCTGCCGGTGACGCCGCCGGGTGCTTCGCCTGCACCGTTCGCGGCGATGCCGCCATTGGCGCCGATGCGCGCTTCGGTCGATCGCATCATCGCCATCAACGGGTGCACGCGCCCGTTCCGTGCGCAGGGGCCGCGCATCGAAGCCGAGCGCATCGGCTGCAAGACCGTGGTGCACAACTACGGGCATGGCGGCAGCGGGTGGTCGCTATCCTGGGGCGCAGCCGAACAAGCGCTGCGGCTGGTGCGTGCGGCCGACCCCGCTGCGCGCGAGTTGGCGGTGATC…
group_1291	hypothetical protein	1	1	1	1	1	1	1	1	1	1	1	1	1	1	1	1	1	1	>group_1291 ATGGCCACTGCAAAAGCTGCGAAAAAGAAACCCACCGCCAAAAAGGCTGTGAAAAAGACTGCCGCCAAGAAGGCCGTCAAGAAGGTCGCCAAAAAGGCAACCGCTAAGAAGGCAGTGAAGAAGACTGCTGCCAAGAAGGCCGTCAAGAAGACTGCAAAGAAGGCAACCGCCAAGAAGGCAGTGAAGAAGACTGCGAAGAAGGCAACCAAGAAAACTGCCGCCAAGAAGGCAGTGAAGAAGACTGCAAAGAAGGCGACCAAGAAGACTGCCGCTAAGAAGGCAGTGAAGAAGACCGCCAAGAAAGCCGTCAAGAAGACCGCCAAAAAGGCAGTAGCGAAGAAGGCGACCAAGAAGTCCGCTACCAAGAAAACCGCTGCCAAGAAGCCT…
cheB_2	Protein-glutamate methylesterase/protein-glutamine glutaminase	1	1	1	1	1	1	1	1	1	1	1	1	1	1	1	1	1	1	>cheB_2 GTGTCCGAGACTAATGGCGCAATGGGAACTCCGGTTGCTTTGCTGGGTCGTCCGGGTCAGGCGCGTGAGCGCCTGCGCGAAGCACTTGGCCTGGCCGGTGCGCAGGTGGTGCTGGAAGACGAGCCATCCGCAGTCGATGTGCAGATGCTGCGCGACGCCGAGCCGGTGGCAGTGCTGGTGTCACTGGAACCGTCGATCGAAGACGCGCTCGAAGCGCTGGAGCCGGCCTTCAACATGCCTGGTGTTACGGTGATCTTCGACGAGGCCGAACTGACAGTGCGGCGCGAAGGCTGGGAAGCGCAGCGCTGGGTGCGCCATCTGGCCGCCAAACTGCACGGGCATGCCGACGTCTTGCCGCCGGGCACCGAAACCGAACCGTCGCTGCAGCCCG…
hprK	HPr kinase/phosphorylase	1	1	1	1	1	1	1	1	1	1	1	1	1	1	1	1	1	1	>hprK ATGAATACCAGCATCACCGCACGCGAACTGTTCGACCAGCAGCGCGACAAGCTGGCGTTGCGCTGGGTTGCCGGCCAGAAGGGCGAGCACCGCGAGATCCAGGCTGGCAGCAACAATGCGCGCCGCCCCTCGCTGGCCGGCTATCTCAATGTGATCTATCCCAACAAGGTGCAGATCCTGGGCACCGAGGAACTGTCCTGGCTGGACTCGCTGGATGCGCGGCAGCGCTGGGAAACCATCGAAAAGATCATCCAGGTGCAGCCGCTGGCGCTGGTGATCAGCAAGAACCAGTCGTGCCCGGAAGACCTGCGCGCGGCGGCGGACGAATCCAACACGCCGCTGTGGATTTCACCCAAGCGCGGCCACGAACTGCTCAACCACCTCTCCTACCAT…
group_1294	hypothetical protein	1	1	1	1	1	1	1	1	1	1	1	1	1	1	1	1	1	1	>group_1294 ATGGTTGTGGCGATCGTGGCGGTGCTGGTGCTGGCGTTTAGTGCGTGGTCGCTGCACGCGTCGCATGCACCCCAAGCGCCGCGCGTGCAGGATCGCACCATGACGCCGAGCGCCCCATCGATTGCCCCCCGATCACGCCAGGCATCCAACAGCGCATCGCCCAGCTTGTTCGACAACGCGATGCAGCAACGTGCCTGCCGCGAACGTCAGCACGAACAGGCTGCGCAGATTGCGCGCGGTGCGGTGAGTGCCGCAGGGTTGTCTGGTCGTGCCGGATGCGTGGCGGGCACGCCGTTGCAGATCGAGGCGATGCTCCGTACCGCCGCCGCGCGCGGCGATGTGGATGCCCAGCGCTATCTGCTGGCGCAACGCGCGGCCGACCTGATG…
zupT	Zinc transporter ZupT	1	1	1	1	1	1	1	1	1	1	1	1	1	1	1	1	1	1	>zupT ATGCTTGAAGTGTCATCACACAATGTCTGGATCGCGCTTGCAGTCACGCTGGCTGCGGGTCTGGCGACCGGGCTCGGCAGCCTCATGGTGGTGTTCGCCAAAAAGCCCAATCCGCGGCTGTTGGCATTTGGGTTGGCCTTCGCTGGTGGCGCGATGGTGTACGTGTCGCTGACGGAAATCCTCAATAAGTCGATCGCCGCGTTTTCCCACGCCTACAACGACAAACTTGGCTTCACCTTCGGCACGCTGACCTTTCTGGGCGGCATGCTGTTGATCATGGTGATCGACCGCCTGGTGCCGAATCCACACCAAAGTCTTTCCAGCGACGATCCGCAGTTTCGCGACGACAACCGGGCCTATATCCGCCGGGTTGGTTTGATGACCGCCATTGCG…
group_1296	hypothetical protein	1	1	1	1	1	1	1	1	1	1	1	1	1	1	1	1	1	1	>group_1296 ATGGACGCCTCCTCACCGCCGACATTGGCGTTGGCGTCGGCCAGCGCCGATGACCTGCAGCATCTCAAGCTGCTGTCGCTCTTCCATTACGTGTTGGGCGGTCTCACCGCGCTGTTTTCATTGCTCCCGTTGATCCACTTGGCCATGGGTATTGCGATCGTCACCGGGCAGCTGCCGATGGACAATGCCAATCCGGACGGGCCGCCGATGGATCCGCGCTGGGTCGGCTGGATCTTCGTGATCATTGCAGCGATGCTCATCCTGGGCGGCCTTACCATGGCCGGATTCATGGCCTACGCCGGCCGCTGCATTGCCCAGCGCAGGCGGCATCTGCTGTGCCTGATCGTGGCCGGCATTTCCTGTTCTTTCATGCCGCTCGGTACCGTG…
mltD	Membrane-bound lytic murein transglycosylase D	1	1	1	1	1	1	1	1	1	1	1	1	1	1	1	1	1	1	>mltD ATGAGGCGCCTGGTTTTAGCAGTGCTGGCCGCCTGTTCGGCTATTGCACCGGCAGCCGCTTCGCCCAACGACGCAAGCTCCACAACCGCAAGCAGCGCCGCCGCGCAGACCAGCGCACCCGGCATACGCAACGGGCGGGAGATTTTCTCGTCGTTCCTTGAGGGCCGTGCCGACCCAGGCTGCGACAGCGCACATAGCGATACCCGGTGGGAACAGCATTTTTCACGCGCCCCCGCGCGCCTGGTCGACGATGCGCAGGATGTCTTGCCACTGTTCGGTTACGTGGTCGATGAGCTGCGCAAAGCCGACATGCCCACCGAATTTGCGCTGATTCCGTTCGTCGAAAGCGGCTACCGCCCCGGCGCCCGCAACGGCAACGGCCCTGCTGGCTTA…
tam_1	Trans-aconitate 2-methyltransferase	1	1	1	1	1	1	1	1	1	1	1	1	1	1	1	1	1	1	>tam_1 ATGTCTACCGTTATCGTCCCGCCCTCCACACAACCCGAAGAATCCTTCGCCACCCGGCTTGCCGAATCCGGCGTCCTGCCCGACGCCGCGTTGCGCTACGGCATCCGTCGCCTATGCGCGCAGCGCCTGCGCGATGAGCGCGGCAACGATGCCGATGCCAACGGCGAACGCCAGCGCGCCTTCATCGACAGCCTGCGTGCCAGCGCGATCGCGATCGAAACCGATGCGGCCAACCGCCAGCATTACGAATTGCCGCCGCAGTTCTTCACCCTGTGCCTGGGCCGCCGGCTCAAGTACAGCAGCTGCTACTGGGACGCCAGCACACCGAATCTGGATGCCGCCGAAGAACGCATGCTGGCGCTGTACGGCGAACGCGCGGAACTGGTCGATGG…
group_1299	hypothetical protein	1	1	1	1	1	1	1	1	1	1	1	1	1	1	1	1	1	1	>group_1299 ATGCGCTCTCCATTCGACATTCTCGAAGACTACGAGCGTCGTAGTCTGGCGCACGCCACGCCCCTGCCGGAACGCCAGTTCTCGGCAGATATCTGGCGCGGCGTGGGGTATCGCGTCGGGACCCGGCGATTGGTCTCGGACTTCCGCGAAGTTGCGGAAATCGTGCCGATGCCGCCGGTCACTCCGGTGCCGGGCGCACAGCCCTGGCTGCTGGGCGTAGGCAACCTGCGCGGCAATCTGTTCCCAGTGATCGATCTGAAGCAGTTCCTGGAGGGCCGTCGCACGGTGCTCCAGGAAGGCCAGCGTGTGCTGATCATGCGTCAGAGCGGCGGCGACGTCGCGCTGACCATCGATGAGCTGTACGGCCAACGCAGCTTCGAGCAGGTC…
group_1300	hypothetical protein	1	1	1	1	1	1	1	1	1	1	1	1	1	1	1	1	1	1	>group_1300 ATGCTGTCGCGTTCGCCCGGTGGCTGGATCCGTTGGGGCATCCCGACCCTCTGGTTGGGATGGGTGGCGGTCTACATCGCCGGCTCGCTGATGCGCGATGGCATTCCGCAGCAGCTGGACATTCTGCGTTGGCTGGCGCCTGCACTCGTTCCGCCGCTGCGGATGGCGCTGAAATTCCATGGCGAACGCGCCGATGTGGTGTTTCTCCCCGCACGCGGCCTTGAACACCATCAATTGGCAAACACCCTGTCGGCGAGCACAAGCGTGCGCCGCGCAGTCCAGAAGGGCACACCATGA
group_1301	hypothetical protein	1	1	1	1	1	1	1	1	1	1	1	1	1	1	1	1	1	1	>group_1301 ATGCGTGCAGCGCGCAGCGTATTGCAGCGGTTGAACACGCCGCTTTCGGGCAAGGTCATGCTGTCGGGTTATTCGCAGGGCGGCCATACGGCGATGGCCACACAGCGTGAGATAGAAGCGCACCTGTCCAAGGAATTCCAGCTGGTGGCCAGCGCGCCGATCTCCGGGCCTTACGCGCTGCAGCAGACATTTTTGGACAGCTGGAGCGGCAGCAACGCGGTAGGCGAAAGCAGCTTCGGCATCATTCTGGGCAGCTATGCCATCGTCGCGATGCAGCACACTTACAAGAATATCTATCTGTCGCCCGGACAGGTGTTTCAAGACCCGTGGGCCGCCAAAGTGGAGCCCTTGTTCCCGGGCAAGCAAAGCCTGACAGATCTGTTCCTC…
fliR	Flagellar biosynthetic protein FliR	1	1	1	1	1	1	1	1	1	1	1	1	1	1	1	1	1	1	>fliR ATGGATTCTGCAACCCAAATGGTGATCGACGGCCAACGCGCGTTTGCGATGGTCGGGGCGATCATGTGGACCATGCTGCGCACCGGTGCGTTGCTGACTGCGATGCCGTTGATCGGCACGCGCGCAGTGCCCGGCCGGGTGCGGGTAATGCTGGCAGGCACGCTGGCGATGGTGCTGGCGCCGATCCTGCCGCCGGTGCCGGAGTGGGACGGTTTTACCGCGCAGTCAGTGCTGAGCATTGCGCGCGAGCTGGCGGTCGGGGCGAGCATGGGCTTCATGTTGAAGCTGATTTTCGAAGCCGGCGCATTGGCCGGCGAACTGGTGTCGCAGTCCACGGGTTTGTCGTTCGCACAGATGTCCGACCCCATGCGCGGCGTGACCTCCGGCGTGATC…
group_1303	hypothetical protein	1	1	1	1	1	1	1	1	1	1	1	1	1	1	1	1	1	1	>group_1303 GTGTGTATACGCCAGGAGTGCTTCGCCGAAGCTGCGCGCTGGCTGGAGAACACCTTGAAGATCGATCCATCGCGCGCGGCGGCTTATCTCAATCTTGGCGATGCATATGCAAAAGCCGGCGATCCCGACAAGGCATGCAAGGCCTATTCGACGTATCTGGAATTGCAGCCGCAAGGCAGTGGCGCGGCGCAGGCGCGTGCGCAGTTGCAATCGCTGTGA
accA	Acetyl-coenzyme A carboxylase carboxyl transferase subunit alpha	1	1	1	1	1	1	1	1	1	1	1	1	1	1	1	1	1	1	>accA ATGAATCCTAACTACCTCGACTTCGAGCAACCCATCGCCGATCTGGAAGCAAAGATCCAGGAACTGCGCAAGGCCAGTACCGGGCCTGCGGTCAACGTGGAGACCGAGGTGCGTGCGCTGCGCGACAAGCTGCGCGTGCGCACTGCGCAGATCTTCCGCGACCTGTCGTCCTGGCAGGTGTCGCAGCTGGCGCGCCATCCGCAGCGCCCGTACACGCTGGATTACATCAACACCATCTGCGACGAATTCCAGGAGCTGGCCGGCGACCGCGCCTATGCCGACGACAAAGCGATCGTGGGTGGCCTGGGCCGTATCGACGGCCGTCCGGTGGTGATCATCGGGCACCAGAAGGGCCGTGACACCAAGACCAAGGTGGCGCGCAACTTCGGCATG…
group_1305	hypothetical protein	1	1	1	1	1	1	1	1	1	1	1	1	1	1	1	1	1	1	>group_1305 ATGAACCCGATCAATCTGCACAGTTTTCTCGCGTTTCTTTCCTATTTCGGTACCGGCCTGGGTGTGTTGATCGTTTCGGTGGTGCTGGTGACGCTGGTCACCCCGCATAAGGATTTCACCTTGCTGCGGCAGGGCAATGTGGCTGCGGCCACCGCATTGGCCGGCAACCTGATCGGTGTGGCGTTGCCGCTGCATTCGGCCATTACCCATTCGGTCAGCCTGATCGACGCCTTGATCTGGGGCCTGGTGGCCTGCGGCATCCAGGTGGTGGCGTACCTGCTGGCCAATCTGGTCGCCGGGCGCATCTCGCGGCAGATCACCGACAACATCACCGCTGCCGGCATCTTTTCGGCCGGCGTGTCGATCGCAGTCGGGCTGATCAATGCC…
arnT_2	Undecaprenyl phosphate-alpha-4-amino-4-deoxy-L-arabinose arabinosyl transferase	1	1	1	1	1	1	1	1	1	1	1	1	1	1	1	1	1	1	>arnT_2 ATGCTCAAGAACCGCGCTTCCACCGATGTCTGGTTGCTGGCCATCACCGCCGTGCTGGTGATCGGCGCGGGCTTGGGCTTGCGTGACCCGTGGCCGGCGGACGAGCCGCGCTTTGCGCTGGTCGCCAAGCAGATGGTGGTGAGCGGCGACTGGTTGTTCCCGCATCGCGGCAACGAGCTGTATTCGGACAAGCCGCCGATGCTGATGTGGCTGCAGGCGTTGTTCTACACGCTGCTGGGCAACTGGCGGGTGGCGTTTTTGCTGCCCTCGTTGCTCGCCGCGTTGGGCACGCTGGCCTGCGTCTACGATCTGGGCCGGCGGCTGTGGACACGCCGCGTCGGGGTTTATGCGGCCTGGATGCTGCTGTTTACGCTGCACTTCACCTTTCAGG…
group_1307	hypothetical protein	1	1	1	1	1	1	1	1	1	1	1	1	1	1	1	1	1	1	>group_1307 ATGTCGTCAACGCGGCTTGAGGTCTTGCGCGGCCACGAAGCGCGCTGGTGCCGACGCGCCAATCACTGGTGCCGGCGCAACCCGGTACGGCGCGCGTTCTCCACCATCAGCCGCTTGGGTGACGGCGTGTTCTGGTACGCCTTGATGGGCTTGTTGGTGGTGCTCGACGGCATGGATGGCGTGCGTGCATCGGCGCACATGGCCGCCACCGGCGTGCTCGCACTGACCTTGTACAAGGCGCTCAAGCGCTGGACCCGCCGCCCGCGCCCCTATGCGGCGGACGTGCGCATTCGCGCCTGGGTGGCACCATTGGACGAGTTCAGCTTCCCCTCCGGCCACACCTTGCACGCGGTCTCCTTCAGCATCGTGGCACTGGCCTACTACCCC…
group_1308	hypothetical protein	1	1	1	1	1	1	1	1	1	1	1	1	1	1	1	1	1	1	>group_1308 ATGAAGCTAGGTTCCCTGAAGGAAGGCGGCCGCGACGGCAGCCTGATCGTGGTCTCGCGCGACCTGCGCACCGCCGTGCGCGCCACCGGCATCGCGCCCACACTGCAGCGCGCGCTGGAAGACTGGAGCAATGTGGCGCCGCGCCTGAACGCCTTATCGGCCTCGCTCAACGACGGCAGTGCCGACGGCGTCTTCGACCTGGACATGCACGCCTTGGCCGCGCCGCTGCCGCGCGCCTACGAGTTCGTCGACGGCAGCGCCTACCTGCCGCACGTGGAGCGGGTGCGCCGCGCGCGCAATGCCGAGGTGCCGGAAAGCTTCTACACCGACCCGCTGATGTACCAAGCCACCAGCGCCGGCTTCTACGGCCCGCGCGATGCCATCAAG…
group_1309	hypothetical protein	1	1	1	1	1	1	1	1	1	1	1	1	1	1	1	1	1	1	>group_1309 ATGAGGTCGCAGTTGCCAAATTTCCCCGCCACGCGCTTAAGCGCCATCGCAGCGTGGTGCGTCGCTCTCGCACTCATGCCGCTCCTGCCAGCGACTGCAGCGCCCTTGGCCGCGCCTACGCCAGCGCAGTACGCGCAGGCGATGGGCTTGTCCGATCATTACGCCGCGCTGGTGGACCGGCAGCCCACGGCGCCGGTGTGGGTGGATGCCGGGCATTTCCTGTATCGGCGTGGCGTGGCGCGCAGCAACCAGCTGCCGGCGATCGAATACCGCTTGGTGGATGCCGCGAGCGGCCGCAACGCATTGGCCTTCGACCATGCGCGGCTGGCCACAGCATTGACGCAGGCCGGTGCCAAGGCGGTCGATGCAACGCAACTGCAGCTTGAG…
esiB	Secretory immunoglobulin A-binding protein EsiB	1	1	1	1	1	1	1	1	1	1	1	1	1	1	1	1	1	1	>esiB ATGTCTGAGCCGGCGCTGGACCTCGCGCAGCTGACCGCGTTGCTGCGCACGCAACCGGAACAGGCACGCGCGCTGTTGCACAAAGCCGCTGCGCGCCAGGACGTGGGCGCACAACTCCTGCTCGCGCAGATGTACGCCGAAGGACGCGGCATTGCCGCAGATCCGGCCGCGGCGATGCTGTGGTACGAAGTGGCTGCCAACGCCGGCCACGCGGAGGCGATGAATCAGCTGGGCCGTTGCCATGAGTTGGGTTTCGGCACGGCCATCAACGCGATGCTGGCCGTGTTGTGGTATCGCCGCGCCGCCGAACTTGGGCTGGATTGGGGCATGTACAACCTGGCGCACATGTACGCCTCCGGGCGCGGCGTGGCGCAGGACCACACGCAGGCATTG…
group_1311	hypothetical protein	1	1	1	1	1	1	1	1	1	1	1	1	1	1	1	1	1	1	>group_1311 ATGACTTCGCTCTCCAAATACTCACGTTTCAGCGGACGCTTGGCGTACCGCCTGATGTTCGGTACCGCGGTCATTGCGTCGCTGTGCTTCGGTTTGACCGCGGCCATTACCTATTGGCAAAGCAGCCGCGCGTTGAGCAGCTCTGCACAGGCCACGATGCAAAATGCCGCGCGCTACCAGGCCGAGCAGATCGGCAGCGACCTTGGCCAGGCGCTGACCACCGGTCAATCCGTGGCCACGACATTGCTGGTGCAACGCGCCAATGGCGGCATCAGCCGCGACAGTGCTGCGGCCATGGTGCATGACCAGTTGCAGGATCACCCCGAGTGGGTGGGCATGGGTACGTTGTGGGAGCCGCAGGCCTTCGACGGCAAAGACAGCGCTTTC…
group_1312	hypothetical protein	1	1	1	1	1	1	1	1	1	1	1	1	1	1	1	1	1	1	>group_1312 ATGTTGAAATTGGTTTGCCTGTCACTTGCCTGTTTGCTGCTGCTGGCCGCCTGCGATCGCTCGGCGACCTCCGCCGATGCGGCAGTTGCGCAGCAGAACGGTGCAGGGCAGGCGGGCGATGGCGACCATATGGTGTCGGTGGATACGCCCGACCCGATACCGCCGCCGCGCCCGCGCGCGCATGCCGGCGAGGCGGGATGGCCGCAGGCGGAGTTGGAGTCTGGCCAGGCCTGGATCAGCTGTGCGACCGATTACAGCCGCGAAGCCGGCGACGGCACGCTGCTGCCGGCACTGGACCGGGCCAGCGTGGAAGCGGCGCTGGCGCCATGCCGCGAGACCGGGCTGGTACGGGTGCGCTACGCCGGCAAGATCAACGCCGGGTTTGCG…
group_1313	hypothetical protein	1	1	1	1	1	1	1	1	1	1	1	1	1	1	1	1	1	1	>group_1313 ATGCGTCGCCTCGCTGTTGCCATCTCTGCCCTACTCGCCTGCTCCTCCGCATTCGCCGCACAGACCAGCATCCCCGACAGCGCATTGCGCACCGCCGCGCAGCTACGCGAGCAAGCGCTGGCCGACAGCACCGGCTTTGCGGTGGTCCAATCATTGACCACCGAAGTGGGCCCGCGCATTGCCGGTGGCGAAGCGGGCTTGCGTGCGGTGGCCTGGGCCAAGGCGAAATTCACTGCGCTGGGCTTCGACAAGGTGTGGACCGAGCCGGTGACCTTTCCGAAATGGGAACGTCGCAGCGAACGCGCTGCCGTGCTCGGTGCGCATGCGCAGCCGCTGACCATCACCGCACTGGGCGGCAGCCCGGGCGGCACCGTCGAAGGCGAGGTA…
group_1314	hypothetical protein	1	1	1	1	1	1	1	1	1	1	1	1	1	1	1	1	1	1	>group_1314 ATGTCGCATCGTCCTTCTTCCCATTCCGAACGTCCCGACCCGCGCGTACTGCGCCCGGTGCGGCAGATCGCCCTGGCCGGGCTGGCCCTGGTGCTGGTGTGGCCGGCCGCGCGTGGCTATAGCGAATGGATCGGCTGGTTGCCGCTGTGGCTGGTCGGCATGCCGATGCTGGCGTGGTGGAGCCTGTACCGGTTTGCCTTGCCCACCCTGGCAGGGCGTGGAGTGCGCCGTGTTGCGCCCCGTCGGCGCGGGCCGCAGGCACAGCGCCGACGCAATGCTTCGCGTACGGCGACACAGGCGCGGGCAGCCTGA
trpA	Tryptophan synthase alpha chain	1	1	1	1	1	1	1	1	1	1	1	1	1	1	1	1	1	1	>trpA ATGAGCTGGCAGCCCGATCGCATCGCCGCGCGCTTTGATGCGCTGCGCCACTCCGGCCGCAAGGCGTTGATTCCCTTCATCACCGCTGGCGACCCGTCGCTGGAGGCCACCGTGCCGGTGATGCACGCGCTGGTGCGCGCCGGTGCCGATGTCATCGAACTCGGCGTGCCGTTCTCCGACCCGATGGCCGACGGCCCCACTATCCAGCGCAGCTCCGAGCGCGCGCTGGGGCGCGGCGCCGGCCTGGCTTACGTGCTGGAAGCGGTGCACGAGTTCCGCCGCGAAGACACGGCCACGCCGGTGGTGCTGATGGGCTACCTCAACCCGATCGAGATCCACGGCACGCTGCGCTTCGCCGAAGCGGCCGTCGCCGCTGGCGTCGATGGCCTGCTG…
nth	Endonuclease III	1	1	1	1	1	1	1	1	1	1	1	1	1	1	1	1	1	1	>nth ATGAACACACCGCAAGCAACGCCACCGGCGCGTCGCGGCAGCAACATGCGCAAGCCCGAGATACAGGAGATGTTCGAGCGCCTGCGCGAACTCAATCCGTATCCGACCACCGAGCTGGAATACACCACCCCGTTCGAGTTATTGATCGCCGTGCTGCTCTCGGCGCAGGCCACCGATGTCGGCGTCAACAAGGCCACGCGCAAGCTGTATCCGGTGGCTAATACACCACGCGACATTCTCGATCTGGGTGAAGAAGGCCTGAAGCGTTACATCTCCACCATCGGCTTGTTCAATGCCAAGGCCAAGAACGTCATTGCCACCTGCCGCATCCTGCTGGAGCGTTACGGCGGTGAAGTACCGCACGACCGCGCTGCGCTTGAGGCGCTGCCTGGGG…
group_1317	hypothetical protein	1	1	1	1	1	1	1	1	1	1	1	1	1	1	1	1	1	1	>group_1317 ATGGCCGTACGCACGCTCAACGAATTTCTCGCCCATTCCAAGGAAAAGGACGTCAGCCCCGATCCGTTCGAATTGGAAAATCCGCATCTGCTGGAAGTGCGCCTCAACGGCATGGTGTGGTCCAAGGCCGGCGCCATGGTGGCGCGCACCGGCAGCGTCAAGTTCACCCGCGAAGGACTGTTGGAACAAGGCCTGGGCAATCTGCTGAAAAAAGCCGTCAGTGGCGAAGGCATGCAGCTGATGAAGGCCGAAGGCCAGGGCCGCGTGTATCTGGCCGACCTGGGCAAACTGGTGACGCTGCTGCGCTTGAATGGCGAGGCCATCTTCGTCAACGGCAACGATGTGCTGGCGTTCGAATCCGGCGTTGAACACAAGATCACCATGATG…
group_1318	hypothetical protein	1	1	1	1	1	1	1	1	1	1	1	1	1	1	1	1	1	1	>group_1318 ATGTCCAGGCTCGCGCGTTTGCTCCTTGTTTTGCTGCTGTCCCTCACCGCCCAGGTTGCTGCTGCGGCCACGCCTCCGCCCACCTTCGTGGATGCGGTGGATTGGCCCGCGAATGGCGAGGGCTGGGAGGCATTCTTCGATCTGGAGCAGCGGCTGGATCGGGGTTTCGACAATATTTGCGGCGACACCTTTTGCGCCGGCGAATTCAGCGACTACCAGCCGCTGCGCTTCCGCTGTTCGGTGCATCGCGTCACCGGGGTGGTGCGTAGCTGCATCTGGACCTTCGGCGCCAGCGAGGTCAGCGTCGACCCCCGCAGCGGTTACCTGCGCTCCGACAGTCGTGTCTGGCGCTGCACGGCGCCGCTGAAGGCTGGCACACGCCTGGAT…
ung	Uracil-DNA glycosylase	1	1	1	1	1	1	1	1	1	1	1	1	1	1	1	1	1	1	>ung ATGACTGAAGTGGAAGCACGTATCCAGCTGGAACCGTCGTGGAAGGCAAAGGTGGGCGACTGGCTGCTACGCCCGGAGATGCAGGAGCTGTCGGCATTCCTGCGCCAACGCAAGGCTGCCGGTGCGCGGGTGTTTCCGCCCGGCCCGCAGATCTTCGCTGCCTTCGACGCCACCCCGTTCGATCAGCTCAAGGTGGTGATCCTGGGCCAGGACCCGTATCACGGCGAAGGCCAGGCGCACGGGCTGTGTTTTTCGGTGCTGCCGGGCGTGCCGGTGCCGCCGTCGCTGCTCAACATCTACAAAGAGATCCAGGACGATCTGGGCATCGCGCGGCCGGATCATGGCTACCTGATGCCCTGGGCGCGCCAGGGCGTGCTGCTGCTCAATGCCGTGC…
bprV_3	Extracellular basic protease	1	1	1	1	1	1	1	1	1	1	1	1	1	1	1	1	1	1	>bprV_3 ATGAATACCGCCTCTCCGCCGCTCCGGACGCTGTTACTAAGCGCCCTGCTCGCCACCTCCCCCTTCCAACTGCATGCGGCCAACGATCTGCTGGAACAGCGAGGCCTGGTCGATAACCCGGAGCCCGCCGGTTCACCCGCCGCCGGCCGCCTCATCGTCAAGTACAAATCCAACATCGGCTCCAACGCGCTGCGCGAGTCCATCCTGTCGTCGGCCGCGCGCCGCGCCAATGTGTTGCCTGTCAGCAGCAACGCCGGCCGTGGCGCGCCGATGGCCGCGCGTGTCCTGCGCACCACCGGCACCGGCGCCAGCGTGCTGCGCCTCACCCGCGCCATGAGCGCTGCCGAGCAAACCAAGCTGCTGACCGAATTGCGTGCCGATCCGGCAGTGG…
metR	HTH-type transcriptional regulator MetR	1	1	1	1	1	1	1	1	1	1	1	1	1	1	1	1	1	1	>metR ATGCTTGAGCGCATCCATCTCACCATCGTCCAGCAGGTCGAGCAGCAGGGCTCGTTGACCGCTGCCGCAGGCGTGCTGAATCTGACCCAGTCGGCGCTGAGCCACAGCATGAAGAAGCTGGAGCAGCAGCTGGGCACCGACATCTGGCTGCGCGAGGGGCGCAGCCTGCGCCTGACCCAGGCCGGGCAATACCTGCTGGCGGTGGCGAACCGGGTGCTGCCGCAACTGGATCTGGCCGAAGAGCGGCTGGGGCAGTTTGCGCAGGGCGAGCGCGGTGCGCTGCGCATCGGCATGGAATGCCATCCCTGCTATCAGTGGCTGCTCAAGCTGGTTGCGCCGTATCTGGCCACGTGGCCAGATGTGGATGTGGATGTGAAGCAGAAATTCCAGTTC…
thpR	RNA 2',3'-cyclic phosphodiesterase	1	1	1	1	1	1	1	1	1	1	1	1	1	1	1	1	1	1	>thpR ATGAAGCAACAGTTCCTGTACCTGTCATCGGCCGACGCGCAATTGTCGCTTGGGCTTGGGGAAGAGAAGACGACTGAACGGCTGTTCTTCGCGGTCATGGCCGATGCGCCCACTGCCGAGCATGCGGCGCGAATTGCAGACAGCCTGCTGCAAGGCGGGCACGCGGAAGGCAAGCCGCTGGCGCGCGAACGGCTACATGTAACCCTGCATCATCTGGGCGATTACGCCGGTGGTCTGCCGCCATCGTTGGTGAGCCGCGCCAGCCAGGCCGCGGCGCGCGTAGCGATGGATGCGTTCGCAGTGGAATTCGACCGCGTTGGCACCTTCGGTGGCAGGCGCTCGCAACTTCCCTGCGTATTGCGTGGCGAAGAGCAGGTGCGTGGGCTATATGAG…
group_1322	putative glycosyltransferase	1	1	1	1	1	1	1	1	1	1	1	1	1	1	1	1	1	1	>group_1322 GTGAGCACTATCGATACTGTCCAACTGCCGGTCGCCCCTGAGCGCCTGACCGTGGTCATCGCGGCCTTCAACGAAGAAACCAGCATTCCCCTGCTGCATCCGCGCCTGTGCGCAGTATTGGCGCAATTGCATGGGTTGCAGACGCATGTGCTGTATGTTGACGACGGCAGCACCGACAGCACCTGGGACGTATTGCATGCGCTTACCGAAGCCGATGCCAACGTCAGTGCGGTGCGGCTATCGCGCAATTTCGGCAAGGAGTTGGCGATTTCTGCGGGGCTGGATCATGTGCTGCCGGGTGCGGTGGTACTGCTGGATGCCGATGGCCAGGATCCGCCGGAATTGATACCGGAATTCGTTGCGCTGTGGCGCAGCGGCTACGACAAC…
group_1323	hypothetical protein	1	1	1	1	1	1	1	1	1	1	1	1	1	1	1	1	1	1	>group_1323 ATGCCCACCGTCCCCTTTACTGCCTACATCTACCCGGTCCTGCTTTTGCTGGCCAGCAACGTGTTCATGACCTTCGCCTGGTACGGGCATCTGAAGTACAAGAGCACGCCGCTGATGATCGCGATCCTGGTCAGCTGGTGCATCGCGTTTTTCGAATACTGCCTGCAGGTGCCGGGTAACCGTCTGGGCAGCGCGGTGTATTCGGCGCCGCAGCTCAAGGGCATGCAGGAAGTCATCACGCTGCTGGTTTTCGCCGGCTTCTCCACGTTCTACCTGGGGCAGTCGTTGAAGTGGAATCACTGGGCAGCGTTCGGCCTGATCCTGGTGGCCGCGTTCTTGATGTTCAAGGAGTAA
group_1324	hypothetical protein	1	1	1	1	1	1	1	1	1	1	1	1	1	1	1	1	1	1	>group_1324 ATGAACTCAAGAAATGAGCAGCTGCGCCAACGGATTCTACGTATTGCGGAGCAGGAGCGCCCTGCACTCGAAGATGTCATCGCGCGCCTACCTGCCATTGCCAACCGCCCTGTATTCCTCGTCGCTCCCGAGTCCCATGTAGGCATGGTGCACGGCCCCCGCATCGTTGCCCACCTGCACCATGTTGTTGCCGCAATTGATGACCAAAGCATCCATCTGGACTACATCCACGGCGCGCCGCGCTGGAGTAGTCAGGAGCTTCTTGCCAAGGCGGGCCAGTATGCCGATGCAATCGCTATCGATTTCTCCTGCAGCACGCGCGGACGGGCGTTTGCAAATGACCTGTGCGCAAGCGCTGGTATTGAGCAACTGAGCGTTGCGCCTTCG…
group_1325	hypothetical protein	1	1	1	1	1	1	1	1	1	1	1	1	1	1	1	1	1	1	>group_1325 ATGGCCGCTCCATCTGAAGACCGCAACGACGGGCATGACCTGCCCGCACATCGCCGCAACCGCCAGATGGCGCAGTTGGCGCCGTGGCTGTATCTCGGTGTCCTGCTGGGCAGCGGCTGGTTGTTGTTTCTGCACCCGCACACCCGCGTGCTGCAACCCGAACAGGCGGCCACCAGTTGGCTGCTGGCCTGGATCTTCGGCGGCATCGTCGTCGGAGCGGTGGTGTGGAGCCTGCGTCTGGCACGCCAGGGGCTGGCTCAGCCCTCGGCAAACTATCCGTTGTCGGCGCGCCTGCCCGACTCGTGGGCCGATGCCTATGCCGCGCTCCTGCGCCCAGCCACCGCAGCCCCGATTGCTGCTGCCAAGCCGGACCCGGCCGGCGCCCAG…
pal_2	Peptidoglycan-associated lipoprotein	1	1	1	1	1	1	1	1	1	1	1	1	1	1	1	1	1	1	>pal_2 ATGAACAAGTCCACCCGCGTCTTGCTTGTCTCCCTGTTGTCCGTCGCTGTACTGGCTGGTTGCTCGAAGAAGGTGAAGGAAACTCCGCCTCCTGCAACCGATACCACCGCTGGTTCTTCGGTTCCTACCGGCCCGTCCACCTCTGGTCTGTACGGCCCGGGCGACCTGGATACCGATGCCTGCCTGCGCCAGCGCGTTGTTTACTTCGACCTGGATCAGGACTCCCTGAAGCCGGAATTCCAGGCCATCATGGCTTGCCACGCCAAGTACCTGCGTGACCGTCCTTCCTCGCGTATCACCCTGCAGGGCAATACCGACGAGCGTGGTTCGCGTGAATACAACATGGGTCTGGGCGAGCGTCGCGGCAATGCCGTGTCGTCGTCGCTGCAAGC…
yoaA	putative ATP-dependent DNA helicase YoaA	1	1	1	1	1	1	1	1	1	1	1	1	1	1	1	1	1	1	>yoaA ATGTCCCAACTTGCCACTGCCAGTATCGAGGCGCTCAGCCAGGGCGGGGCGCTTGCGCATCAGCTCGACGCCTTCGCGCCACGTGCTGCACAGTTGCGCCTGACCGGGGCAATTGCCGAAGCATTCGAGCAGCGCGATGTGTTGCTGGCAGAGGCCGGTACCGGCACCGGCAAGACCTACGCCTATCTGGTCCCGGCGTTGCTGTCCGGGCTCAAGACCATCGTTTCTACCGGCACGCGCGCGCTGCAGGATCAGCTGTTCCATCGCGACCTGCCGCGCGTGCGCGCCGCGCTGGGCGTGGGCCTGCGTAGTGCGTTGCTGAAGGGGCGCGCCAACTATCTGTGCAAGTACCGCACCCAGCAGGCGCGCGGCGAGCCGCGCTTTGCCACGCCC…
group_1328	hypothetical protein	1	1	1	1	1	1	1	1	1	1	1	1	1	1	1	1	1	1	>group_1328 TTGCCTTCGCCTGACTTCGTCCGCTTTCGGACCGGGCAGTTCCTCGCCATCCTCGGCGGTCGCTGCAGCTTCCTGAGTCTGTCGTGGTGGCTGCTGGCACGCACCGGGTCCAAGGCCGACTTTACGCGGTTGGCGCTTATTTTTTCGTTGTGTGGGCTGGTCAGCCTCCCCATCTTCGCGTCGCTGGCTGATCGCTGGTCGCGCAAGGCCTGTGCCCTCGCCGCGGACCTTTGGTCGCTTGCAGGCGTGATCGCGCTTTGGGCTGCGACGTGGGATGGGCACTACCGCCCGCTGGTCACCGAGCTCATTGTCGGCTCGCTTGCGTTGGGCGTGAGCCTGATGACGGCCGTGTCCGGCAGCATCATTCCGTCGCTAGTGCAGTGCGAA…
rpoD	RNA polymerase sigma factor RpoD	1	1	1	1	1	1	1	1	1	1	1	1	1	1	1	1	1	1	>rpoD ATGGCCAACGAACGTCCTGCCCAGCAATCCGACATCAAGCTACTGATCAGCAAGGGCCTGGAACAGGGCTATCTGACCTACGCCGAAGTCAATGACCATCTGCCCGACGACCTTGTCGACCCGGAGCAGATCGAAGACATCATCAGCATGATCAACGGCATGGGCATCGATGTCCATGAAGTTGCACCCGATGCCGAAACCCTGTTGCTCAACGATGGCAACACCGGCAACCGCGAGGTTGACGACACCGCAGCCGAAGAAGCTGCCGCCGCGCTGACTGCGCTCGACACCGAAGGTGGCCGTACCACCGACCCGGTGCGCATGTATATGCGCGAAATGGGCACGGTCGAGCTGCTGACCCGCGAAGGCGAAATCGCCATCGCCAAGCGCATC…
fis	DNA-binding protein Fis	1	1	1	1	1	1	1	1	1	1	1	1	1	1	1	1	1	1	>fis TTGAACGCAGCCCCCTCTCGTCCTGACACCAGTCGTGGCGCCCCGAAGTCGCCTCTGCGCGAACACGTGGCACAGTCCGTTCGCCGTTATCTGCGCGACCTGGACGGCAGCGACGCGGACGACGTGTATGAAATCGTGCTGCGCGAAATGGAGATCCCGCTGTTCGTCGAAGTGCTCAACCACTGCGAAGGCAACCAGAGCCGCGCCGCGGCGATGCTGGGCATCCACCGGGCGACCTTGCGCAAGAAGCTCAAAGAGTACGGGCTGACGTAA
menH	2-succinyl-6-hydroxy-2,4-cyclohexadiene-1-carboxylate synthase	1	1	1	1	1	1	1	1	1	1	1	1	1	1	1	1	1	1	>menH ATGATCTCGTCCGCTCACCCTTCGCCCAAGCCGGCATTGCTGCTGTTGTGCGGCTTGCTGTGCGATGCCGCCATCTGGCAACCGCAGCGTGCCGCGCTGCGCGATCTGGCCGATGTGCAGGTGGTGGATTTCGCCGGGTTCGACAGCATTACGCACACGGCCACGCATGTGCTGGCCGTCGCGCCGCCGCAATTTGCGCTGGCCGGGCATTCGATGGGCGGACGGGTCGCGCTGGAAATCATGCGGCAGGCGCCCACACGCGTGCTGCGGCTGGCATTGCTCGACACAGGCATCGCGCCGCGCCGTGATGGCGAACGCGAAGAGCGACTGGCGCTGGTACGACTGGCGCACGCCCAGGGCATGTACGCGCTGGCGCAGCGCTGGTTGCCGCCG…
cysJ_2	Sulfite reductase [NADPH] flavoprotein alpha-component	1	1	1	1	1	1	1	1	1	1	1	1	1	1	1	1	1	1	>cysJ_2 ATGAGTCTTGCAATACCACGCGCCCAGTTCGGCAACGGGCTTGTAGTGCTTGCACTGATAGCGCTGCTCCCATGGTTCGGCAGCTTGTATAACGGCGCGTGGTGGAGTCCGCCAACGCCGCATCGCTGGCAACTGGCTGCACTCGCCGTGGCGGTGTACGCCGCGCTGTGCCTGATCGTCGCTTGGCGCTCGCGCACGCGCGTCACCGCGCAACGGGGCGAGGCCAGCGGCATATTGATTGCCTGGGCAAGCCAGACCGGTTTCGCGCGTGAACTGGCCGAGCGCAGCGCCGCTGCGCTGCAATCGGCAGGCGTGGGCGCATGCACACTGCCGCTGGACGCGGTGGATGCCAGTGAACTCGCGCGCGTGCCGCGGCTGTTGTGCATCGTCA…
group_1333	putative zinc-binding alcohol dehydrogenase	1	1	1	1	1	1	1	1	1	1	1	1	1	1	1	1	1	1	>group_1333 ATGCTTGCCCTCAACTACCACGGCTCACGCGATGTGCGGGTCGAAAACGTGCCCGATCCGTTATTGGTCGAACGCGACGACCTGATCCTGCGTGTTACCGCCACCGCCATCTGCGGTTCGGACCTGCACCTGTATCACGGCAAGATTCCCGACCTGCGCCCAGGCGATATCCTCGGCCACGAATTCATGGGCATCGTCGAAGAGGTGGGGCCGGATGTCACCGCGGTCAAGCCAGGCGACCGTGTGGTGATTCCGTTCGTGGTCGCGTGCGGGCGCTGTTTCCATTGCGTGCTGCAAGAATATTCGGCGTGCGAAACCACCAATACCGGCAAGGGTGCCGCGCTGAATCACAAGGACATGCGCCCGCCGGCAGCGCTGTTCGGTTTC…
yrdA	Protein YrdA	1	1	1	1	1	1	1	1	1	1	1	1	1	1	1	1	1	1	>yrdA GTGACCCCGATCCGCCCCTTCCTGGACCACACCCCGCAGCTGGGTGCCCGCGTTTACGTCGATCCTGCCTGCACCATCATCGGCAAGGTAAGCCTGGGCGATGACGTCTCGGTCTGGCCGGGTACCGTAATTCGCGGCGACGTCAATCATGTGCAGATCGGCGCGCGCACCAACGTGCAGGACGGCACCATCATCCACGTCAGCCACCACAGCCCGTTCAACAAGGCCGGCTACCCCACGGTGATCGGCGAGGACGTCACCGTCGGCCACGGCACCATCCTGCATGCCTGCACGATCGAGGACCTGTGCCTGATCGGCATGGGGGCCTGCGTGCTCGATGGCGCAACGGTCAAACGCTATGGCTTCGTCGGTGCCGGTGCGGTGGTCGGCCCG…
group_1335	hypothetical protein	1	1	1	1	1	1	1	1	1	1	1	1	1	1	1	1	1	1	>group_1335 ATGTCGCTCAATACGCTTTCTACCGGGAGCAACCCCAGTCAATTCCTGGGTACATCTTTGGATGAGTCGTCTTCGTCGAATATGTTCGGACCGGATTCGTCCACGAATGGTTCCGATCTGCCGTCGGCGATGGACAATATTTTTCAGCAAATTTATCTGCTGCTGGCCGCCCTGCAGGCCAGCACGCCGACAAATGCACCAGGCAATACGCCGTCAGCTGCGCCAGACGGTGATGGCAGCAGCCAGCTGTCCGCATCGGATTGGCAAGCCACCCAGCCGATCGAAGAGCGCACCTCCTGGCCATCCCTGGGCTACGACTTCAATCCCAAGCACATCAAGGGGAAGGATGCGCCACCGGCGCTGGAAGGTTCGACGGTTACCTGGAAC…
scoF	Cold shock protein ScoF	1	1	1	1	1	1	1	1	1	1	1	1	1	1	1	1	1	1	>scoF ATGCCGAACGGTACCGTCAAGTGGTTCAACGACGCCAAGGGATTTGGCTTCATCTCACCGGAGGACGGCAGCGCCGATGTCTTCGCGCACTTCTCCGCGATCAATTCCAAAGGCTTCCGCAGCCTGCAGGAAGGCCAGCGCGTCAGTTATGACGTGACCCAGGGGCCCAAGGGTGCTCAGGCTTCGAACATCACGCCGGTCGAGTAA
group_1337	5-formyltetrahydrofolate cyclo-ligase	1	1	1	1	1	1	1	1	1	1	1	1	1	1	1	1	1	1	>group_1337 ATGACCGAGGACCGAGATGCGTTGCGTCAGCAATTACGCGCACACCGACGCAGCCTGCCGGCAATGCAACGCTTGGCCGCAGCCGATGCGTTGGCGGAGCGTTTGCTGGCGCTGCCGTTCGCACCGCGCAGCGGCGCCGTGGCGGGGTACTGGGCGATGGATGGCGAAATTGCGCTGCATCGCTGGCAACTGACCCTACCAAGCGAAGTGCGCTATTGCCTGCCGGTGCTGGATGGGCGCGTGCTGCGCTTTGCGCCGTGGCGACCGGGCCAGCCGCTGGTGAGCAACCGCTACGGCATTCCCGAGCCGGAGGTGGACCGCGCCGACACGCTGGCACCAGAAGAGATGGCGCTGGTGATCACCCCCTTGACCGGTTTCGATGCAGCG…
group_1338	hypothetical protein	1	1	1	1	1	1	1	1	1	1	1	1	1	1	1	1	1	1	>group_1338 ATGACGACCCGTTACCTGGTGCTTGCGCTGCGCAAGTCGCATTTTCCTGCCGATGTGGTGCAGCCGCACCTTGAGTTTCTGGATGCGCTGCGCGCCGCCGGGCAGCTCGAATTGACCGGTGGTTTCAGCGATCGCAGCGGTGGCGCGTATGTGCTGGTCAATGTTGCCACGCTCGAAGAGGCGCAGCAGATCGTTGCACACGATCCATTGGTGCTACGCGATGCTTCTGCACTGACCGTGTATGAGTGGAACACGCACTGA
apt	Adenine phosphoribosyltransferase	1	1	1	1	1	1	1	1	1	1	1	1	1	1	1	1	1	1	>apt ATGACTGACTGCAGCCGCTGCGCCGGCACCAACGCTTCCGGACCCAACCACTGGTCGGAGCGGATCCGCGACATCGTCGATTTCCCCAAGCCGGGCATCGTCTTCAAGGACATTACACCGTTGCTGTCGGATGGCCCGGATTTCGCCTCGGCGCTGGACGAAATGGCGCAACCGTGGCGGACCACGCCGCTGGACGCCGTGCTCGGCATCGAAGCGCGTGGTTTCATTCTGGGCGCGGCGCTGGCGCGCGAACTGCGCACTGGCTTCGTGCCGGTACGTAAGCCCGGCAAGCTGCCGGGGCGTACGCTGATCCAGGAATATGCGCTGGAATACGGCACCGATCGCATCGAAATGCACGAAGACGCGTTGCCGCGCGGCGCGCGTGTGCTGATTG…
cbs	Putative cystathionine beta-synthase	1	1	1	1	1	1	1	1	1	1	1	1	1	1	1	1	1	1	>cbs ATGGCGATTCATTCCTCCGTACTCGAACTGATTGGCAACACGCCGATCGTCAAGGCCCAGCGCCTGGACACCGGCGTCTGCGAGCTGTTCCTCAAGCTGGAGGCGAATAATCCTGGCGGATCGATCAAGGACCGCATCGGTCTGTCGATGATCGAAGCGGCCGAACAGCGCGGCGATCTCAAGCCCGGCGCTACTCTGGTGGAGGGCACTGCCGGCAACACGGGTCTGGGCCTGGCCCTGGTTGCGCAGCAGAAGGGCTACCAGCTGATCCTGGTGGTGCCGGACAAGATGAGCCGCGAGAAGATCTTCAATCTCAAGGCCATGGGCGCCAACGTGGTGTTGACCCGCTCGGACGTGGCCAAGGGCCACCCGGAGTACTACCAGGACCTGGCCG…
sbnA	N-(2-amino-2-carboxyethyl)-L-glutamate synthase	1	1	1	1	1	1	1	1	1	1	1	1	1	1	1	1	1	1	>sbnA ATGTCGCAGCGCCAGTGGGTGGCCGCCGCCATCCAGAAGATCGAAGCCGATTTCAATCGTTCGGCCGACACCCACCTGATTCCGATGAACCTGCCGGGCTATCCGGGCATCGACCTGTACTTCAAGGACGAATCGAGCCACCCCACTGGCAGTCTCAAGCACCGTCTGGCGCGCTCGTTGTTTTTGTACGCGCTGACCAATGGCTGGCTGCGTGCCGGGCGCCCGGTGATCGAGGCGTCCAGTGGTTCCACCGCTATTTCCGAAGCGTATTTCGCGCGCTTGCTGGGCGTACCCTTCATTGCGGTGATGCCAGCCTCGACCTCGCCGGAAAAAATCGCCGCGATCGAATTCCAGGGCGGCCGTTGCCACCTGGTCGAGCGTGCCTGCGATCTG…
group_1342	hypothetical protein	1	1	1	1	1	1	1	1	1	1	1	1	1	1	1	1	1	1	>group_1342 ATGATCCAGACCACTGTTCCATTGCTGTGCCTGCGTTCGGCGTTGCTGCTGGCCCTTGCCGCCGCCGCCGGCCCCACCGTGATCGCAACCGCCGCTGCAGCGCCTGCGCTGGCTGTACCTGCACCTTCTTCATCGGCGCAGGTCGCACCCATCGCGCATATCTCGCCTGTCGGGGACAGGGCAAGGGTTGCACCAGCAGCACCTGATGTGACTTCTACGCAAACCGCACCGGTTGTCGTTGCACTGCGCGTGTCTGCGATCTCTCCGGTAGCGCCGGTCGCACTCATGGCGCCCGCGCCTGCAGTTACCGGGGCAGGCTCAGCAGTGCCCGCAGCCAACGCAATGCGGGCGTTGCCTGTTGCGCCCGCTATTTCTTCAACAACGCCG…
group_1343	hypothetical protein	1	1	1	1	1	1	1	1	1	1	1	1	1	1	1	1	1	1	>group_1343 ATGCCACGCTCATCGCTACGCGTTGCGTCACGTTATTTTTTCGCCGCCATCCTCGCGCTATGCATCACGTTGCCGGCCTTTGCCGCGTCCGCGCCATCACCGTTGCGGGTGATGTCGTTCAACGTGCGCGTACCAGTGGACCGCGATGGCGACAAACGCTGGGCGGTGCGGCGGACGTCGATGGTTGCGTTGATTAAACAGACCCATCCCGATGTGTTCGGCACCCAGGAACTGGTGCAGGAGCAGGCGCAGTATCTGGCCTCGCACCTGCCTGCCTATCGCTGGTTCGGCAAGGGACGGCGCGCCGATGGTAGCGAAGAACATATGGGTGTGTTTTACGACAGCAACGCACTGAGCGTGATTGAATCCGGCGACTTCTGGTTATCC…
degU_2	Transcriptional regulatory protein DegU	1	1	1	1	1	1	1	1	1	1	1	1	1	1	1	1	1	1	>degU_2 ATGACCACCCTGCTGATCGCTGATGACCATCCCCTGTTCCGTGAAGCCTTGCGCGGGGCGGTGCAACGCGTGATGCCGGGCGTGCAGTTGTTCGAGGCAGACACGGTGGATGCGTTGTACACGCTGGCCGATGCACAGCCGGATGCCGATCTGTTGCTGATGGATCTCAACATGCCGGGCGCGCAGGGGTTCAGTGCGTTGGTGCATATGCGCTCGCTGCATCCGCAGTTGCCGGTAGTGGTGGTGTCCGCACGCGAAGAACCCACCGTGATGCGGCGGGCGATCGACCATGGCGCATTCGGATTCATTCCCAAATCTGCAGATTCGGACACCATCGGTCGCGCATTGGCCACCGTGCTCGATGGCGAGCGCTGGATCCCGGCCGAAGCGC…
mtlK	Mannitol 2-dehydrogenase	1	1	1	1	1	1	1	1	1	1	1	1	1	1	1	1	1	1	>mtlK ATGGCCATCACACGACTCTCCATCACGACCCTCGCGCAGCTACCGAGCGCCGTCCTCACCCCTAACTACACTCCCGAACATACCCGCATCGGCATCGTGCATCTCGGCGCGGGCGCCTTCCACCGCGCACATCAGGCCGTCTACATCGACGACCTGCTTGCCGAAGACCCCAGCTGGGCGATCTGCGCCGTCTCGCTGCATCGCCCGCAGGTGCGCGATGCCTTACGTCCGCAGGATGGCCTGTATACCCTCGCCCTGCTCGACGAACAGCCGCAACTGCATGTCATCGGTGCGATTCGCGAAGTACTCTGCGCCGCCGACGAACAGGCTGCCGTGCTCGCGCGGCTTGCCGACCCTGGGGTGCGCCTGGTCACGCTCACCGTCACCGAGAAA…
group_1346	Osmo-dependent choline transporter BetT2	1	1	1	1	1	1	1	1	1	1	1	1	1	1	1	1	1	1	>group_1346 GTGTTCGTGCTGGCAGCCACGGTCGTGTGCACGTTTGCCTTGCTGGTGTCGCTGTTTCCGCTCGAATCAGGAGGTGTCCTGCTCGATGCGCAGATCTGGGCGTCGCGCAATGTTGGCTGGTACTGCCTGCTGGCGATGACGTTGTATCTTGTGTTTGTACTCGCCACGGCCTTGTCCAGCTTCGGCAACATCAAGCTCGGCGCCGATCACGACGAACCGGAATTCAGCTACCTCTCCTAG
rsmI	Ribosomal RNA small subunit methyltransferase I	1	1	1	1	1	1	1	1	1	1	1	1	1	1	1	1	1	1	>rsmI ATGACGTCCCCTGGAACCCTGCACGTGGTCGCCACGCCGATCGGCAACCTGGCCGACCTGTCGCCGCGCGCGCAGGAGGTGTTGCGTGGCGTGGCCGCAATCTGCGCCGAAGACACCCGCCATACCCGCCAGCTGCTGAGCCATTTCGGCATCGACCGCCCGCTGCTGGCCCTGCACGACCATAACGAAGAGGCCATGTCCGAACGCATCGTGGCGCGCCTGCGCGAGGGCGAATCGCTGGCCATCGTCAGCGACGCCGGCACTCCGCTGGTCAGCGACCCGGGCTTCAAACTGGTGCGCGCCGCGCGTGTCGCCGGCATCAAGGTCAGCCCGGTGCCGGGCGCCTGCGCGGCAATCGCTGCGCTCAGCGTGGCCGGCCTGCCCAGCGACCGC…
group_1348	hypothetical protein	1	1	1	1	1	1	1	1	1	1	1	1	1	1	1	1	1	1	>group_1348 ATGCCGCATGGCAAGCCGGCGGGGGTGCCGTGCGTGCAACTGGACGGGCAGGGCCGCTGCCGCCTGTTCGGCCTGCCGACGCGGCCAGCGGTCTGCGCCCGCCTGCGTCCGTCCCAGGACATGTGCGGTACATCGCGCGCCCAGGCGCTGGCCACGTTGACGGCACTGGAGCACGCCACGCAGCCGTAG
dgkA	Diacylglycerol kinase	1	1	1	1	1	1	1	1	1	1	1	1	1	1	1	1	1	1	>dgkA ATGGCCGATCAATTGGGGCACGTCCCGCGCGGCCCGCGCCGTATGCTCAAGGCGGCAGTCTGGTCGTGGCAGGGATTGCGCGCGGCGTGGCTGCACGAATCCTCGTTCCGGCTGGAAGTCTGTCTGGCGGTGGTGCTGGTACCGCTCGGTCTGTGGCTCGGGCAGTCGGGACTCGAACGTATTGCACTGATCGCACCGCTGTTGATCGTGTTGGCTGCCGAGTTGCTGAATTCTGCGATCGAGGCGGTGATCGAACGCTACGGTCCGGAGCATCATGTACTTGCCGGGCGCGCCAAGGACATGGGCTCGGCCGCGGTGTTCGTGCTGCTGATCAATGTGCTGCTGTGCTGGGGATTGATCCTGCTGCCGCGGCTGTTCTGA
fabB	3-oxoacyl-[acyl-carrier-protein] synthase 1	1	1	1	1	1	1	1	1	1	1	1	1	1	1	1	1	1	1	>fabB ATGCGTCGCGTCGTCGTCACCGGAATGGGCATCACTTCCTGCCTGGGCAATGATCTGGACACCGTCTCCAGCGCCTTGCGCGAGGGCCGCTCCGGCATCACCGCGCTCCCCGATCACGCTGAAGCAGGTCTGCGCAGCCAGGTAGGCGGTGCGGTGGCGCTGGATCTGGACAGCCTGATCGACCGCAAGCTCAAGCGCTTCATGGGCGACGCCTCGGCTTACGCCTATCTGGCAATGCGCGATGCGATCGCCGATGCCGGGCTGGACGCCGAGCAGGTCAGCGGGCTGCGCACCGGCGTGATTGCCGGCTCCGGCGGCGGCTCCAGCCAGTGGCAGGTGGAAACCGCCGATCTGCTGCGCAACCGTGGCGTGCGCAAGGTGGGCCCGTACATG…
group_1350	hypothetical protein	1	1	1	1	1	1	1	1	1	1	1	1	1	1	1	1	1	1	>group_1350 ATGCGTCTCTGGCTGAGGTCAACGCCCGAAGCAATCGGCCTGGATTGCGATGTCATCCCGCGCGAGGCATTGGCCTCGGTGCTGGCACTGGATGAGGCAACCGCCCAGGTGCATGCGCGTTGCGCGCAGACGCTGGCCGAGGCGCATGCACATGCACAGACGCTGATCGACGATGCGCAGCAGCAGGCCGAGGCGATCCTGAAAGATGCACAAGAAAAAGCCGAGCGCAGCGCACGCCTGGGCTATGCAGCCGGCGTGCGGCGTCAGCTGGACCATTGGAACGAGAACGGCCTGCGCCATGCCTTCGCAACCGACGCGGCCGCAAAGCGCGCACGCGAACGTCTGGTCGAGATCGTCGCGCGGACCTGCGAGCACGTCATCCATGGG…
ppnN	Pyrimidine/purine nucleotide 5'-monophosphate nucleosidase	1	1	1	1	1	1	1	1	1	1	1	1	1	1	1	1	1	1	>ppnN ATGGAACTCAGCAATACGGCAGCACGGGCGCTGCCGGTGGTGGATGCGCGGATTTATCCGCGTGGTGGCCTGGATGTGTTGTCCAAGGCGGAAGTTGCTCGGCTGCGTGATGCATCCAGCGGTGGCATGCATGACTTGTTGCGCCGTTGCGCGCTGGCCGTGCTGACCAGCGGTAGCGCATCTGACGACCCGCGCGCCGCGCGCGATCTGTATACGGATTTCGACATCCAGGTGAACCAGCAGGATCGTGGCATCCGCATCGATCTGACTAACGCGCCGGCGATGGCCTTCGTCGATGGCGAAATCATCCGCGGCGTGGCCGAGCTGTTGTTCGCTGTTGTACGCGATCTCGCTTACATGGCCATCGAACTCGAAGCGCAACGCGCCGATCTC…
ftsQ	Cell division protein FtsQ	1	1	1	1	1	1	1	1	1	1	1	1	1	1	1	1	1	1	>ftsQ ATGAACGCCACCCTGCGCATTCTGGCCTGGTTTCTCGCGCTGGCATTGGTCGCGCTGCCGGTGGTGGCTGTGCTCAATGGCTGGGTCGGTGCCGAGCGTTGGCCGCTGGCGAAGTTGCGTGTGTCCGGCGACTTCAAGCGCGTGCCCGCCGAAGAATTGCGTGCGGTGGTGCTGCCGTATGCGCGCGCAGGCTTTTTCGCAGTGAAGTTGCAGCAGGCGCAGGACGCCATCGCGCGTTTGCCGTGGGTGGAAAGTGCGCAGGTGCGTAAGCGCTGGCCGGATGTGCTGGAAGTGCACGTCACCGAGCACAAGCCGTTTGCGCGCTGGGGCACCGACCGCATGCTGTCCGAGCAGGGCCGGCTGTTTCGTACCCCGCCGCTATTGAAAGATTTC…
tsr	Methyl-accepting chemotaxis protein I	1	1	1	1	1	1	1	1	1	1	1	1	1	1	1	1	1	1	>tsr ATGCTCGAGAGCCTCAACCATTTGATGTCCACCGCCGACGGTAACCTGCAATCACTGTCGGCATTATTGCAATCGATCGCAGCGGGCGACCTCACCGCGCGCATGAGCGGCGAGTTCCGCGGCGTGTTCGCACAAATGCGCGACGATGCCAATGCAACGGCGAGCCAGCTGGCGCAAATCGTCGGCAACATTCAGCAGTCGGCGGTGTCAATCAACGCAGCTGCCAGCGAAATTGCCGCCGGCAACCAGGGCCTGTCGCAGCGAACCGAGCAGCAGGCAGCCAATCTGGAAGAAACTGCCGCCTCGCTGGAAGAGCTGACCTCCACCGTCAAGCAGAATGCCGAGAGCGCCCGCGAGGCCAATCAGCTGGCAATCGGCGCTGCACGCGTGGCCT…
glnA	Glutamine synthetase	1	1	1	1	1	1	1	1	1	1	1	1	1	1	1	1	1	1	>glnA ATGTCCGTGGAAAATGTTGAAAAGCTGATCAAGGACAACAAGGTCGAGTTTGTCGACCTGCGCTTCGTCGATATGCGTGGTGTACAGCAGCACATCACCTTTCCGGCCAATATCATCGAGCCGGCGCTGTTTGAAGAAGGCAAGATGTTCGACGGCAGTTCGATCGCGGGCTGGAAGGGCATCAACGAGTCGGACATGGTGCTGCTGCCGGACGCTGGCACTGCGTATCTGGATCCGTTCTTCGCCGATCCAACCATCGTGCTGACCTGCGACATCCTCGACCCGGCCACCATGCAGAGCTATGAGCGCGACCCGCGCGGCATTGCCAAGCGTGCGGAGGCCTATCTGAAGTCATCCGGCACCGCCGACCAGGCCTTCTTCGGTCCGGAGCCG…
group_1355	hypothetical protein	1	1	1	1	1	1	1	1	1	1	1	1	1	1	1	1	1	1	>group_1355 ATGGACAGCTGTCGTGAACTCAGCGGCGCTCCATCCATCCGCTTCATCTCCGGCATGGGCTTGTATGCGATCTGCGGCAATCCGGGCGACAAGGTCGATGTGCTCGACGAAATCGGCATCGCCGGCGCACGCGTGGGGGCTGGTGCGGAAGGTGATCTCAGCAGCATGCGCGGCGGCATGTTGTCGCGCATGTGGCAGAACTGCATGGTAGCAGCGGTGTATCCGCGCGATTAG
paoB_1	Aldehyde oxidoreductase FAD-binding subunit PaoB	1	1	1	1	1	1	1	1	1	1	1	1	1	1	1	1	1	1	>paoB_1 ATGATTCCGCTTACCTATACACGCCCGGATACCATCGATGCGGCACTCGGCGCCATTGCAGTGCGCAGCAGCGACACGCAACCGGTGCCATCCGAAGCGCCGGTGCGGCTGATCGCCGGCGGCACCAACCTCACCGACCTGATGAAACTGCAGCTGATGCGACCCAGCCGCCTGGTCGACATCAACCGGCTGCCACTGGACAGCATCAGCACCAACCCCGATGGCGGCCTGCGCCTGGGCGCGCTGGCGCGCAATGCCGACACCGCGTATCACCCGGAAGTGAAAGCACATTATCCGCTGTTGAGCGCAGCGATTCTGGCCGGCGCCTCGCCACAGATTCGCAACATGGCCAGCAATGGCGGCAATCTATTGCAGCGTACGCGTTGCATGT…
group_1357	hypothetical protein	1	1	1	1	1	1	1	1	1	1	1	1	1	1	1	1	1	1	>group_1357 ATGACTCAAGACTTGAACTTCACCATCAAGAGCCTGCGCTTCGATGAGGATTACCGTCCCTCGGCTACGACGCGCAACACGACAAATTTCGCCAATCTGGCCAGAGGCCAGCTGCGTCAGGAAAATTTGCGTAACACGCTGGCGATGATTAACAACCGCTTCAACGATCTGGCGCATTGGGATAACGCCAAGCGCGACCGTTATGCGCTGGAGCTGGACATCATCTCGGTTGAAATGAACATCGGCGCGCGCGCGCCAGACGATGGCTTTCCGTTGATCGAGATATTGAAGCCCACTATCGTCGATCAACACACCGGTGCGCGCATCGAGGGCATTGCCGGCAATAATTTTTCTTCCTACGTGCGCGACTACGATTTCAGCGTGCTG…
group_1358	hypothetical protein	1	1	1	1	1	1	1	1	1	1	1	1	1	1	1	1	1	1	>group_1358 GTGATCAAGTCCTACCTTATCAATATGCAGCGCAGCAGCGACCGGCTACAGGCCATGTCGGCGCGCTTCGATATGCTGGGCCTGCCGTTCGAGCGCATTGCAGCGGTGGATGGCGCCACGTTGACGGCCGAGCAGATCGCCGACTTCATACGCGAGCGCCCATTGGAAGGATCGGGCGATGCCTTCAGCACGGGCCCGCGCACGTGGACCGCATCCAACATCGGCTGCTTTCTCAGTCACCAGGCCGCGTGGCGCATTGCGGCCGACTCCGCTGACGCCTATACCGCAATTTTCGAAGACGACATGCATCTGTCCGATGCGCTGCCGACGCTGTTGCGCAGTACCGATTGGCTACCGGGTGGCAATAGCATCGTGCGCCTGGAGCCG…
ftsZ	Cell division protein FtsZ	1	1	1	1	1	1	1	1	1	1	1	1	1	1	1	1	1	1	>ftsZ ATGGCACATTTCGAACTGATTGAAAAAATGGCTCCCAACGCAGTCATCAAGGTTGTGGGCGTGGGCGGTGGCGGCGGCAATGCCGTCGCACACATGGTCAACACCAACGTCGATGGCGTGGAATTCATCACCGCCAACACCGACTCGCAGGCGATCAAGAACTGCGGCGCCAAGTTGCAGCTGCAGCTCGGCACCAATGTCACCAAGGGCCTGGGCGCAGGCGCGAATCCGGAAGTCGGCCGTCAGGCGGCGCTGGAAGATCGCGAGCGCATCATGGACGCGCTGCAAGGTGCGGACATGGTCTTCATCACCGCTGGCATGGGCGGCGGTACCGGTACCGGCGCCGCACCGGTGGTGGCGCAGCTGGCCAAGGAGATGGGCATCCTGACCGTT…
group_1360	hypothetical protein	1	1	1	1	1	1	1	1	1	1	1	1	1	1	1	1	1	1	>group_1360 ATGGACACCACCGTCGTTTACTACCTCCTGGCTGCAGCACTGGTGCTGATCGGCCTTGCGGGCGTAATTCTGCCGGCCCTGCCGGGCTTGCCACTGGTGTTTGCCGGTCTGCTGGTCGCGGCGTGGGCCGACCACTTCACCCACGTCGGCTGGGTCACGCTGGTCGTGTTGGGGCTGATCACCGCGCTTTCGTTTCTCATCGACTTCTTGGCCACGCTCTACGGGGCGCAGCGCGTGGGCGCCAGCAAGATGGCGTTGTGGGGCTCGGTGATCGGCGGCATTGCCGGCATTTTCTTCATGCCGATCGGGCTGTTTGTCGGTCCGTTCGCTGGCGCATGGATCGGCGAGTACTACCAGACGCGCAAGACCGGCCAGGCCACCAAGGTC…
group_1361	hypothetical protein	1	1	1	1	1	1	1	1	1	1	1	1	1	1	1	1	1	1	>group_1361 GTGGTGGCACCGGGCTTCGGCGTGGTGCGCTCCGCGGCCAATGGCTGGGCCGGCAGCGACGTGTCCGGGCCGGCGGCCATTTCCGGCATCTTCGCCGCGATTCCGTTTGCGATCTGGTTCTTTCTGGCGATCAAAGGCGCAGCGATGGCGGCCGAAGAAGACAAGGACCCCAGGCGCACGATTCCGCGCGCCTGCATCGCCGGCATTCTCACCCTGGTGATCTTGGCGCTTGGGGTGATGGTGTTCGCCGGCGGCGTCGGCGACTGGCGCCAGCTCTCCATCATCCTGGGTTATTCGCGCCAATTCTTTGCGTTGGCGCGTGCCGGCTTCTTGCCGCATGGGCTGGCCAAGCTGTCGCGTTTTCGCACGCCGCATCGCGCGATTCTG…
group_1362	hypothetical protein	1	1	1	1	1	1	1	1	1	1	1	1	1	1	1	1	1	1	>group_1362 ATGCACACCGCCAAGTCCAACCGCTCCGCCCGCACCGTGCTGGGCTCCGTGTTCGCTGTTGCGTTGCTGGCTGCGGGCGTGTCATTGCCGCCCTCCTTCGCCGCGCCGGCCGCGCCGGTCTCGGTGCTTCTGGACAATGTGCCGGTCACGGCATTGCAGTCGCTGGCGTTGGATCTGGCACAGCTACGCGATGACCAACGTGCACAGCTTGCCGCCAGCCACGACGCGGCGCGTATCGAAGCCTATGACGAACGTCTGGGCAGTCTGCGCCAGCGGATCGCCCGGCATGCCGGCTACTTCCAGGCCACCGCTCCGCAAGGCGAACAGGCGCACAAGTTCGCCTTGGTGCAGCAGCAGCTAGGCAAGTATCTGGCACAGCACCGCCAG…
thiE_1	Thiamine-phosphate synthase	1	1	1	1	1	1	1	1	1	1	1	1	1	1	1	1	1	1	>thiE_1 ATGCCTGATTCTCTTCGATCCATTCACGTCGTTGCCGGCGTGATCACCGACCCCCGCGGGCGCATCCTGCTGACCCGCCGTACCGAAACCCGTGACATGCCTGGCCTGTGGGAATTCCCGGGCGGCAAGCGCGAGCCTGGCGAGACCTCCGAACAAGCGCTGGTGCGCGAGCTCAACGAAGAGCTCGGCATCGAGGCACAGGTCGGCGATTGGCTCATGGATGTGCCGCAGCTCTATCCGGACAAGCGGCTGCGTCTGGAAGTGCGGCATATCACCGCCTGGAAAGGCAGCCCACGCGGCCGCGAAGGCCAGGCCATGACCTGGGTGGCGGCAGACAAGCTGGCCCGCTATTCGATGCCGCCCGCCGACGTGCCCGTGGTGGGGGTGCTGC…
frmB	S-formylglutathione hydrolase FrmB	1	1	1	1	1	1	1	1	1	1	1	1	1	1	1	1	1	1	>frmB ATGGAACGTATCGAACACCGTGCCTGTTTTGGCGGTTGGCAGGATGTCTATCGGCATCAGTCGCAGACCTTGAACTGCAGCATGCAGGTGGGCGTGTACCTGCCGCCGCAAGCCGCCGACGGCCCGTTGCCGGTGCTGTACTGGCTGAGCGGTTTGACCTGCACCGAACAAAATTTCATCAGCAAGGCCGGCGCGCAACGCTACGCCGCCGAGCATGGCGTGATCCTGGTGGCGCCGGACACCAGCCCGCGTGGCGACGATGTTGCGGATGCGGACGGCTACGATATCGGCAAGGGTGCTGGCTTTTACGTCAATGCCACGCAAGCACCGTGGGCAGCGCATTACCGCATGTACGACTACGTGGTGAACGAATTACCGGCGTTGATCGAAGCA…
aroE	Shikimate dehydrogenase (NADP(+))	1	1	1	1	1	1	1	1	1	1	1	1	1	1	1	1	1	1	>aroE ATGCCCGTATCCCGTTATGCCGTGTTCGGTCACCCCGTCGCCCATTCGCTGTCGCCGGCCATCCATGCCGACTTCGGGAAGCAGACCGGCATTGCGCTGGACTACACCGCCATCGACGCGCCGCCGGAGGACTTCACTGCCGCGCTGCAACGTTTCGCCGATGAGGGCGGCAAGGGCGCCAACGTCACCCTGCCGTTGAAGGAAGCCGCCTATGCGCTGGCCAGTAGCCTGAGCGATCGCGCGCGGCTGGCCGGGGCAGTGAACACCTTGGTGCGTGACGACGACCAGTGGCAAGGCGACAACACCGATGGCGCCGGCCTGGTGCGTGATCTCACCGAGCGCCAGGGCCTGGATCTGCGTGGCCGCCGCGTGCTGCTGCTGGGCGCCGGTGGT…
araA	L-arabinose 1-dehydrogenase (NAD(P)(+))	1	1	1	1	1	1	1	1	1	1	1	1	1	1	1	1	1	1	>araA ATGAAGCATCCAGACGCATTGCGCATTGCCCTTGTCGGGATCGGCAAGATCGCCCGCGATCAGCACGTGCCCACCATCGCGGCCCGGGACGATGTGCAGCTGGTGGCCACCGTGAGCCGGCATGGCACGGTCGATGGTGTGCCGGCCTATCGCACACTGGAAGACGCCTTCGCCGCGCAGCCGCAGATCGAGGCGGTGGCCTTGTGTACGCCACCGGTGGGCCGACATGCGCTGGCACAAGCCGCGTTGGTGGCTGGCCGCCATGTGTTTCTGGAAAAACCGCCGGCCGCCACGCTCGCCGAAATTCATGACCTGCAAGCCGTGGCGCAGCGTGCGCAACGCAGCCTGTTCACCAGTTGGCATTCGCGCTGCGCTGGCGGTGTGGAGCCTGCC…
group_1367	hypothetical protein	1	1	1	1	1	1	1	1	1	1	1	1	1	1	1	1	1	1	>group_1367 ATGATTACGCGCATTCTTCAGTTGTCCGCCCGCGTGGCGAGCAATGCATGGGTCGAGGTCGGCGTAGGTGCCGATGCCGATATTTTCGTCGCCGACCGTGGTGGCAAACGCGAGGAGCGCGCCACGTTCGGTCGGCGCGCACCGGGGCAGCAGCGCTCGATCCATCTGCAGGAACCGAGTTGGCTAGGTGGCGTGGACTTGGCCATCTGGGAAACCCAGCGCTGCGCGATTCCGCTGTGCGGCTTTGTCTGTACCGCATCAGCGGACGGCACCACTGCTGCCACATGGTTGAGCCAGGACGGCAGCGCAGTGTATGCAGCTGGGCTGCGCAACGTAATGGATATCGGCGGACGCTTGCAGATGGGGTTTTCACTGCTGGTCGCCTCG…
group_1368	hypothetical protein	1	1	1	1	1	1	1	1	1	1	1	1	1	1	1	1	1	1	>group_1368 ATGAAATCTCTGTGGCTGTCGGGCCTGCTATTGATGTGTGCTTTCAACGCATCTGCCGAACAATTCAAGATCTTGGTGGCAGCCATTCCCAATCAGTATCACCACGACTATATCCCCGTGGCCAAGCCGCAATTCGAAGCGATGGCACGCAAGCATTATGTCGAGATGGTGTGGGCATGGAATGCCAAGGTGTTCGACGGCGATCTATCGCAATACGCGGCTATCGTGTTGCTCAATACGCCGGCCACCGATCTGGACCCGGCGCAGCGGGCCAACTTCCAAAAATATGTGCGTAACGGCGGCGGCGTGGTCCTCGTGCACAAGGCCTTTGCGATCAAGCGCGGCGACTGGGAATGGTACGACCACCTGATCGGCCGTTCGTTCCGC…
group_1369	hypothetical protein	1	1	1	1	1	1	1	1	1	1	1	1	1	1	1	1	1	1	>group_1369 ATGACCGATCTCAGCGCATTGCCCGAACCGGTCGATGCGGCCGATCCAGTCGATTGTCCCGCACGCTGGGAGCAGCGTGCCGACAAGTTCGCGTGCACGCTCGTGTGGGCGCGCACTCAGATCGGTGAAGCGAGCTTCGGGGCGGGCAACCTCGCCGACCAAGGCCTCATCAAGGTGTTCGAGATCTGCTATGACATGGCATGGCATGCGCTCAACGAGTACCTGCGCTGGCAGGGTCTGATCGATTTGCATGGACCGCGGGACACATTCCGCGAGGCCTTCGCGCGAGGTGTCGTCGGCGACGGAGAGCTGTGGATGGAGATGTGTGCGTGCAGAGCGCTGGCGGCGAAGTCGCACCATGGCGTCATTGCACGCGAGCTTGCCTAC…
group_1370	Solute-binding protein	1	1	1	1	1	1	1	1	1	1	1	1	1	1	1	1	1	1	>group_1370 ATGATCACACGCAGACATTTTCTCGGTGCCGGGCTCGGTGCCGCCGCCGCTGCCCCCTGGTTGGGTGCCGGCGCCACCACGCCGATTCCCGGCGGGCAGTTGCTGACCGCCACCGACGTGCACGTTGGCGACTATCCCACCGTGGAAGCGGTGCGCTGGTTCGGCAAGCAGCTCGAAGAGCGCACCAACGGCCGGCTCAAGTTGCGCCAGTACCACTCCGGCCAGCTGGGCCGCGAGTCGGAGGCGATCGACATGGCGCGTTTCGGCGCCATCGACATCACCCGCGTGTATTCGGGCGCGTTGAACAACACCTTCCCGCTCACCCAGGCGCTGTGCCTGCCGTATGTGTTCGACTCGGTGCCGCATCTGCGTCGCGCCATCGACGGA…
group_1371	hypothetical protein	1	1	1	1	1	1	1	1	1	1	1	1	1	1	1	1	1	1	>group_1371 ATGGGACTATGCAATTCAAAGAGCGTGGCAGGCTCGGTGGCAGGCTCACCTATAGCAACTTCACTTGAGCATTATCCAAACATCGCCACAGAGCAGACCACCCCTCCTAGGCCTTCATCTCCCGAGACGTCCATGTCACCCAGCCTGCATGACTTGGCGGCACTCGGCTCTCCCCGAGCGAGGCGGGCCCGCTCGGGGACATCCGCCAGTCCCTCCGGCACCGGCATCATTGCAGGGCAAGTGTCTTTTCCTTATTCGCCGCCCGGACCTACGCTCGCGGCTCAATTGCAGGACTTCATTGACGCGCTGGAGCACGCCGAGCGTCAAGGAAAACAATATCCGGCGGCCGAACTCGATCAGAAGTTTCAGCCACAGGTGGTGGCGGCC…
group_1372	hypothetical protein	1	1	1	1	1	1	1	1	1	1	1	1	1	1	1	1	1	1	>group_1372 ATGATGCCAATACACACACGTTTGGCGTTATTCGCCGCCATCGCGGCAAATGTCGCTGCGACATTTGCCGTTGCCGTACCGGCCGGTGCGCAAGACAAGGCGACAGCCAAGAAGCTGTATTGCTGGAACCAGAACGGCGCCCGTGTGTGCAGCGATACGCTGCCGCCGGAGGCAGTGAACCAGGCGCGTGACGAATTCAACGCCAAGAGCGGTATGCGCAGCGCCGAGGTGCAGCGCGCGATGAGCAGCGACGAGCGCACTGCCGCCGCGGCCAGCGAGCAGCAACGCCAGGCCGATCTGGCCGCCGAGCAGATGCGCCAGCGCACCGACCAGGCCATGTTGATGTCCTATCAGAGCGAGGACGACCTGCGCCGGGTGTTCAACGAG…
asnB_1	Asparagine synthetase B [glutamine-hydrolyzing]	1	1	1	1	1	1	1	1	1	1	1	1	1	1	1	1	1	1	>asnB_1 ATGTGTTCCATCTTCGGTATTTTCGGCCTGCAACCCGGTGACGATCTGCAGGCGCTGCGCCGGCAGGCACTGGAATGTTCGCAGCGGCAGCGTCATCGCGGGCCCGACTGGAGCGGCGTCTACGTCGATACCGGTGCCATTCTGGTGCACGAGCGCCTTGCCATCGTCGACCCGGCCGGCGGCTCGCAGCCGCTGCTATCCGAAGACGGGCAGCTCGCCTTGGCGGTCAATGGCGAGATCTACAACCATCGCGAACTCAAGGCCGAACTGCTGCACCCGTACGCCTTCCAGACCGGCTCCGATTGCGAGGTGATCAATGCGCTGTATCGCGAAGATGCGCCGGCCTCGTATCTCAACCGCCTCAACGGCATCTTTGCGTTCGCGCTGTGGG…
group_1374	hypothetical protein	1	1	1	1	1	1	1	1	1	1	1	1	1	1	1	1	1	1	>group_1374 ATGTCGATCGATCTTAGTGGCCTGTCGGCCAAGCAGTTGGCTGCCCTGATTAAAAATGCAAAGAAGCAGCAGACCGTGGTTGCCAAGCGCGCGCCGATCGCCAAGGTCCGCACGCAGCTGACCCGCGCCGCAAAAGCCCAGGGTTATTCCATCGAGGAATTGTTTGGCGCCTCCGCTACTGCTGGCCCGGGCCGTCCGGCCGGTGCCGCCAAGCCGGGCCCGCGTGCCGGCCGCAAGCTGGGTAAGGTGCCGCCGAAGTATCGCAACCCCGCCAACACCCAGGAAACCTGGACTGGCCGTGGCAAGCAGCCGCGCTGGCTGGCCGAACTGACCGCCGCCGGCAAGAAAGTCGAAGACTTTCTGATCAGCAAGGTCGGCGCTGCCAAG…
group_1375	hypothetical protein	1	1	1	1	1	1	1	1	1	1	1	1	1	1	1	1	1	1	>group_1375 ATGGCTGTTGGTGCGCTCGACCGGCCGCTGGCCTGGCGCGCGGGGCAGTCGGTTAATCTGGCCACCTTCATCGCACATGTGCACGGTCTGGCGCAGCAGCTGCCCGAGGGCAGCCATGCGGTGAATCTGTGCGAAGACCGCTACCGGTTCATGGTGGCGTTTTACGCATGTGCGCTGCGCGGGCAGGTCTCGCTGCTGCCGTCGTCGCGCGCACCGGCGGTGGTGGGCGAAGTGCAGGCGCGGCACGCCGATGCGTACTGCCTGGGCGATCTGGATTTGGAACTTGCGCCGCCTCTGTATTGGCAGCTGCCAGCCGAATTGCCACAGGCCGAGGGCCCGATTCCGCAACTGGCCGACGATGCACTGGTGGCGATCGGTTTCACTTCC…
group_1376	hypothetical protein	1	1	1	1	1	1	1	1	1	1	1	1	1	1	1	1	1	1	>group_1376 ATGGCCGGCTTTGTCATCGCGGTACTTGTGATTGCGCTGCTGGCCTTCGGCCTGGTGTTGCGCCCGCTGTGGCGCGAGGCACGCGGCCTGGCCGCAAGCGTGGCGATATTGCTGCTGGCCGCAAGTGCGGCGTTGTATTGGTTGGTCGGCACGCCAGGCGCGATCGAGCAGCCAGCCAATCGCCCGGCCGCGCCACGCTCGCTGGATGAAGCAATCATGCAACTGCGCGCGGCGCTGGCGAGCAATCCCGAACAGGCCGAAGGCTGGGTGTTGCTAGGGCGCTCACTCTCCAGCCAGCAAAAATTTGCCGAAGCGCGCGATGCATTCGCACGCGCGGTTGCGCTCCGCCCGGACGAGCCGGACGTGCTGGTCGCCGCGGCGCAATCG…
group_1377	hypothetical protein	1	1	1	1	1	1	1	1	1	1	1	1	1	1	1	1	1	1	>group_1377 ATGCGCCTATCGCACCTGCTTGGAAGCGTGTTCTCTTTCTGGGGCCGTGGGCTGCAACACAAGGCCGCGGCGGTGGACCGGGTGATGGCGGTGATCGAGTTCGATCTGGATGGCCGCATTCTGCATGCAAACCCAAATTTCCTAGGCTTGATGGGGTATCGACTGGACGAGGTGGTCGGCCAGCATCATCGCATGTTCGTGACGCCTACCGATCGCGACAGCGAAAGCTATCGGCAGTTCTGGGAGGCGCTGCGTCGCGGCGACTTCAATGCCGGGCGCTTCTGCCGCCTGGACAAGCACGGGCGCGAGGTGTGGATCAACGCATCGTACAACCCGTTGCTGGATCGATCCGGCAAGGCCTATCGCGTGGTGAAGTACGCCACCGAC…
group_1378	hypothetical protein	1	1	1	1	1	1	1	1	1	1	1	1	1	1	1	1	1	1	>group_1378 ATGGGACGCAGAAAGAAGCAAAGTGGGTTTGAAGCGTTGGCTGCGTTGCCGTGGCCGCTCGGCCTTGTTGCGGGAATCGTTGGGTACCTTGGGGTGCGCTACGGCATCGGCTGGTGGTTCTCCCACCATGGCGGGATGCTGTCCCAAGGGTTTGCCCAACAGGCGAGTGGGGCGTTCGCGCCATTGGCGTGGATGCTGCTCGGCATCTGCTGGCTCGCCGCGCTGTGCTCCTATCTGGGCTCACGCAGCCGGCAACGCTTTCTGGACACACGTACCACCCTGGAGAGCCTGGCCGCTGGCGGCTGGCGCCAATTCGAACGATTGGTAGGCGAAGCATTTCGCCGCCAAGGCTATAGCGTCGAAGAAACCGGCCTGGGCGGTGCAGAC…
rpmH	50S ribosomal protein L34	1	1	1	1	1	1	1	1	1	1	1	1	1	1	1	1	1	1	>rpmH ATGGCCACCAAGCGTACTTTCCAACCCAGCAACCTCAAGCGAGCACGCGACCATGGTTTCCGCGCACGTATGGCAACCGCCGACGGCCGCAAGATCCTGGCTCGCCGCCGCGCCAAGGGCCGCAAGCGCCTGAGCGCTTGA
proS	Proline--tRNA ligase	1	1	1	1	1	1	1	1	1	1	1	1	1	1	1	1	1	1	>proS ATGGGCTTTCCGCCCAAGCGAAGCCCGATGCGTCTTTCCCAGTTCCACCTGCACACCACCAAGGAAACCCCGGCCGACGCCGAGCTGGTCAGCCACCGTCTGATGCTGCGCGCGGGCATGATCCGCAAGCTGGCCTCCGGGCTGTACACCTGGTCGCCGCTGGGCCTGCGCGTACTGCGCAAGGTCGAAGCCATCGTGCGTGAAGAGATGAACCGTGCTGGCGCAGTGGAAGTGCTGTTCCCCACCATCCAGCCGCGCGAGCTGTGGGATGCCACCGGCCGTTGGGAAAAGTTCGGCGGCCAGTTGCTCAAGATCAAGGACCGCAAGGAGCAGGAGTTCTGCTACAGCCCTACCGCCGAAGAGGCCGCCGCTGAATTCGCGCGCCAGGAAATC…
group_1381	hypothetical protein	1	1	1	1	1	1	1	1	1	1	1	1	1	1	1	1	1	1	>group_1381 ATGAAGATGAACGTCTTGCTACTCGCACTCGTTATAGCTTCTTCCGCCCCACTCGTCGCTTGGAGCGCCGATCTTGGCCAACCCTTGACTTGGCAAGCATCCCAGGCCGCAAAGCTCAATCAAACACCGGACCTTGCTAGGGTCGCTGAGAGGCTTATCGTCCAATACGACCTTGATGGCGACACCGTGCAACCCACAGTTGGCGAAGCCAAGTTCATTGACCTGGATGGTGATGGGACCTTGGAGCTTGTTGCACTGGTTGACTACTCCGGCCGTCTGTTCTTCAACAATCTCGCCATCATTACAGCGCGAACAGGCAGTCCGGTCGTTACGATCTATCGAAGCAACGGGACAAACATGCATGATCTGGATCAGCGGATCATTTCT…
group_1382	hypothetical protein	1	1	1	1	1	1	1	1	1	1	1	1	1	1	1	1	1	1	>group_1382 GTGCAGACCGATACCACTTTCACCGCGCCGAGCTTTGTGGTGATCGAGCCGGTGCGCAGCTTCGACAATGCCTCGCTCACGGACTGGACTGTGCGCCGCCTGGCACCCCAATGCGAGGTGTATACCGACGGGTTGGCCTGCTTCCACCGCCTAGAAGAGGCCGGCCACGCGCACACCCGCTGGACACCGGTGGTGGGCGCGCTGCGACAGAAGCTGCTGGTGCCCGCTGGGTCAACGTTGTGCTGGGCAACCTAA
motB	Motility protein B	1	1	1	1	1	1	1	1	1	1	1	1	1	1	1	1	1	1	>motB ATGGCCCGTCGTCGCAAACACCACGAAGAACATGGCAACCACGAAGCGTGGGCAATTCCGTATGCCGATCTGATGACGCTGCTGCTGGCGTTCTTCGTGGTGATGTACGCCATCTCTTCGCTCAACGAAGGCAAATACAAGGTCATGGCGCAGGCCCTGACCAGCGCCTTCGGTGGCTCGTCGAACAAGGCCAGCCCGGTGCAGCTGGGCAAGACCCAGAGCCTGGGCGCCGATCACGACCGCCCATCCGTGATCAAGGCCGGGGCGCCGATGGCGGCATCCAATGGGCCGACCGACCCGACCCTGCTACCCTCGATGGCCGCGCAGATGCGCATGCCGGTGTCGCTGCGCAACCAGGCGCAACTGGCGCGCGCGCAGCGGCAGATGGATGCG…
aceA	Isocitrate lyase	1	1	1	1	1	1	1	1	1	1	1	1	1	1	1	1	1	1	>aceA ATGAGCACTACACTGCAAAGCGCCGAACAACTGCAGCAGGACTGGGCCAACAACCCCCGCTGGAGCGGCATTACCCGCAATTACAGCGCCGCCGATGTGGTGCGCCTGCGCGGCACCGTGCATGTCGAGCATTCGCTGGCACGCTTGGGTGCAGAAAAGCTGTGGAACTCGCTGCATGCCACGCCGTTCGTCAATGCGTTGGGCGCGCTGACCGGCAACCAGGCGATGCAGCAGGTCAAGGCCGGTTTGAAGGCGATTTACCTGAGCGGTTGGCAGGTCGCCGCTGACGCCAATCTGGCCGGGCAGATGTATCCGGACCAATCGTTGTACCCGGCCGATTCGGTGCCGGCGGTGGTCAAGCGCATCAACAACACCTTGCTGCGCGCCGACCAG…
group_1385	hypothetical protein	1	1	1	1	1	1	1	1	1	1	1	1	1	1	1	1	1	1	>group_1385 ATGCACCGTTACCGCGACGCCCATGCCGCGGCTGACGCGCCGAGACGGAGCCGAGCCACCGGCCGTCACTGCGCTACGCTGGAAGTCAGGGTCATTCCTACAGCCCGCTTCGCGCAACATCCCGTGCGTTACATCTGTGCATCGCCATCCACACACGCAAACGCGTTGTCGCATCGCATGCCATCGCAACCGGCATTCACCGTCGCATAG
glgB_2	1,4-alpha-glucan branching enzyme GlgB	1	1	1	1	1	1	1	1	1	1	1	1	1	1	1	1	1	1	>glgB_2 ATGATGAGTGGAGTAATGACAGCAGTGAGTAATCGATGGGATCCCGGCGTGGTACGCGCCCTGGCCGAGGCACGCCACGGCGATGCATTCGCCGTTTTGGGCGCACACCCAACTGACAGCGGGCGCGTCTTGCGCACCTATCTGCCTGGCGCCGAGCGCGTCAGTGCGGTGCTCGAGGACGGACAGGTGGTTCTGCTGGACGCCGGTCCCGAGCCGGGCCTGTTCTCCGGTGATTTGCCGGCGCAGGGCCGGTATCGGCTGCGCATCGGCTGGCCCGGTGGCGAGCAGGAGACTGCCGACCCGTACGCGTTCGGTCCGCAACTCAGCGACTTCGACCTGCATCTGATCAGCGAAGGCCACCATCTGCAGCTGGCCGACGCACTGGGCGCCA…
pstS_1	Phosphate-binding protein PstS	1	1	1	1	1	1	1	1	1	1	1	1	1	1	1	1	1	1	>pstS_1 ATGAAATTGCAGTCGGCCAGCCTGACCGCCCTGTCCCTCACCATCGCCCTCGCCCTGGCCGCGTGCTCGCCCGGCAAGGACGCACAGTCCGGCGACGCCGCAACGGGCGCACCGACCGCAGGCGCCACTGCCAGCGACACCAGGGGTGCTGAAATCTCCGGCGCCGGCGCTTCCTTCATCTACCCGCTGGTGTCCAAGTGGTCGGCCGACTACAACGCCGCCACCGGCAACAAGGTCAATTACCAGTCGATCGGCTCCGGCGGCGGCATTGCACAGATCAAGGCCGGCACCGTGGACTTCGGTTCGACCGACAAGCCGCTGGACAGCGCCGAACTCGCGCAGGCCGGCCTGGGCCAGTTCCCGTCCGCCATCGGCGGCGTGGTGCCGGTCG…
carA	Carbamoyl-phosphate synthase small chain	1	1	1	1	1	1	1	1	1	1	1	1	1	1	1	1	1	1	>carA ATGCCGGGGCAGTTGCCTTTACAATTCTCGCTTGCCCGAACCAGCGTCGGACCGGTCCCCAGCACCGCGTCCGCGCTTTGCTGCAACCGGAATTTGGCCGGAAGCGCATCGGAGTCCCAGGCAGCCAGAGCGAGACCCCACGTGACCCAACCCGCAATCCTTGTCCTCGAAGACGGCACCGTGTTCGAGGGCGAATCCGTAGGCGCCAACGGGCTTTCCGTCGGCGAAGTGGTGTTCAACACCGCCATGACCGGCTATCAGGAAGTCCTGACCGATCCCTCCTACGCCCGCCAGATGGTCACGCTGACCTATCCGCATATCGGCAACACCGGCTTCACCGATCAGGACGACGAGGCCCGCAAGATCTGGGCCGCCGGCCTGATCGTGCGTGAT…
group_1389	hypothetical protein	1	1	1	1	1	1	1	1	1	1	1	1	1	1	1	1	1	1	>group_1389 ATGTTTGTGCCAAATCAAGGTGGTGCGGGAGGCGGAGCTGGCGATGCACGTCGAGCGTCAGACGGGCGGTCTAGGTGCCAGACATCACCCGATGTGTTGCCGCTCGGCTACCTGCGATTGACTGTGCAACTTACAGACCAAGCCAGACTGCCTGGCATTGCTGTCACTCAGCGCGGCGTGTGCCCAACCGCGCGGATGCCTTTAAAAGGCGTGTTCTTTCTGGAAGAACGGGACTGCAGATACCCGGCCGTGCCCGTGGGCAACGCGACCGGGTGA
group_139	hypothetical protein	1	1	1	1	1	1	1	1	1	1	1	1	1	1	1	1	1	1	>group_139 ATGACAAACTTCCTTAACAGATCATCATATTTCCGCCTTGCAATAACGCTACTTGCTGCTCTGATTGCACCTTCATTATATGCAAATAAAATTTCAGCAGCGACAGCAGCGACAGCAGCGACAGCAGCGACAGCAGCGACAGCAGCGACAGCAGCGACAGCAGCGACAGCAGCGGATGCTGCCCGTACCTTTGAACTAGCCGAAGAAATTTCGAGAAATCTCAAAAAATCACCCTCTGAATTTATTAATTCATGGCCTGGGGCCAGAATTTCGACGCCGAATCTGAAAAACGAAGGAACGTATAAGGTTAGCGGAGGAATATTAAAAATAGGCGACCATCTTACTGCCAAGAACTCTTCCATATCAATATCAGCAGATAAAAAAAATA…
group_1390	1-deoxyxylulose-5-phosphate synthase YajO	1	1	1	1	1	1	1	1	1	1	1	1	1	1	1	1	1	1	>group_1390 ATGTCCCAACCCCGCGCACTCGGCCGCTCCGGCCTGCAGGTTCAACCGATCGTCTTCGGCGGCAATGTGTTCGGCTGGAGCGCCGATGAGGCGACCTCGTTCGCGTTGCTCGACGCGTTTGTGGATGCCGGCTTCAATCTGATCGATACGGCCGATGCGTATTCTGGTTGGGTGCCCGGCAACCGTGGCGGCGAATCGGAAACCATCATTGGGCGCTGGCTTGCACGCAGCGGCAAGCGCGACAAAGTGCTGATCGCCACCAAGGTGGCCAAGTGGAGCGAGCATCCCGGTCTGTCGCCAGACAACATCGCCGCGGCGGTGGAAGATTCGTTGACGCGTCTGCAGACCGATGTGATCGATCTGTACCAGGCGCACGAAGACGATGAG…
etfA	Electron transfer flavoprotein subunit alpha	1	1	1	1	1	1	1	1	1	1	1	1	1	1	1	1	1	1	>etfA ATGGCCAAGGTTCTCGTTGTTGCCGAACATCTCAACGGTCAGCTCAATGCGGCCACCGCCAAGACCCTCAGCGCTGCGCTGGCGATCTCGGCCGACTCAATTGATGTGGTTGTGCTGGCTGCCGACCCGGCCGCGGTTGCAGCGCAGGCCGCGCAGTTAGCCGGTGTTACCCGAGTGTTGACGGTGGCGAACGCCGCAAACGAACACGCCATCGCGCAGGTGCTGGGGCCGCAGATCGCCCAGCTTGCCGGCCAGGGCTACACGCATGTCTTCGGACCCTCCACCACCTTCGGCAAGGACCTGATGCCGGTCGTGGCTGCGCTGCTGGGCGTCAACCAGATCTCCGATCTGATGTCGGTCGAAGACGCTTACACCTTCAAGCGTCCGATCTAT…
group_1392	hypothetical protein	1	1	1	1	1	1	1	1	1	1	1	1	1	1	1	1	1	1	>group_1392 ATGAACGAATCTCTATTGCAGATGGTGCTCATGCATAAGCGCAGTTGTGCGGATGTGAGAGCCCAGGCCACGAGACGTGCGTTTGCATGCCGCATCCATCTCGACGCCATGGGCGAGGGCGGGCAATGA
ald	3-succinoylsemialdehyde-pyridine dehydrogenase	1	1	1	1	1	1	1	1	1	1	1	1	1	1	1	1	1	1	>ald GTGCTGGTGCCGGCGCAGCGCCGCGAGGAGATGCTGCAGGCGTATTGCGCGCCATTGAGCGCAGTGAAACTCGGCGACCCATTTGCTGCCGACACCAGCATGGGTCCATTGGCGTTGGGCCGCCAGCTCGAACGCGTGCAGTCCATCGCAAAAGGCAGCGCCGAAGGCGCGCGCCTGGTCAGGGGCGGTGGCCGCCCGGCGCACTTGCCGCGCAGCTTCTTTGTCGAACCGACGGTGTTCTCCGAATTCACACCGGACATGACCATTGCGCGCGAGGAAATCTTCGGGCCGGTGGTGAGCTTCATCGACTACCAAGACGAAGCCGATCTTATCGCCAAAGCCAATGCCAGCGACTACGGTTTGCACGGCAGCATCTACAGCGAAGATGCCGAAC…
group_1394	hypothetical protein	1	1	1	1	1	1	1	1	1	1	1	1	1	1	1	1	1	1	>group_1394 ATGAGCATCGGCTCGTTTGAAAATACCGAGTTGTTCGACGCTGCGCGCTTGTGCCTTGCTCAGGCCGACCCGCTGCAGAAAGTTGCGTTGACCCAACACTACGCAGCGGCCTTTCGCGCAGGCCATCTTGCGATCGATCCGGCAGCGCCTGCGCCGGAGCCGATCCGCATGCCGGGCCGTCCGCCCACGCCGCTGCTGGTACATCCGCGCGATTTGCCGCGTCGTGGATTAGGCACGCCAGAAGGGCGCGCTGCGTTTATCCACGCGATTGCGCATATCGAACTCAACGCGATTGATCTAGCCTGGGACGCGGTGTATCGCTTCCATGGTTTGCCGCAGGCGTTCTATGCCGATTGGGTGGCGGTGGCCGATGACGAATCGCGCCAT…
group_1395	hypothetical protein	1	1	1	1	1	1	1	1	1	1	1	1	1	1	1	1	1	1	>group_1395 ATGAGACCGCCCCCGCGCTCGCGCACGATTTACCTGCTGCCGAACCTGTTTACCACCGCCGGGCTGTTTTCCGGTTTTTACGCCATCATCGCCGCCGCCAATGGGCAGTTCGTCCAGGCCGCCATGGCGGTGTTCGTGGCTGCGGTGATGGATGGGCTGGATGGCCGGGTTGCGCGCCTGACCAATACCAGCAGCGAATTCGGCGTGCAGTACGACTCGCTGGCCGATCTGGTCAGCTTCGGCATGGCCCCGGCGCTGGTGATGTACCACTGGTCGCTGTCGGCGCTGAAATACGACAGCAATGTGATGGGCCGGGTCGGTTGGTCCGCTGCCTTTCTCTACGCGGCCTGCGCGGCGCTGCGGCTGGCGCGCTTCAACACCCAGGTG…
surA_2	Chaperone SurA	1	1	1	1	1	1	1	1	1	1	1	1	1	1	1	1	1	1	>surA_2 ATGGTTTCCACACGTGTGTTGCCTGCCGCGCTAGCGGCGAGCCTGATCTTCTGCGTGGCAGTGGCGCAGGCCGCCACTGCCGCATCCGATGTCCGCAGCAACCAGGCACCGGTGCTGCAGATCGGCAAACAATCGCTCGATGCGCAGGAGTACCGCGCGCTTGCGCTGGCCGGCCTGCCACAGGATTTCAATCCGGCCAGTGCGGCCGACCCGGAGTTTGTGCGCGAATTCGCCGATCGCCTGTTGCTGGTGGAGCAGGCCCGGCGCGTGCATTTGCAGGACGACCCGGTCGTGGCCGCACGGATCCGTCAGGCGACCGATGCGATCCTGGCCAAGGCCGTGCAGACGCGTGCACGCGAAAGCGCGCGTATCGATGCTTCGCAGATAAAAG…
hemE	Uroporphyrinogen decarboxylase	1	1	1	1	1	1	1	1	1	1	1	1	1	1	1	1	1	1	>hemE ATGCTCAAGAACGATCGCCTGCTGCGCGCCCTCAACCGTCAGCCCGTGGACCGCACCCCTGTGTGGTTGATGCGCCAGGCCGGCCGCTACTTGCCGGAATACCGCGCCACCCGCGCGCGCGCCGGCAGCTTCCTGGGCATGGCCAAAAACCCGGACATCGCCTGCGAAGTGACCTTGCAGCCGCTGCAGCGCTTCCCGCTGGATGCCGCGATCCTGTTCTCCGACATCCTCACCATCCCCGATGCGATGGGCCTGGAGTTGTATTTCGTCGAAGGCGAAGGCCCCAAGTTCCGCCACCCGGTGCGCGATGCTGCTGCCATCCACCGTCTGGGCGTGCCGGACATGGAAACCGAGCTGCGCTACGTGATGGATGCGGTGCGTGTGATCCGCCGC…
nupX	Putative nucleoside permease NupX	1	1	1	1	1	1	1	1	1	1	1	1	1	1	1	1	1	1	>nupX ATGCCGCTCACCTTGCCCCGTGTCACCCCCTGCTCTAGGCTTTCTGTTTTGCCGTCAGCAGCCCCGGGGATTGGAATGGTCGAAGGTTTGGGAAGGATCGGTCTCGGCCTGTTCGGTCTGGCGGTGCTCATCGGCATCACCTGGTTGTTTTCGAGCAACCGCCGCGCGATCGACTGGAAGCTGGTCGCCACCGGTCTGGCCCTGCAGATCTCATTCGCCGCACTGGTGTTGCTGGTGCCGGGCGGGCGCGACGTGTTCGACGCGCTGGGCAAGGGCTTCGTCAAGGTGCTGAGTTTCGTCAATGAAGGGTCTACCTTCATTTTCGGCAACCTGATGAACATCGACAGCTACGGCTTTATTTTTGCGTTCCAGGTGCTGCCCACCATCATCTTC…
group_1399	hypothetical protein	1	1	1	1	1	1	1	1	1	1	1	1	1	1	1	1	1	1	>group_1399 ATGACGCAGTACACCACTGTCGAATTGCACGGCTTGCTGGCCGAGCGCTACCGTGGCCAGCCAATCCATGTCGAACTGATCGACGGCCTGGAGCCGGCCATCAATCTCACCCTGGCCGACCATGGCGACATGCAGATCCAGGTTGCCGCTTCCGGCTCACAGGTTTTCGTGTCCACGCTGCTGGCCCATGCCGACCACGTCAACGACCGCGCCGCCTTCAACGACGCCTGCCTGCGTCTGAATCCGCTCAACCCCTTGTCCAACCTGGGCTTGGTCCAGGTCGACGGCGAGGACCGCTACGTGGTCTTCGGCGAACTGTCAGCATCGTCGACGCTCGACCAGATCGACGAAGAAATCCAGACCCTGGCGGCCAATACGTTGGAAGCC…
group_140	hypothetical protein	1	1	1	1	1	1	1	1	1	1	1	1	1	1	1	1	1	1	>group_140 ATGACGGAACAACTCGTTATCCACAGGCATGACTATGATGCCGGGAACCAGGGTCTGAGCTGGGCCCGCATTATCGGCATTGCTTTTGTAATTGCTTTGCACCTCACTGCACTGATGATGTTGCTGATCCCTGCAGTGGCGCCGAAGGCTCCGGCAGAGAAGGAGCGCACCACCATGGTTACCTTGGTGGATGCACCGCCTCCTCCTCCCCCGCCGCCGCCGCCGCCGGAAGACAAGCCGCCACCGCCGGTCAAGAATCTGTCGCCGCCGAAGCCGTCACCGGTTCCGCCGCCGCCGGAAGCTCCGGTGGTCGACGTTCCCGACCCGCGTCCGAGCGATATCGTCACGCCGCCCAGCCCGCCGAGCCCTCCGGCTCCGCCGAGCGACA…
group_1400	hypothetical protein	1	1	1	1	1	1	1	1	1	1	1	1	1	1	1	1	1	1	>group_1400 ATGGCTGAGCCACGTCCATCCAGCCCGCGTGCCACCACGCAAGCCGCCACCGACTGGTATCTGCTGCTACACGAGGGCCAGCCCAGTGCGTCCCAACAGACTGCGTTCCTGGCCTGGCTGCGTGCCTCGCCGACGCATGTGGCCGAGTATCTGGCGGTGGTGCGGCTGTTTGCCGATTTACCCTTGGCAGCGCAGCAGCAAGCCATCGAGGTTGACGACTTGTGCCGGCGCGCGCTGCACGACGAAGGGGTAGTGGTGCCGCTGCGGCGCACGGCGGCGTTCGACCCGGTGCCGCGGCAGGGCAATGCACGTGCCGCGCGCAAACGCAACGTTCCTGCGCGCCGGTGGGCGCTGGCGGCCAGCGTGGTGATTGCCATGCTCAGTGCC…
tcdA	tRNA threonylcarbamoyladenosine dehydratase	1	1	1	1	1	1	1	1	1	1	1	1	1	1	1	1	1	1	>tcdA ATGAAAGCACAATGGCGTGAACGCTTTGCCGGTATCGACCGGCTGTATGGAGTCGGCACGGTCGAGCGCTTGTCGGCGTGCCGCGTGGCCGTGGTCGGGATGGGCGGCGTGGGCTCGTGGGTGGTCGAAGCGCTGGCGCGCACCGGGGTGGGACACATCCGCCTGATCGATGCCGATGATCTGTGTGTTTCCAATACCAACCGGCAGTTGCCGGCACTGGCCGGGCAGTACGGGCGCAACAAGGCGCGCGCAATGGCCGAGCGCTGCGTGGCAATCAACCCGGACATCGAAGCCGATGCGGTGGAGGCGTTTCTGACCTCCGGCAATATCGAAACGCTGCTGGGCGAGGGCTTCGATCTGGTGATCGATGCCTGCGACAGTTTCCGGGTCAAG…
group_1402	hypothetical protein	1	1	1	1	1	1	1	1	1	1	1	1	1	1	1	1	1	1	>group_1402 ATGAACGTGCCGTATCAGATTCCGGGCCGTGCCCCGGACGAAGACCGCAGTCAGAACGTATCGACGTATTGGCGCGAACGCTTCACTGAAGAGCCGTATTACACCGAGGGCGATCGCTACGAAGATTATGAAGGCGCTTACCTGGCTGGTCATGAGGCGCGCATCCGCGACAACGCGCGCGCCTACGATCAGGTTGAAGCCGAGTTGCATCGCGATTGGGAAGCCAAGCGCGGAACGTCGTCCCTAAGCTGGAGCAAGGCGCGACACGCGGTCAGACGCGCCTGGGAAAACGCAGCCGATTTCGTGACTGGCGACGATACCCACAAGCGCTGA
rpiA	Ribose-5-phosphate isomerase A	1	1	1	1	1	1	1	1	1	1	1	1	1	1	1	1	1	1	>rpiA ATGTCCGAAGCAAAACGCCTGGCCGCCGAGAAAGCGATCGATTACGTGGAAGACGGCATGATCGTCGGAGTCGGCACCGGCTCGACGGTGGCCTACTTCATCGACGCACTGGGCCGCATCGGCCATCGCATCAAGGGTGCAGTGTCCAGCTCCGAACAAAGCACCGCGCGCCTGCGCCAGCACGGCATCGAGGTGCTGGACCTCAACCACACCGGCAATCTGTCGCTGTATGTGGACGGTGCCGACGAGTGCGACCCGAACCGCTGCCTGATCAAGGGCGGCGGCGCCGCGCTGACACGCGAGAAGATCATCGCCGAGGCCAGCGAGCGCTTCATCTGCATCGTCGACCCGAGCAAGCAGGTGCCGGTGCTGGGCAAGTTCCCGCTGCCGGTG…
group_1404	hypothetical protein	1	1	1	1	1	1	1	1	1	1	1	1	1	1	1	1	1	1	>group_1404 GTGCGCTTCAAGTTCGATGGACTCTATAACCGCCGCCAGTCGTCGCAGCAGTTGGCCGGCTTTCCGCTGGCCTCGGTCAACACCGGCATCCTGTTAAGCGGCGACAGCTACTACAACCCCTACAACAGCGCCTACGGTGGCGATGGGCGCGATGTCGGCTGGTCGCATCGATTGACCGCATTCGCGCGCACCTACCAGCAGGACGTCAAGACCTCGCACGTGTACACCGGGCTGGAAGGCGACTTCCAGTTTGCGGACAGGCAGTTCAGTTGGGATGTCGGCTTTGCGCACAATCAGACCGACCAAACCGAAACCCAGTACGGCGATGTCAACCTGCTCAACCTCAGCAACGCGCTCGGTGCATCGGGCATCGTCAATGGCACCTTG…
menB	1,4-dihydroxy-2-naphthoyl-CoA synthase	1	1	1	1	1	1	1	1	1	1	1	1	1	1	1	1	1	1	>menB ATGGCGGAGGTCAGCGCAACCGACGACGCACCTGTGCTGTTTGAGCAGCGCACCTGTGCCGATGGACATCGCATCGGTATCGCTACCTTGAATGCGCCCAAGACGCTCAATGGTTTGTCATTACAGATGACGCGGCTGCTGGATACGCAGTTGCGCGCCTGGGCCGACGATGCGCAGATCGCGTGTGTGGTGTTGCGTGGCGCCGGTGAAAAAGCGTTCTGTGCCGGCGGCGATCTGCATGGCCTGTACCAGAGCATGCGTGCGCATCGCGATGCAGTGCCCGACAGTGCAGCGCGACGCGCAGCGCCGCAGGCCAACGCGCATGCCGCTGCGTTCTTCGAAGAGGAATACCGGCTCGACCACCGCATCCACACCTACCCGAAGCCGCTGCTG…
group_1406	hypothetical protein	1	1	1	1	1	1	1	1	1	1	1	1	1	1	1	1	1	1	>group_1406 ATGGCTGTCTACGTCGACGATGCGGTGCACCTGTGGCGCGATCAGCGCTGGGCGCACCTGCTCGGCGATACGCTGGACGAGCTACATGCCATGGCGGCGCGGCTGGGCATTCCCCGCCGCGCCTTCCAGAACAAACTCAGCGGCGCGCACTACGACGTGCCCGCACCGCTCCGCCTTGAGGCGATTGCCCTCGGCGCCATTGCCATTTCCCGCCATACCGACCGCGCCTTGCTCAAGGCATTGATCGCCAATGCGCGAGCGCAGGCACGCGGCGAGCACGCATAA
group_1407	hypothetical protein	1	1	1	1	1	1	1	1	1	1	1	1	1	1	1	1	1	1	>group_1407 ATGTCCACGTCGGGACCTGAGCGGCGCCAGCTGCATTACTTCGCCGATTACGAAGGCTATTGCGACGGTCGGCCGGTGCTGTGGGGACAGCTGGCGCATAGCGTGGACGTGCCAGCCGATGGCGAGCTGGATGCAGCCGGTGTGGTGTGCGCGCTGCGCCGACGTGCGGCCGAGGCGCATGGATTGGAAGCAGGGCAAATTCGCCTATGCCAGGTCACGCGGCTGTAG
group_1408	hypothetical protein	1	1	1	1	1	1	1	1	1	1	1	1	1	1	1	1	1	1	>group_1408 ATGGCCAAATTGCTTGGCGAGGCTGTAGCCAAAACCGCTGGCGCCCATGCTCGAGATCGACAGCCCGCCGGTTGCCACAATCAACGATTGCGCCTGCACGCGGCCCTGGCTGGTCTGTACGTCAAATCCATCGCTGCTACGCTGCACCGACAGCACCTCGCACTGGGTGCGGATCTGCACACCGGCCGCTTCGCATTCGTCCAGCAGCATGCGTACGATCTGCTTGGACGAGATATCGCAGAACAACTGGCCCAGCTCTTTCTCGTGATAGGCAATGGCATGCCGTTCGACCATCTCTACGAAATCTGCCGGGCTGTAGCGTGCCAGCGCGGATTTGCAGAAGTGCCGATTGGCCGAAATGAAATTGCCGGGAGTGGTGCCGGTATT…
tam_2	Trans-aconitate 2-methyltransferase	1	1	1	1	1	1	1	1	1	1	1	1	1	1	1	1	1	1	>tam_2 ATGCGTGCCGGATTTCCCATGCTGCGCGAACGGCTGCAGCAACTGCCCGAGCTGGACAGCGTCGATGGCGTGTTCGTGCAGCGCGGGTTGGCTGACGACCCGTTCGAGCAGCAATATTTGGAGATCCGGCACAAGGAAGGGCGACTCTACACCGATGCGCAGGTGCGCAGCCTGCCGCGTCCGAGCGGAAAACTCGGGGCAACGCTGGAATGGCGCGTGCGCGCGCTGTCCAGCAGTTTGCTGATGCAGCACCTGCAGACGCGCGCCAACGAAGGCGCCATCCTTGAGCTCGGTTGCGGTAATGGCTGGCTATCGCGGTTGCTGGCGCAGTCGCTGCAACGCGACGTCTGCGGCATCGACGTCAATCGCACCGAACTTACCCAGGCCGCGCG…
copB	Copper resistance protein B	1	1	1	1	1	1	1	1	1	1	1	1	1	1	1	1	1	1	>copB ATGCAGGCGTGGTTGGCGACCGCGTGTTTGGCAAGTGCATCTGCGGTTGCGCAGGAGCATCGGCACGATGCGATGGAGGACGCACCACAGGCGATGCAGGACCATGCGATGCAGATGACCGATGGCGTGCATAAGACGCCTGCATCATCTCAGGCTGCACGCATGGACCACGCCGCCATGTCGCACGATGACATGGAGACTGGCGCCATGAACCACCAGGCAATGGATCATGCCTGGATGGACCACTCGAAGATGGACCACACGCGGCCCACCAACACCGCAATCACCGGCAACCTTGCCAATACAGGCAGTACCGCACTTCCACGCGAGCCTATCCCTACACCCACCGCGGACGACATCGCCGCCGCATTCGCGCCATTGCAATCGCACGCG…
group_1411	hypothetical protein	1	1	1	1	1	1	1	1	1	1	1	1	1	1	1	1	1	1	>group_1411 ATGAGCCCCACCAATACCGATCAGCTGAAGGAAAACCTGAGCGAAGCCGGCACCCACCTGAAGTCGGCAGCCAGCGCCGCCGGCGAAGCCGTCAAGGGCGCCACCAGCGCTGCTGGCGATGAGCTCAAGCTCGGTCGCGCCAACGTCAAGGCCGAACTGTCGGACACCGCGCTGGCCGGCATGGCCGCAGCTGAGTTCGGCGGTGCCGCTGCCAAGGAACAGATGGACGTGCTGGTCGCCAAGGGCAACGATCTGCTGGAAAGCGCCACCGACCTGATCCGCGAGCGTCCACTGGCTGCCTTCGGCGTGGCCTTCGCCGCCGGCTGGGTCATTGCCAAGCTGGCACGTAGCAACGACAACTAA
group_1412	hypothetical protein	1	1	1	1	1	1	1	1	1	1	1	1	1	1	1	1	1	1	>group_1412 ATGATGCGTTTGTTTGCTCGATTCAAGCCACAACGGCGCGGCCAGGTTGCCGCTCTTTTGTGGTTCATCGCGTTGCTGGCGGGCAGCATGCCGCTGCTTGCCGCCGCCGAAGAACTGCCACGGTTCTTCACCAAAGACGGCCGCCATGCGGTGTTTGTCGATGGTGCGCCGTACACCATCCTGGCCGCGCAACTGCATAACTCCAGCGCGTGGCCGGCGGTATTGCCGCAAGCCCTGGACGAGGTGGTGGCGCTGCATGCCAATACGGTGGAAGCACCGGTGTATTGGGAGCAGTTCGAGCCGGCGCAGGGCCGATTTGACAGCACTAATGTGGACGCGCTGATTGCCGGCACCCGCAAGCGTGGCCTGCGTGTGGCCTTGCTGTGG…
group_1413	hypothetical protein	1	1	1	1	1	1	1	1	1	1	1	1	1	1	1	1	1	1	>group_1413 ATGCCGCTGCCCTGGGAAGCAGTGCCTTGCCAAGGGCGCAATCGCATCGGCCAATGCCTCGTCGCGTCAACCCCTCATCGCCTTGATGGCGCCTTGTTCCCGGTGGTGCTTTGCATGCAGATACCCGATGCACCCGCGTTGAACCTGATCCAGGCAACGTTACTGCCAGGCGGCGTCAACGCCACTCCCGGGGCGCGCCTGCCGGCCAACGAAGATGAGCGCGTGGAGGCACTTCATGCCTACCGCCTGCTGGACACCGCACCGGAGCCGAGCTACGACGCGTTCACCTCGATCGCAGCCGCGCTCTGCCGGATGCCGATGGCGCTGATCTCGCTGGTCGATACCCATCGGCAATGGTTCAAATCCAGGCTCGGCATGCAGCAGAGC…
aspA	Microbial serine proteinase	1	1	1	1	1	1	1	1	1	1	1	1	1	1	1	1	1	1	>aspA ATGACTCCTGCTGCTCGCTGTTTCGCAGTAATGCACTCTTTTCGCAGGCGCCCGCTCGCATCGCTGATCTGCGCGCTGCTGATCGGAAGCGCGCCGCATTCGGTGCTGGCTGCAACCCCGGCCGTCGCTGTCACGCCCATTGCAAACGCTACTGCAAGCACCAACGCGACACACAGCGCCACCGCAAAAGCCACCGGCACCGATCCGTTGTTCCGCTACCAATGGCATCTGCTCAATCAAGGCCAGCCGGTGTTCGGCGACCAACGTCCACGGCCAGGCGTCGATCTGGATGTGGACGTCCTGCACACGCTCGGCATCCGCGGAGCCGGGGTCAAGGTGGCGGTCATCGATGACGGGCTTGAGATTGCGCATGAGGATCTTGTCGACAACATC…
symE	Endoribonuclease SymE	1	1	1	1	1	1	1	1	1	1	1	1	1	1	1	1	1	1	>symE ATGGCTGCTCGTACTCAAATCTCCGCTCGCCGTTTGCTTACAGTTGGTTACAGTTCCTATCCGCGCAAGCGGGACCGCTGGCCGGCGCCGCCGGCTGTCCCATATCTGCGACTGCGGGGGCACTGGCTAAAGCTGGCAGGCTTTGCTGTAGGTCAAAAAGTGACACTCCACATTGCTGATGGATGCATCACGATCATCCCGAGCACGGAAATCTGA
nudE	ADP compounds hydrolase NudE	1	1	1	1	1	1	1	1	1	1	1	1	1	1	1	1	1	1	>nudE ATGAGCTCGCGCCTGCCGATCATCCACAAGATCACCGATCTGGGCGACGGGCCGTTCCGTCGCCAGCAACTGGATCTGGAATTTTCCAACGGCGAGCGCCGCATCTACGAACGTCAACTCAGCCAGGGTCATGGGGCCGTGGTGGTGGTGCCGATGCTCGATGCGCAAACCGTGCTGCTGGTGCGCGAATATGCCGCCGGCGTGCATCGCTACGAGCTGGGTCTGGTCAAGGGCCGCATCGACGCCGGCGAAACCCCTGAGCACGCCGCCGACCGCGAGCTCAAGGAAGAAGCCGGCTACGGCGCGCGCCAGGTCCAGGTGCTGCGTGCGATGACGCTTGCTCCTACTTATATGAGTCACCAATCCTGGTTGGTGCTGGCACGCGACCTCTAC…
group_1417	hypothetical protein	1	1	1	1	1	1	1	1	1	1	1	1	1	1	1	1	1	1	>group_1417 ATGACCGAAGCGCTTGAACTGATGCTCAACGGTGTGAGCCTCGTGGCGATGCCGACAGAGCCGGCGAACTTGGGCGATGCCGCACGCCAACGCTTCAGCAATGCCTCCTATGCCGGCTCACACAGGTGCTCGGCCATTGCAGCAGGCACCAACACCACCATGTGCTGCAGGATGTCCTTTCGATCGAACAACACGCGCGACAGTGTGCGCTGGTGA
gdx	Guanidinium exporter	1	1	1	1	1	1	1	1	1	1	1	1	1	1	1	1	1	1	>gdx ATGCCCTGGATCTATCTGTTGCTGGCCGGCCTGTTCGAGATCGGCTTTGCCATGGGACTGAAATACAGCGACGGCTTCACCCGCCTGTGGCCGACCGTGCTGACGATCGGCCTGGCCGGCATCAGTCTGTGGTTTATGACCCAGGCGCTGAAAACCATTCCGGTCGGCACCGGCTACGCGATCTGGACCGGCATTGGCGCGCTGGGCGTGACCATCGCCGGCATCGCGTTGTTCGGCGACAGCGCGTCGTGGTCGCGACTGGCGTGCATCGGTTTGATCGTGGCTGGCGTGATCGGGTTGAAGCTCGTGTCATAG
xcpT	Type II secretion system protein G	1	1	1	1	1	1	1	1	1	1	1	1	1	1	1	1	1	1	>xcpT ATGATCAAGCGTTCCATCACCCGCAGTCCGTCGCGCGCAGGCCAGGCCGGCATGAGCTTGCTGGAAATCATCATCGTCATCGTGCTGATCGGTGCGGTGCTCACGCTGGTCGGCAGCCGCGTGCTCGGCGGCGCCGATCGCGGCAAGGCCAACCTGGCCAAGTCGCAGATCCAGACGCTGGCCGGCAAGATCGAGAATTTTCAGCTCGACACCGGCAAGCTACCGAGCAAGCTGGATGACCTGGTCACCCAGCCCGGCGACAGCAGTGGTTGGTTGGGTCCGTACGCCAAGCCGGCCGAACTCAACGACCCGTGGGGCCACACCATCGAATACCGCGTGCCCGGCGACGGTCAGCCGTTCGATCTGATGAGCCTGGGCAAGGACGGCAAGCCC…
mmsB_1	3-hydroxyisobutyrate dehydrogenase	1	1	1	1	1	1	1	1	1	1	1	1	1	1	1	1	1	1	>mmsB_1 ATGAGCAAGATCGCTTTTATTGGCCTGGGCAATATGGGCGGGCCAATGGCCGCCAATCTGATCAAGGCCGGGCATCAGCTGCGGGTGTTCGATCTCGCACCGGCTGCCCTGGACGCTGCAGCAGCGTCCGGCGCGCATGCAGCCAGCTCTGCACAGGACACGCTGGCCGATGCCGAGATCGTGATCTCGATGCTGCCTGCGAGCCGCCACGTTGAAGGCCTGTATCTGGGCGACTCCGGCATCCTGGCGCAGATTCCGCCCGGCGCGCTGGTCATCGACTGCAGCACCATCGCACCAGTCTCAGCACGCAAGGTGGCTGATGCGGCTAAGGCGCGTGGCCTGACAATGTTGGACGCCCCGGTCTCCGGTGGCACCGCCGGTGCCGCAGCCG…
mfd	Transcription-repair-coupling factor	1	1	1	1	1	1	1	1	1	1	1	1	1	1	1	1	1	1	>mfd ATGCCGTCGCCTACCTTCCCCTCCCCGCCGCTGCCCAAATCCGGCCAACTCCGCGCCTACTGGCGCGCCCCGTCCTCTCCGACTGCGCTGGCGTGGTCGATCGCGCGGGCAGCCGAGGCGCATGCCGGCCCACTGCTGGTGATCGCACGCGATAACCAGAGCGCGCACCAGATCGAAGCCGATCTGCATGCATTGCGCGGCGAACACGCCGCGCTGCCGGTGGTGCCGTTTCCCGATTGGGAAACCCTGCCCTACGACCAGTTCAGCCCGCACCCTGAAATCATCAGCCAGCGTCTGGCTGCCCTGCACCGCCTGCCCGGCCTGACCCGCGGCGTGGTGATCGTGCCGGTGCAGACCTTGCTGCAGCAGCTGGCGCCACTGAGTTACATCGTCG…
rtcB	RNA-splicing ligase RtcB	1	1	1	1	1	1	1	1	1	1	1	1	1	1	1	1	1	1	>rtcB ATGAGTACTTCACAACACTTTGAATTTCTGCATGCCGAAGGCAGCACCCCGATCAAGGGCTGGGTGCGCGGCGTGCCACTGGAAGAGCAGGCGCATGCGCAGCTGCGCAATATTGCAGCAGTGCCGTTTGTCGGTCCGTGGGTCGCAGTGATGCCCGATGTGCATCTGGGTAAGGGTGCAACCGTGGGCTCGGTGATTCCGACCCGTGGCGCCATCATCCCGGCGGCGGTGGGCGTGGACATCGGCTGCGGCATGGCCGCGGTACGTACCACGCTGCGTGCCAACGACCTGCCCGACAACCTGGCGCAGTTGCGCTCCAGCATCGAGCGTAGCGTGCCGGTGGGCAACGGTCGTGGCGGCGAGCATCGCAAACTGCCGGACAGCATCGAAACC…
metB	Cystathionine gamma-synthase	1	1	1	1	1	1	1	1	1	1	1	1	1	1	1	1	1	1	>metB ATGAGCTTTCGTGACCCCACCGACGCCCCCTGTACTGCTGCCACTGCCGCCGTGCGTGCCGGTATCGACCGCGATACCGCCTACGGCGCGGTGACCCCGCCGATCGTGCTGTCGTCGAATTTTTCGTTCGATGGTTTCGGCAACAAGCGCCAGTACGACTACACCCGCAGCGGTAACCCGACCCGCGACCTGCTCGGCGAAGCGTTGGCCGAACTGGAAGGCGGCGCGGGCGGGGTGATCACCTCCACCGGCATGGGCGCGATCAATCTGGTGCTCAATGCGCTGCTGCAGCCCGGCGATACGCTGGTGGTGCCGCACGATGCGTACGGCGGCAGCTGGCGCCTGTTCAATGCGCTGGCCAAGAAAGGCCACTTTGCGCTGATCACCGCCGAC…
group_1423	hypothetical protein	1	1	1	1	1	1	1	1	1	1	1	1	1	1	1	1	1	1	>group_1423 GTGCTGATCGCGCTGGCCGAGCGCGCCGGTGAGGTCGTCAGTGCCGAGCAGTTGTTGGTCGAGGTGTGGCACGGCAGCTTCGACGGCGACAACCCGGTGCTCAAGACCATCGCCCAGTTGCGCCGCAAGCTGGGTGACGACAGCCTCCAGCCGCACTTTATCGAACCATCCGCAAGCGCGGCTACCGGCTGCTTCCAAAGGTGGTGTTTCCGGACGCTTACCGCGGTGCAGTGA
oleB	Cis-3-alkyl-4-alkyloxetan-2-one decarboxylase	1	1	1	1	1	1	1	1	1	1	1	1	1	1	1	1	1	1	>oleB ATGAACTACCCCGGCTATCCCTTTACCCCCAAGCGCCTTGAGGTGCGACCCGGTGTTGCGATGTCGTATCTGGACGAAGGTCCGCGCGATGGCGAGGTGGTTGTGATGCTGCACGGCAATCCGTCGTGGAGCTATTTGTGGCGGCATCTGGTGAGCGGCCTGGCCGATCGCTACCGCTGCATCGTGCCCGACCATATCGGCATGGGCCTGTCCGACAAGCCGGACGATGCGCCCGACGCACAGCCGCGTTACGACTACACGCTGCAATCGCGGGTGGACGATCTGGATACCTTGCTGCGGCATCTGGGCATCACTGGCCCGGTCACGCTGGCAGTGCACGATTGGGGCGGCATGATCGGGTTCGGTTGGGCGCTGTCGCATCACGCGCAGGTC…
nuoI	NADH-quinone oxidoreductase subunit I	1	1	1	1	1	1	1	1	1	1	1	1	1	1	1	1	1	1	>nuoI ATGAATAAGATTACCCACTACTTCAAGAGCTTGCTGCTGCTCGAACTGCTCGGCGGCTTGTGGCTGACGTTGAAATACACGTTCAAGCCCAAGTACACCGTGCTGTATCCGATGGAGAAGTTCCCGCAGTCGCCGCGCTTCCGCGGCCTGCATGCGCTGCGTCGCTATCCCAACGGCGAAGAGCGCTGCATCGCTTGCAAACTGTGCGAAGCGGTGTGCCCGGCGCTGGCGATCACCATCGACTCGGCCAAGCGCGAAGACGGCACCCGCCGCACGACGCGTTATGACATCGATTTGTTCAAGTGCATCTTCTGCGGCTTCTGCGAGGAAAGCTGCCCGGTGGACTCGATCGTCGAGACGCACATCCTCGAGTATCACTTCGAGAAGCGTGGC…
group_1426	hypothetical protein	1	1	1	1	1	1	1	1	1	1	1	1	1	1	1	1	1	1	>group_1426 ATGCTGACCTGTTACCGTTTCGGCATGGCCTGTGGCATTCTCCTCATTACTCATCCCGGCATCGGCGCAGCGTTATTGAACGTGGCGACGGGGCTGTTGCGGCATTTGCCGTTGAAGACCGAAGCATTCGATGTGCCATTCGATGCAGACCTGGACACGTTGCTGCCCCAGGCGTCGTCGGCGATGCGCAGGGTCGACAGCGGCGACGGCGTGCTGGTCATGACCGACCTGTACGGCGCCAGCCCCAGCAATCTCGCCAATCGTCTGGCCAAGCTGGGCACACCGGTTCGCCGGGTGTCTGCACTGAGCCTGCCGATGCTGCTGCGGGTGATGAACTACCCCGAACAAGGATTGCAGGAGCTGCCCGCCACTGCGGCGGCCGGCACT…
srpA_1	Solvent efflux pump periplasmic linker SrpA	1	1	1	1	1	1	1	1	1	1	1	1	1	1	1	1	1	1	>srpA_1 ATGCTTGTTCTGCCCAGCGCGCGCGTTTGCGCCGCGCTCTTGTTGGCCGCTGTCCTGTCCGGTTGTAGCCGTCAGGCCAGCACGCCAGCAGCCGCCAAACCCATTCCGGTCTCTGTGCAGGCGGTGGCCACCCAACCCTGGAACTCGACGGTGCAGTCGATCGCCACGGTGCGTGCGCGCGAATCGGTGGCGCTCACCGCAGCGGTCAGCGATGTGGTGGAGCAGGTGTATTTCGACAGCGGCGACGAGGTCAAGGCCGGGCAATTGCTGCTGCGTCTGCGCGGCAATTCGCAACGGGCCGCATTGACGGCCGCACAGGCCACCTTTGAAGAAACCGACCAATTGTATCGCCGCCAGTTGAGCCTGGTTGGCCAGCAACTGGTGGCCAAAT…
yiaA	Inner membrane protein YiaA	1	1	1	1	1	1	1	1	1	1	1	1	1	1	1	1	1	1	>yiaA TTGTTGCTGGGCGGTGCGGCGTATCTGATCGGGTTGTGGAATGCCCAGATCTTGCTCAACGAAAAGGGTTACTACTTCACGCTGCTGCTGTTCGGTTTGTTCGCATCGGTGTCATTGCAGAAGAGCGTGCGTGACCGCGCCGATGGAATTCCAGTCACCGGCTTTTACTACGCCATTTGCTGGTTTTCGCGGATTTCGGCATTGGTGCTGCTGACCATCGGCCTGATCAACGCCACGTTGTTGCTGAGCGAGAAAGGTTTTTACGCAATGGCCTATGCGCTGAGTCTGTTTGATGCGGTTGCGGTGCAGAAGAATACCCGCGATACGATGGAGATCAATGACGGACCGCGCAGTGCGCATAGCCTGCCACCGGCACTCGACTGA
group_1429	hypothetical protein	1	1	1	1	1	1	1	1	1	1	1	1	1	1	1	1	1	1	>group_1429 ATGAAGGTCGCAGTCGATACCAACGTCCTTGTGCGTGCTGTTGTGCGTGACGATCCCGCACAAGCGGACGTTGCCGCCGCAGTCTTGACCGATGCCGAGTTGATCGCGGTTGCGCTGCCGTGCCTATGCGAATTTGTTTGGGTGCTGATGCGTGTCTATGGCTTACAGCAATCTGACGCGGCCGACGCGATCCGGGCGCTACTGGCCGCCGCCAACGTGGAAGTGAACCGGCCCGCCGTGGAGGCCGGTTTGCTGGTGCTCGACGCAGGCGGTGACTTTGCCGATGGCGTCATTGCCTACGAAGGTAATTGGCTTGGTGGGGAAACCTTCGTTTCCTTCGATAAGAAGGCGGTGACACTTCTCTCTGCCCAAGGGCAATCAGCGCGT…
group_1430	hypothetical protein	1	1	1	1	1	1	1	1	1	1	1	1	1	1	1	1	1	1	>group_1430 ATGCTTGGGCCAATCACTGCGCTGTTGCTTTGCCTCTATGCGGTGTACCTGGCCATGACTGGTCAGGTGGTTGCTTGCCTGGTCACCACCTCGCTCGGCTTGCTGGCGATATGGCGCGGCTGGCAGATGCGCAGTGCCGAAGACACCGGCGCCGGCGGCGTGTGGCTGGCGTCGATCAATGTCGGCGGGTGCCTGGTGGCTTGCTGGACCGGTGGCGACGGCGCCCTGCCCTGGCTGTTCCCGGTCCTGGCCACCAATTATTTATTGTGCGGGCCGCGACGCGCGGTGTTGTTGAGCTTGCCACTGCTGGCGGCATTGCTGTTCTTGCCCGGTTTGATCACCAGCCCTGGCCAGGGCGTGTCGACGATTGTGGTGACACTGGTGACG…
group_1431	hypothetical protein	1	1	1	1	1	1	1	1	1	1	1	1	1	1	1	1	1	1	>group_1431 ATGCCGATGTCTTCCGAATTGCGTCCACGTGTTGGCTGTGGCGCCTTCATCCAGCGGGCCGATGGCCACCTGCTGCTGGTGCTGCGCGGGCGTGCGCCCGAGCAAGGCCACTGGGGCCTGCCCGGCGGCAAGGTGGACTGGATGGAAACGGTGGAACACGCGGTAGTGCGCGAAGTGCAGGAAGAAACCGGCCTGCACGTGCAGTTGCGAGGCGTGCTGTGCATCGTCAGCTACTTCGAGCCGGAGCTGACGCCGCAGCAGCATTGGGTCGCGCCGGTGTATGTGGCCGCGATCCGGGGCAGCGAGCATGCCGAGCGGCGCGAGCCGGAAGCGATCGCCGATATCGGTTGGTTCGCGCTGGACGCACTGCCGAAGCCGCTGACCACC…
group_1432	putative protein	1	1	1	1	1	1	1	1	1	1	1	1	1	1	1	1	1	1	>group_1432 ATGCGCGAATTGATCTTGTTGCGACACGCCCACGCCGAACCGGCCGATACCGGCCAGGCCGATTTTGATCGCCCGCTGTCGCCGCACGGCATCGCTGAGGCTGAAGCGGCCGGGCGTTGGCTGCGCGAGCAGCGGCTGGTGCCCGACCGGGTGCTGTGCTCGCCGGCCCGGCGCGCCCGAGAAACCCTGGAAGCGGTGCTCGAGCTCACCGGCTATATCGAACAACGGCTGGACGAACGCATCTATGAGGCCACACCCGGCACCCTGGCCAGCCTGGTGGACGAACATCGCGAGGCCGAGCGACTGCTGCTGGTCGGCCACAACCCTGGCCTGGAACGGCTGGCGGCGCTGATGCACAGCGGGCAGACCGGCGATTACCGCGGCATG…
group_1433	hypothetical protein	1	1	1	1	1	1	1	1	1	1	1	1	1	1	1	1	1	1	>group_1433 ATGAGCAAGCTGACTGTGATCACTGAACGCGCCCTGGAGCGTGCCCTGGAACTGGCCGGCACTGCAGGCGACCAGTTGCGTCATGCCGCGTCCAATGCGGGCGATCAGGCACGCAATGCTGGCAGCAGCCTGCGTCATTTCGGCCCGAGCGCGAGCGAATGGCTTAAGACCGGCGTCGCACTCGGTGCAGTGCGTAACGGTGGCAAGGCGGCCAGCAAGCTGGTCAAGCGCAACCCGGCCGTCACGGTTGCTGCAGCGGTCGCAGGCCTGGGCCTGATCGGCTACGCGGTGTACCGCAAGCGTCAGCGCGATCAGCAGGTGCTCGGCGGCAATGTGCATCGCCTGGATCGCGAACACGCCAGCAATGCCAACGCACGTCGTGCGGCT…
mtnB	Methylthioribulose-1-phosphate dehydratase	1	1	1	1	1	1	1	1	1	1	1	1	1	1	1	1	1	1	>mtnB ATGAATGCGACTACTGCCCCCCTGCCCTATAGCGCCGCGCGTCTGCACGAACTGGCGCACGTGCTGATCGCCAATATCCGAGAGCTGGCGCATGCCGGCTGGACACCTGCGACCAGCAGCAACTTTTCTCATCGTCTGGACGAACAGCACGCCGCCATTACCGTCTCTGGCCGCGACAAGGGTCGCTTGGTCGAAGAAGACATCATGGTGGTGGACTTCGACGGTTTGGCCGTTGGCCGCCCGTTGCGCCCGTCTGCCGAGACCCTGCTGCACACCCAGCTGTATCGCCGGTTTCCGGAGATCGGTTGCGTGCTGCATACGCACTCGCCGGTGCAGACGGTTGCCTCGCGCCTGTATGCAGGCAGCGGCGTGATCCGGCTGGAAGGCTACGAA…
pcaG	Protocatechuate 3,4-dioxygenase alpha chain	1	1	1	1	1	1	1	1	1	1	1	1	1	1	1	1	1	1	>pcaG ATGAGCCTGCATGCAACGCCGTCACAAACCGTCGGCCCGTATTACCGGCTCGGATTGGAGCCGCTGTATCGCGAACAGATCGCGCCCGCGCAGGCGACAGGCGCGCCGGTGCAGATCAGCGGCTGCATTTTCGATGGTGCAGGCACGCCGGTGGCCGATGCGGTACTGGAAGTGTGGCAAGCCGATGCGGCCGGCATCTATGCGCATCCGGCCGATGCCCGCTGCGAGGCCCACGACCCCAGCTTCGACGGTTGGGGCCGTGTGCCCACCGATGCGCATGGGCGGTTTTCTTTCAGCACCATCAAGCCGGGCAGGGTGGCCGGCCCCGGTGGCAAGCTGCAGGCGGCGCATCTGACCGTCCTGGTGTTCATGCGCGGCCTGTTGCGTGGCGCC…
group_1436	hypothetical protein	1	1	1	1	1	1	1	1	1	1	1	1	1	1	1	1	1	1	>group_1436 ATGAGCGCGGGCGACTTCGCACTGGATCTGTCCGATCCGCAGCAATCCGGCGTGTATCAGGCCGAAACCGACGATCTGGACACCATGGCGGCGCTGGCACGCGACGCCGGCTTGCGCATCCTGCGCGTGGATCTGGCCACCTGCAGCGACAAACGCATGTTACTGATGCGTCTGGCCACACAACTGGATTTCCCGGCGAGCTTCGGCCGCAATTGGGACGCGCTCAGCGATGCCTTGCGCGACCTGGCGTGGCTACCCTCGCAGCATGGCTATGCACTGCTCATCGACGGCGCCCAGGCGCTGGCCAGCACGGTACCAAACGACCGCGACACCTTGCTGGATATCCTCGACGAAGTCGCTAACGCCTGGGCAGCACGCGGGCTGACT…
group_1437	hypothetical protein	1	1	1	1	1	1	1	1	1	1	1	1	1	1	1	1	1	1	>group_1437 ATGAAACGTTTCGTTGGATCTTTGATGGCTTTGTCGCTGCTGACTTCTGGCGCAGCGGTTGCAGCGCCGCAACAGCACGACCACCTCGATCATGATCGTGACTGCATTGCGCAGCATAAAGACGATCATGGCCCTGACCGCCGTGACGACCATCGCGATGACAGACACGACGACCGGCGCGATGATCGACGCAATGCGCATGACGATCGCAACGACCGCCGCGGTCCGCCGTATCGTCGTGGCGAGCGTCTGGCACCGGACCATCGTGGCAACCGCGTTGCCGACTACCACAAGCACCATCTCAAGCAACCGCCGCGCGCGCACGAATGGCGTCGCGTGGATAACACCTACGTGCTGATCGCAGTGGCCACCGGGCTGATCACCAGC…
rsmG	Ribosomal RNA small subunit methyltransferase G	1	1	1	1	1	1	1	1	1	1	1	1	1	1	1	1	1	1	>rsmG ATGAACGATGCCGCACTTGCCCCCGATGTCTCTGCCGCGCTCGAACGCGGCCTGCAGTCCCAATCCCTGGATGCGGCCTTCGCCGCGCCGCTGCTGCGCTACCTGGCCCTGCTGGTGCGCTGGAACAAGACCTACAACCTCACCGCCGTGCGCGACCCGCGCGAGATGGTTACCCGCCATCTGCTCGATTCGCTGGCCATGCAGCCCTACATCGCCAGCGGCACTCTGGCCGACCTGGGCACCGGCCCCGGCTTGCCCGGCATCCCCTTGGCGATCACCCGCCCGCAGCTGCAGGTAACGCTGGTGGAAAGCAACGGCAAGAAGGCGCGCTTCATGCGCGAAGCCTTGCGCCATCTGGAGCTGCGCAACGCCCGCGTGGCCGAATCGCGCGCC…
tatB	Sec-independent protein translocase protein TatB	1	1	1	1	1	1	1	1	1	1	1	1	1	1	1	1	1	1	>tatB GTGTTTGACATAGGTGTTGGCGAACTGACGCTGATTGCGGTCGTCGCTCTGGTGGTGCTCGGCCCCGAGCGTTTGCCCAAGGCTGCCCGATTCGCCGGATTGTGGGTGCGCCGTGCGCGCATGCAATGGGATTCGGTCAAGCAGGAACTCGAACGCGAACTCGAGGCCGAAGAGCTCAAGCGCAGCCTGCAGGATGTGCAGGCCTCGCTGCGCGAGGCCGAAGATCAGTTGCGCAACAAGCAGCAGCAAGTCGAGCAGGGCGCCCGCGCGCTGCATGAGGACGTCAGCCGCGATATCGACATCCGCAGCAGCGCCACGCCGGTGGCAACGCCGCTGGAGCTGGCGCATGCAGACGTGTCTGCCGGTGCTCATGTCGATGCAGCAGCAGGTGCA…
lig	DNA ligase	1	1	1	1	1	1	1	1	1	1	1	1	1	1	1	1	1	1	>lig GTGAAGCGTTTCGCAGCGTTGTACCGCACCCTGGATCGCAGCACCGGCACGCTCGACAAGCGCGCCGCGCTGGTGGCGTATTTCCGCGAGGCGCCGGCGCTGGACGCGGCGTGGGCGCTGTATCTGCTGGCTGGTGGCAAGGTGGCCAGCGCGCGCATGCGCATTGCCAGCAGCGGCGAATTGCGTGAGTGGATTACCGATACTGCCGGCATTGCCGATTGGCTGGTGGCTGACAGCTACGACCACGTAGGCGATCTGGCCGAAACATTGGCCTTGCTGCTGGACGATCCGGTCACCGAGGCAGCCGATCTGCCATTGGCCGAGTGGATCGAGCAGCGCCTGCTGCCGATCGCCAACCAAGACGTGGAGGTGCGCAAGGCCTGCATTGTGCAGG…
group_1440	hypothetical protein	1	1	1	1	1	1	1	1	1	1	1	1	1	1	1	1	1	1	>group_1440 ATGAAGAAAGGCGGCATTATCGCACCTGGCTCCCGTTATCATCGCGGCATGGCCAAGCTGCTGCTCAATCTGCGCAATGTTCCCGACGACGAAGCCGACGAGGTGCGTGCACTGATGCGCGAGCAGGGGGTGCAGATCTATGAAACGCGCCCAAGCAATTGGGGAATTTCTGCCGGCGGTATCTGGCTCAGCGACGATGCCGACTATCCACGCGCCAAGGCCGCGATGGATACCTACCAGGCGCAACGCGGCGCAATTGCCCGCGCTCAGCGTCAGCAGGAGCTTGCAGCCGGCACCGCGGAGACCTTTGGTGCATTGCTGCGCAGGCGTCCGCTGTTTGTGCTCGTCACGCTGATCGGCATGTTGGTGGTCGCGTCGCTGGTGTTG…
group_1441	hypothetical protein	1	1	1	1	1	1	1	1	1	1	1	1	1	1	1	1	1	1	>group_1441 ATGCTATGCTCGTCGTACCTGTCCACTGCCCGATCACCCGTGCTGTATCGCCTGCTCCGCTTGCTGCTGTGCCTGTGTCTGGTTGCCAATACGGCCACCGGCGCGTGGGCGTCGGTGGGCATGGCGATGCCGGCGATGGCGTCGGATGCGATGCCCGCTGCTGCGATGGCGAGTACCGCATCGATGGTTCATCAGGCGATGCCGGACGCCATGCCGTGCCATGACGCCATGCCGCCGCCCGCCACAGCGCAGTTGCCCGACAAGGCCACGCTTGCGCACGCGCATGACTGCTGCAAGCTGGGCAGCTGTGATTGCCTGCAGCACTGCAGCCTCGCCTTGCTGACCTTGCCTGCGGTGCCCGTGGGCCAGCTCGGCCACCTGGCAGTA…
group_1442	hypothetical protein	1	1	1	1	1	1	1	1	1	1	1	1	1	1	1	1	1	1	>group_1442 ATGAATTCAACAACCGTACCGGCCCGTCCCTGGGCTATCCACCCGTTCCACGCAGCCGTGCTTGGCGGTGTGTGGCCACTGTTTCTGGGTGCGTTGCTGAGCGACTACGCCTACTGGAGCAGCTATCAGATCCAGTGGAGTAATTTTGCATCCTGGCTGCTGGTGGGCGCGATGGTGCTGACCACTGTTGCGTTGGTATGCGCCATCGTCGCGCTGGTGCGCGGAAGCCGTAACCTGATCTACATCATTGCGCTCGGCGCCGCCTGGATCGTGGGCTTCTTCGATTGTCTGCATCACGCACGTGACGCGTGGGCGATCATGCCGGCCGCCCTGGCGCTGTCGGCAATTGCGACACTGTTCGCGTTGGTTGCAACCTGGGCGGGATTG…
group_1443	hypothetical protein	1	1	1	1	1	1	1	1	1	1	1	1	1	1	1	1	1	1	>group_1443 GTGCCTCACCTCGTGCCTCGCACTGCCCTGTCGGCCTTGATTGTGACGTTCGTTTTGCTACTGGCCTGCGCCCGCCCGGTAGACGCACAGCAGCGTTGGCGTTGGCACTGGCCCGGCGTTGCCGCAACGCAGTCACTGCCCTCACAATCCGCGCCGGCCGCCATCGGTACAGGCGCTGCGCTGCAACTGGAATGGCAGGCCCCGGTCTACCTGGCCTGGGTCACCAATCCAGTGGCCGGGCCGGCGCAACTGCGCCTTAGCGCACCGCCCAGCGAGGATTACCGCGCCGTGCCGCAATTGCCGCTGACGTTCGAATTGGCCGCGCATGAGCGCCGCTTAGTGACCCGGCTGTATCCAGCCAGCAACCAGCGCACCCTGGGCGGGCTT…
pucG	(S)-ureidoglycine--glyoxylate transaminase	1	1	1	1	1	1	1	1	1	1	1	1	1	1	1	1	1	1	>pucG TTGTCACCTGATCTGCGCCACCTGCACACCTTCGGCGAACTCGATCCACCGCAACGCCTGTTGATGGGCCCGGGCCCGGTCAATGCGCATCCGCGCGTGCTGCGCGCGATGGCAGCCGATCTGCTGGGCCAGTTCGATCCGGAAATGACCACCTACATGAACGAGGTGATGGCGCTGTACCGTCCATTGTTCGGCACCGACAACCGCTGGACGTTTCTGGTCGATGGCACCGCACGCGCCGGCATCGAAGCCGCGCTGGTGTCGCTGGTCAGCCCCGGCGACCGCGTGCTGGTGCTCAACTTCGGCCGCTTCGGCTTGTTGCTCGCCGAAATCCTGGGCCGCCTCGGCGCCGAGGTGCACACCGTGGACGCGCCGTGGGGCGAAGTGCTGCCG…
group_1445	hypothetical protein	1	1	1	1	1	1	1	1	1	1	1	1	1	1	1	1	1	1	>group_1445 ATGTGCCTGGTCGCTCTTGCCTGGAAAGCTCACCCTCGCTGGCGCCTGCTGCTGGCGGGCAACCGCGATGAATTCCACGAACGCCCCACCGCGGCGCTGGCGCAGTGGGCGGCACCGGCCGCCAACGTGCTGGCAGGTCGCGACCTGCGCTCTGGTGGCAGTTGGGTTGACCTGGGTCAGGACGGCCGCGCTGCGGTGGTCACCAACGTGCGCGACCCACTTGCCACCGCCTCGGGGCGCTCGCGCGGGCATCTGATTGCGGACTATCTGTCCGGCAGCCTGGGCGCTACCGCATATGCCGACGCACTGGCCGGCGCCGCCCACGCGTTCCCACCTTTCAACCTGTTGCTATGCGACGCCAACCGTTGCGAGCACCTCAGCAATCAC…
ybaK	Cys-tRNA(Pro)/Cys-tRNA(Cys) deacylase YbaK	1	1	1	1	1	1	1	1	1	1	1	1	1	1	1	1	1	1	>ybaK ATGAGCAAGGTCACCCGTGCAACCAAGGCATTGGACGCTGCCGGCGTGGCTTACGTGTTGCACCCGTACGACTATCAGCCCGATGCCGATGCGAAGGGATTGCAAGCCGCACAGGCGCTGGGCCTGCAGCCGCACACCGTGTTGAAGACGTTGATGGCGTGGGTCGACGACAAGGCGGTCTGCGTGGTGATTCCCTGCGACCGCCGGGTGTCGTTAAAGAAACTGGCCAGCGCGTACGGTGGCAAGTCGGCACGCATGATGGAGGTGGCCGATGCCGAGCGTCGCACCGGCTATAAGGTTGGCGGTATCAGTCCGCTCGGCCAGCAACGGCAAGCGCCAGTGCTGGTGGAAACCACGGCGTTGGATGCACCCGCGCTGTGGATCAACGCCGGC…
ogt_1	Methylated-DNA--protein-cysteine methyltransferase	1	1	1	1	1	1	1	1	1	1	1	1	1	1	1	1	1	1	>ogt_1 ATGTCCAAATCTCGCCATCCAGCGCCGCGCCACTCTTCCAGCCCTTCTGCGCGTGCCCGCTCCAAGGGTGAGGCGCTGTCCGGCGAGCAGGCGCGGCTGCGGATTCTTGAGGTGATTCGCGCGATTCCCGTGGGCGAGGTCGCCGGTTATGGGGAAGTGGCTAAGCGCGCCGGTTTGCCGGGCCGTGCGCGGCTGGTGGCGCGCGTGCTCAGCGGCAACGATGACTCGCAGCTGCCCTGGCATCGTGTATTGCGCAGCGATGGCCGGATCGCCTTGCCCGACGGCTCGGCGGGCTATCGCGAGCAATGCCAGCGGCTGCGCGCCGAAGGCGTCCAGGTGGAACAGGGCCGTGTGCGCCGGCCCAGTGCGGCGCAGCGCTTGGATGCGGCCGT…
group_1448	hypothetical protein	1	1	1	1	1	1	1	1	1	1	1	1	1	1	1	1	1	1	>group_1448 ATGAACGTTGTCGTTCGACAGACCAGCGCCATGGCGATCGTCAGCCTGGTCGCAGGCATTCTCGGCTGGACGCTGATCCCGTTCCTGGGCAGCATTTGCGCCATTATCACCGGCCACCTGGCGCGCGCGGAAATCCGCCGCAATCCGCAGGGTCTGGACGGCGACGGCCTGGCCATCGGCGGCTTGATCATGGGCTGGCTGGCGGTGGCGCTGTGGGTGGTGGGAATCGCGTTTTTCCTGCTGTTCTTCGGCGGCATGGCCTGGCTCGCGGCTGCCAACAATTGA
group_1449	hypothetical protein	1	1	1	1	1	1	1	1	1	1	1	1	1	1	1	1	1	1	>group_1449 TTGTCGGATGCGGTGGAGTCGCGCGGACATTTAGCCCCGCCAAGCCTGGTCTCCTATGCCAACGCAACCCTTGATCAACTGAGGCGAAATGAACCCATCAGCGAGTCACTTCGGCTGATGGACATTGAAAATCTCCCCCATCTGGTCCGCTCCTACGACAATAGATTGAATAATCTAAACCTGCGCAGCTTCGACACTCCGGGGCAGTTTTTACATGACCTGAGTCGCTGGCATAAAACAGGATTGCCATTAAGAGCGGTAGTGCGGCTGGATGAAGACCCTAGGAGATGGCATCGCGTCGCGTTCGACGTGCGCAACCACGAGAGTGGACACACGACGATTATCGCATTGGAGCCTGCGTCTGCTTACAATCCGGACCATATGCCT…
ampR	HTH-type transcriptional activator AmpR	1	1	1	1	1	1	1	1	1	1	1	1	1	1	1	1	1	1	>ampR ATGCCCCGGCCCCGTCTCCCGCTCAATGCCCTACGCGCTTTCGAGGCCGCCGCACGCCACCAGAATCTGACCCGCGCGGCGGACGAGCTGTGCGTGAGCCAGGCCGCGCTGAGTCACCAGATCAAGGCACTGGAGCAGCAACTGGGCACCAGCTTGTTCCACCGCCTGCCCCGCGGTGTAGCGCTGACCGACGAAGGCGCCGCGCTAGCGCCGGTGCTCGGCGAAGCGTTCGACCGCATTGCCGCCACCCTTGAACGCTTTGCCGATGGCCGTTATCGCGAGGTGCTCAGCGTGGGCGTGGTGGGTACCTTCGCCACCGGCTGGCTGTTGCCGCGACTGGCAGCGTTCCATGCGGCGCATGCGGGTATCGAGCTGCGCCTGTCTACCCACAAC…
group_1451	hypothetical protein	1	1	1	1	1	1	1	1	1	1	1	1	1	1	1	1	1	1	>group_1451 GTGAGCGAGCAGCGTGCAGCGATCTTTGCGCTTTCCGACGTGCCATTGCCGGTCGATCATCTGCGTGCCGGCGCGGAGCACCCGCATGCCGGCGCGTTCGCCAGTTTCGAAGGCTGGGTGCGCAATCACAACGAAGGCCGCGGCGTGGCCGGATTGCGCTACGAAGCCTACGCCGCGCTCGCGCAGGCGGAAGGGCAGCGCGTTCTTGACGAAGCAATGCAGCGGTTCGCCATCGTGCATGCGCACTGCGTGCACCGCGTGGGCGAGCTGCGCATCGGCGACATGGCGGTGTGGGTCGGTGTCAGTGCGGCACATCGTGGCGCCGCATTCGATGCATGCCGCTACATCATTGATGAGGTCAAGACACGCGTGCCGATCTGGAAGCAC…
group_1452	hypothetical protein	1	1	1	1	1	1	1	1	1	1	1	1	1	1	1	1	1	1	>group_1452 ATGGCCGATACCCAAAGAATCAAATTTGCCTACTACGATGCGAGCTGGCAAGCAGATGCCGGGGACCCCGCCACGTTGCGATCTCAGGCCCAGAGTGTCGTCGCAGTGGACGTGACAAATGAGATGGAGGGCCATCTCTTCTGTCCGGAATGCTGCACGAACGTAACGAAATCCCCGAAAACTCGCCAGCGGTTCAAAAATGGCCGCAAGGCGTGCTTCGTTCACTGGCCTTCTTACCAGCACATTAAATGTCCGCTGCGCTCTACAAAACCTGAGGGAATGCGCTTCGCCACGGAAGAGGCCGCCGCGCAAGCGTTAGATCGCGGAGACCTAGTACTAGTTAATCAGTTTATGAGGCAACAGCCTCAACCGCCAGAGTCCTCCGGC…
groS	10 kDa chaperonin	1	1	1	1	1	1	1	1	1	1	1	1	1	1	1	1	1	1	>groS ATGAGCATCAAACCGCTTCACGACCGCGTTGTAGTCAAGCCGATCGAAGCCGACGAAGTTTCCGCCGGCGGCATCGTGATCCCGGACTCCGCCAAGGAAAAGTCCACCAAGGGTGAAGTCGTCGCAATCGGCGCCGGTAAGCCGCTGGACAACGGCAGCCTGCGCGCGCCCGTGGTCAAGGTTGGCGACAAGGTCATCTACGGCCAGTACGCCGGCAGCAGTTACAAGTCCGAAGGCGTCGAGTACAAGGTGCTGCGCGAAGACGACATTCTGGCCGTCATCGGCTGA
ggt_1	Glutathione hydrolase proenzyme	1	1	1	1	1	1	1	1	1	1	1	1	1	1	1	1	1	1	>ggt_1 ATGGATAAGGCGCTCAAGGAAGTGCAGCCGGGCACGCCCAAGCAACTGGAAGAGGGCGACACCATCTATATGACCGTGGCCGATGCCGACGGCATGATGGTCTCGCTGATCCAGTCCAACTACCGCGGCATGGGCAGCGGCATGGCGCCGCCGGGGCTGGGCTTCATCCTGCAGGACCGCGGCGAAATGTTTGTGCTGAAGAAGGATCACCCCAACGGCTACGCGCCGGGCAAGCGGCCCTTCCAGACCATCATCCCGGCCTTCGTCACCAAGGACGGCAAGCCGTGGCTGAGCTTCGGCGTGATGGGCGGTGCGATGCAGCCACAGGGGCACGTGCAGATCGTGATGAACCTGGTGGACTTCCATATGAACCTGCAGGAAGCCGGCGACGC…
tadA_3	tRNA-specific adenosine deaminase	1	1	1	1	1	1	1	1	1	1	1	1	1	1	1	1	1	1	>tadA_3 ATGCTTTACGCGCAAGTCCACCTCACCCTGCCCGACTGGATCCACGCGCATGTCGACGACAGCCGCGCCTATCCCAGCGATGAAGACAAGGTGGCGCTGGCGATCGAGCTGTCGCGGATGAATGTGCAGGAGCGCAGCGGCGGCCCCTTTGGCGCGGTCGTGTTCGGCCCGGACCACCGCATCATTGCTGCAGCGGTGAACCGTGTGGTGCCGCAGACCACCTCGCTGGCGCATGCCGAAAACATGGCTTACATGCTCGCCCAACAGCGCCTGCAGACGCCGCGTTTGAACGATGTGCTGGCGCCGGTAACGCTGGCCACCTCGGCGCAGCCGTGCTGCCAATGCTATGGCGCAACCGTGTGGGCCGGCATCGACCGCCTGCTGATCGGCG…
ybaA	putative protein YbaA	1	1	1	1	1	1	1	1	1	1	1	1	1	1	1	1	1	1	>ybaA ATGTCGTATATCGATGGTTTTGTGCTTGCCGTGCCCACGGCCAACAAAGACGCATTTATCGCGCATGCCCGCATGGGCGATGCTGTCATCATGGAGTACGGCGCGCTGCGCGTAGTGGAGTGCTGGGCCGACGATGTCCAGCGAGGAAAGTGGACCGACTTCTATCGCGCAGTCGACGCAACCAATGAAGAGACTGTGGTGTTTTCCTGGATCGAATGGCCGGACAAGGCCACCCGCGATGGAGGCATGCGCAAGATGATGGAAGACCCGCGCATGGATCCGTCCGTCAACCCGATGCCGTTCGACGGGAAGCGCATGGTCTACGGCGGCTTCGTCCCGATCGTGACGCTCGGCCAGTCGGCCTGA
group_1457	hypothetical protein	1	1	1	1	1	1	1	1	1	1	1	1	1	1	1	1	1	1	>group_1457 ATGTTGCCTGGCATGGAACTAATGGGATGCACTGGACTGGCCGTCCCCGGCGAGGTAATGCAGCACGTTGTCCGTGTCGAATCGTCGCGTAATCCCTACGCGATTGGTGTCGTTGGTGGACGCCTGGTACGTGAGCCGCGCGGTCTGGCTGAGGCAGTCGCCACGGCGAAGATGTTGGAACAGAAGGGGTACAACTTCTCGCTTGGTCTAGGTCAGGTCAATCGGTACAACCTGCAGAAGTACGGTCTGGCTACCTATGAGATGGCATTCGACAAATGCCCTAACTTGGTCGCCGCCTCAAAGATTTTGGCTGAATGCCATTCGCGTTCTGGTGCCAACTGGGGGAAGTCGTTTAGCTGCTACTACTCTGGAAATTTTGAAACCGGC…
group_1458	hypothetical protein	1	1	1	1	1	1	1	1	1	1	1	1	1	1	1	1	1	1	>group_1458 ATGCCGAACGCCCTAAACGCTCCGCGTCTAGCCATCGCTCTGGTCGCTGCCCTGATGATGGCGGCCTGTTCCCAATCCCAGGTCGAATCCACCGACCATTCCGCTGGCGATGCCGGCCACGCCAGCGGTGAGCACGGCTCCGGCTCTTCGGCAGGCCTGCCCACCGGCCGCGCCGAAGCCGGCGACAAACTCGCGCATGCCAAGGGCAAGGCCACCGGCCAAAGTTGCGTGGACTGCCACGGTGCCGACGGTAATGCGCCGATCGATCCCAGCTACCCCAAACTGGGCGGCCAATATGGCGACTACCTGGCGCATGCGCTGCAGGCGTACCGCAGCGGCGACCGTCAGCATCCGTTGATGACGGCGCAGGCCACTGCGCTGAGCGAT…
group_1459	hypothetical protein	1	1	1	1	1	1	1	1	1	1	1	1	1	1	1	1	1	1	>group_1459 ATGCAACAGCTTGAAATCGGACAGATGGTGTTCCTACGCGATGGCGCGGTCGGCGTGGGTGCCATCCGCGATATCCGCAATGAGGGTGGCGAACTGGTCATCAATATCGAAAACGGTGGCGACTTCGTGCTGCCTGCCTCAGTGGTGCGCGATGTGCACTCGGGCAAGGTGATGCTGGATGTCGACCAGCTTCCTGATGAGGTGCGTAATGCCTTGCGCCATCTACATGACAGCGAGTTGCAGACCAGCACCTATGCTGCGAGCAATCCACAGGATGGCGCACTGAAGTAA
group_146	hypothetical protein	1	1	1	1	1	1	1	1	1	1	1	1	1	1	1	1	1	1	>group_146 ATGCACTTGCCCAGATTGAAGTTGGCCGCATGCGCGCCTACGGCGTCGGCTGCGAAGTGGACGTCGACCAGGCGCGTGCGCAGTGGGAGCTGGCTGAGCGGCAGGGCGCTGCGGCAGCACGGTTTGCTGGCTACCCTGGCTGTAGGAGAGCAGCCGCTGGCGCTGGACGGCTCGGCGTTCGACCGGCTGCAGGCGGCAGCGGCTGCCGGCTACCCGCCTGCGCTACGCGCCCTCGCCATACAGCACGGACGCGTGGCGCATCCGGATCGGCAACGTCAGTGCGTCGCCCTGCTCGAACGCGCCGCGGCAGCGGGCGATGCCGTCTCCGCTGGCCTGCTGGCCGAGCGCCTGCTGCGCGGGGAAGGCGTGCCGCCCCAGCCCGATGCCG…
cheW_3	Chemotaxis protein CheW	1	1	1	1	1	1	1	1	1	1	1	1	1	1	1	1	1	1	>cheW_3 ATGACCGCACCGACGCTTGATGTGATGCCCGGCGACGCCGATGTCGCCGCGCAATATCTGACCTTTCAACTGGATGGCGAAACCTTCGCCACCAGCATTCTCGGCATCCGCGAGATCATTCAATACCGCGCTCCCACCCCGGTGCCGTCGATGCCGGATTGCGTGCGCGGGGTGATCAATCTACGCGGCGCGGTGGTGCCGGTGGTGGACCTGCAATCGCGGCTGGGGCGCGCAGACAGCACGATCGGCAAACGCAGCTGCATCGTGATTGTGGCCACCGAACAGGCGCAGGGCACGCAGGTGATTGGCGTGCTGGTGGATGCGGTCAATGCAGTGATCGAACTGGCCGATCAGGACATCGAAGCGGCGCCGTCGTTCGGCACGCATATCC…
group_1461	hypothetical protein	1	1	1	1	1	1	1	1	1	1	1	1	1	1	1	1	1	1	>group_1461 ATGCATTGGAATTTGGACGATAGTTTTCCCCGCGCACCAGACAGATGGTCAGCATGGCGACCACCTTGGGGCCGGAAATTAGAGGGTGAATCCTCAGTTCGTCGTGCCACCTGGCAATGGCATCCATTCGACCCAATCATTGTGTCGATCCCGGGCGAAAAGTCGATGCTGCCTCCCATTTGCTTTGTGAGCATGGCGCCTCAAATTCAAAAACGAATGATTTTTCAGTATTTTTTATTATTTTCTCTAATGTTATGCATGGCATTGGGCTTCACAATTACAAGTGTCAAAACCCATGACGTCTATTTTGCCAAGGTAAGTGCTGCAATTATATTTTTTTTCATATTTTTAATTCTTCAATATATAATTATTTTCCGAAAATTATCC…
aes	Acetyl esterase	1	1	1	1	1	1	1	1	1	1	1	1	1	1	1	1	1	1	>aes ATGACACGTCATTGGTTGAACAAAACGCTGGCGCTCACGTTGGCCTGTACCGCGTGCAGCATGCACGCAATCGCCGCCGAACCGGCACCACCGGCCGCTGCATCCGCCCCCGATGGCATCCGGCATGTGCCTGCCTTCGACCTGCCGGTGTCGGAGTATCTGAGCCCGGCTGCGCGTGCGCATGTGGCTGCCGACGTGGCCCGCGTCAATCCGCTGGACAAGGCCGATAACGCCAGCTTGCTCAAGCAATTACCGAGCATCCGCGCCGATACCGAGCGCTGGGCCGAGGGCGTGATTGCGCAGCTGCGCACGCGCTACGCGGTGGAGATCACGCCAGAAACCTGGAACGGTGTGCCGGTGCTGCGGGTGGAGCCGCGCACGCGCACACCCGAGC…
group_1463	hypothetical protein	1	1	1	1	1	1	1	1	1	1	1	1	1	1	1	1	1	1	>group_1463 ATGAGTCAGGCGTGCCGGCTTTCCCGGGCAGCGCCAGCACGGCGAGGTGCGGGATGGCCGGTCGCCTTGCTCGCACTGCTGCTTTGCTCCACCGGCGTGCAGGCCGGGCAGGCCACTCAGAGCATGCAGCCTTCGGAAGCTGTGCAGCGAGGCACCATCGATCCGGCCGCGCAAGCCGCGAAGCCATCGAGCACAGCGCCGCGCGAGATGACCCTGGTCACGCTCAACCTGCATCACGACCGCGAAGACTGGCCGGCACGACGCGCTTACATCGCCAAAGAGCTCAAGCAACTGGCGCCGGATGTGATTGCGCTGCAGGAAGTGATCGAACGCCGCGGCAGCGTGGAAAATCAGGCTGCCTGGCTGGCGCGCAAACTCGGCTACGAC…
group_1464	hypothetical protein	1	1	1	1	1	1	1	1	1	1	1	1	1	1	1	1	1	1	>group_1464 GTGTCGCTGGCCTTGCTGGCCGTCCTGGCCCAGGCCGATGCGCCGCTGTATGGCTATCTCATCGCCAAACGTCTCGAGCGTCTGGAAGGCGTGCTCAGCGGCAAGCAGAGCGCCTTGTATCCGGTGCTGCGAAATCTGGAAGGGGCCGGGTTGCTGCAAAGCCATATCGAGCCATCGGCCTCCGGTCCGCCGCGGCGGTATTACCGCATTACCGACAGCGGGCGTGGCTGCCTGCGCGACTGGACCGCCGCCTGGCGTGCCACCCGAGATTCCGTTGATTCAGTGCTGGAGGTGACCCACGTATGA
group_1465	IS3 family transposase ISBcen15	1	1	1	1	1	1	1	1	1	1	1	1	1	1	1	1	1	1	>group_1465 ATGCGTGAGATCACCCAGACGCGGATCCATTACGGCTGCGAGCGGGTACTGGTGATGCTGGGCCGGGAAGGCTGGCGGGACAACCCTAAGCAGGTGCATCAGATTTACAAGGAACAAGGCCTGTCATTGCGGCATTGTCGGCCCCAGCGCAGCAGGAGCCGCCGCCGGCGGCAACCGATCAAGGTGGCCATTGCGCCCAACATGTTATGGGGGAGGGACTTCGTCAGTGACGCGTTTTTTGGCGGCCGTCGCTTCCGGCTGTTGCCGGTGCTGGACCACTTCACGCATGAATGCCCGGATATCGTGGTGGATCAATCCTTGCGCGCTGACGATGTCGCCGCAGCCGTGGCACGCTTGGTTGTTCAACGAGGCAAGCCCGAAGCGATC…
fadI	3-ketoacyl-CoA thiolase FadI	1	1	1	1	1	1	1	1	1	1	1	1	1	1	1	1	1	1	>fadI ATGCCCGCAGCCCGTCCCGTCGCCATTCTGGGCGGCGTTCGTATCCCGTTCTGTCGTCAGAACACCGCATACGCGGATGTGGGCAACCTGGGCATGTCGGTGCGCACGCTGGGCGCGCTGGTCGAGCGCTTCGGGCTGCATGGGCAGCAATTGGGCGAAGTGGCGATGGGCGCGGTGATCAAGCACTCCTCGGACTGGAACCTGGCGCGCGAGGCGACGCTCTCGTCCGGTCTGTCGCCGCTGACGCCGGGCATCACCCTGCAGCGCGCCTGCGGCACCAGCCTGGATTCGGTGATCACCATCGCCAACAAGATTGCGCTGGGGCAGATTGATTCGGGCATTGGCGGCGGCTCGGACACCACCTCCGAAGTGCCGATCGTCTACGGCAAGAAG…
group_1467	hypothetical protein	1	1	1	1	1	1	1	1	1	1	1	1	1	1	1	1	1	1	>group_1467 ATGCAGCCGCGCCAGGGCCGCACGTGGGCCGACAATGTCGCGTCTGTGCTCAAACACACGTTGCAGCGCTGTGCGCTACCCGACGTAGAGCGGCAACAAAACATAGCGAGCAGCCGTCGGGTGGGCGTGGGCGGCGCGCAGGAACTGCAGTGTACGAGTTACATGCCGATTCCGAGCACCGGCCACGCCCGCCTGGCGGCTGTGCAGTCGCTCTGTTAG
traI	Protein TraI	1	1	1	1	1	1	1	1	1	1	1	1	1	1	1	1	1	1	>traI ATGATCGCCAAGCACGTACCCATGCGCTCGCTGGGCAAGTCCGACTTCGCCGGCCTGGTGAACTACGTCACCGACGCGCAGAGCAAGGATCACCGGCTGGGCCAGGTGCAGATCACGAACTGCGATGCCGTGTCCGTGCAGGACGCCATCACGGAGGTTCTGGCGACCCAGCACACGAACACGCGGGCCAAGGGCGACAAGACCTATCACCTGATCGTCAGCTTCCGGGCCGGCGAGCAGCCCAGCGCTGACACCCTGCGGGCGATTGAGGAACGAATCTGCGGCGGGCTGGGCTATGGCGAACACCAGCGCGTCAGTGCCGTTCACGACGACACCGACAACCTGCACATCCACATCGCCATCAACAAGATTCACCCGACCCGGAACACGATG…
oprP	Porin P	1	1	1	1	1	1	1	1	1	1	1	1	1	1	1	1	1	1	>oprP ATGAAACTCGCTCCCACCCTGCTTGGTTCCGCGCTGCTGCTGGCACTCGCCGCTCCTGCAGCACATGCCGAAATCGCCATCGATGTGATCGGCGGCTCGGAGATCTCGCTGGAAGGCCTGGTCCAGGCCGACGGCAACTGGTTCCACAACGATGTCCAGGACCTCAATGGCGCGATCGGCGCCAACGGTGACAATACCGAATTCAGCATCCGTCGCGCGGAGTTGGTGCTCAAGGGCAAGGGCCCGGGCAACTTCGAATGGGTGGCCGGGTACGATCCGAGCGTGCTGAAGGAAGTCACCATCCGCGGCACCACCGTGCGCAGCACCGGGCGGTTCCTGGATACCAACATCAAGTACAAGTTCGGCGGCAACGCGAACAACTATCTGCAGATC…
hscA	Chaperone protein HscA	1	1	1	1	1	1	1	1	1	1	1	1	1	1	1	1	1	1	>hscA ATGAAACTCGGCATCGACTTCGGTACCAGCAACTCCGCCGCCGCGGCGATCGTCGATGGACACGTGGTGCCGGTACGCTTCGGCGAGGCCTTGCAGTTCCGCACCACGGTGTACTTCCCGGAGACCATGCGCGACCCGGACGACTTCAGCCTTACACCAGCGCTGGAATACGAAGTAGAGCGGCTGATCGACTCGGGCCGCCGCGATGCAGTGGCCGCTGGCCGCACTCCCAACAATGACAGCTTGCGCCGCGATGCGATCCGCATCGTGCGACGGCAATGGATGGAGGAGCAGGTGCGCGAGCCACGCAGCTCCGCCGCCCTGCTGCAAAACGCGGTCTATGGCGACGAGGCGCTGGACGCCTATTTTCTCGAAGGCGAAGGCAGCCTGGTA…
pal_3	Peptidoglycan-associated lipoprotein	1	1	1	1	1	1	1	1	1	1	1	1	1	1	1	1	1	1	>pal_3 ATGAGCGACGAGATCGAAAACGACGGCGAACTGGGCACTCCCATCTGGGCGGCATTCGGCGACCTGATGTCGGTCTTGCTGGGCGCGTTCGTGCTGATCCTGGTCGGCGTGATCGGCGTGCAGTTGCAGCTGTCCAGCCGCCTGGATGCAGAGGTGAAACAACGTCAGGCCGAAGCGCAACGTCGCCAGACGCTGGAACAGGCACTGGCCGCACCGCTGGCTGCCGGACGCGTGACCCTGGTCGATGGCCGTATCGGTATTCGCGGCAATGTGCTGTTTGCGTTCAATTCCGATGAATTGCAGCCGGAAGGACGCGAGGTGTTGAAGTCGCTCGCAGCGCCCTTGGCGCAGTACCTGCGGGCGCGCGAAGAGATCCTGATGGTCAGCGGTTT…
group_1471	hypothetical protein	1	1	1	1	1	1	1	1	1	1	1	1	1	1	1	1	1	1	>group_1471 GTGACGCGTAAGTACGAAGCCCTGAGCACCGAGCCGGCACCGGAAGACTGGTTCACCTTCGCAGCGGAATACGACACCCCCGACTACCGCGCAGCCTATGAGGCCGGGGAACACTATTCCTTCCTGCAGTTCGTCGGGCTGGCAGGCGATGGTATGGGCCCGCAGATCAACCTGCGCACACTCGGTCCGCAGTTCGCCATGCCGGTCTACCTGATCCAGGGCGAACAGGATCTGGTCACCCCGGCCCAGATCAGCAAGGCGTATTTCGATGGTCTGTCTGCCCCGAGCAGGGAATTCCTGCTGCTGCCCCGCACCGGACACGATCCCAACTCGCCGATGATGGAGGCACAAGTGAAGGTGCTAGGCAGGATCCGCGCATCGGCGCTG…
actP	Cation/acetate symporter ActP	1	1	1	1	1	1	1	1	1	1	1	1	1	1	1	1	1	1	>actP ATGAGCAAGTATTCGCGCCTTCTTCTGATACTTGCCGGTCTGCTGCCTGCCGGCATCGCACTGGCAGCCGGCGGTGACATGGGCCAGGTCGACAAGCAACCCACCAACTGGGTGGCAATCGGCATGTTCGGCTTCTTCGTGCTGGGCACCTTGTGGATCACCAAGTGGGCGGCGGCCAAGACCAAGTCGGCCGCTGACTTCTATACCGCCGGCGGTGGCATCACCGGCTTCCAGAATGGCCTGGCGATCGCCGGCGACTTCATGTCGGCGGCTTCGTTCCTGGGTATTACCGCTGCGGTGATGGCCAACGGCTACGACGGTCTGATCTATGCGATCGGCTTTCTGGTCGGCTGGCCCATCTTGACCTTCCTGATGGCAGAACGCCTGCGCAAC…
group_1473	hypothetical protein	1	1	1	1	1	1	1	1	1	1	1	1	1	1	1	1	1	1	>group_1473 ATGGGTTCGCGCGATGCGCAGGCCAAACTGGAAGATGCGGCAACGCACACGGCCGCTTACGGCGCGGCAAATCACGGCCATCAGTCACGGTGCGTATTGAAGCGAGCCGTGCGAAAGGTCTTCTTTCAGCTTCCGATCCGCACAGCGCAGCTAATCGAACCCAAGCGCAGCGCCTAA
rluC	Ribosomal large subunit pseudouridine synthase C	1	1	1	1	1	1	1	1	1	1	1	1	1	1	1	1	1	1	>rluC ATGACCGACCCCCAGCCCCCCAAGCCTCCGACCGACCGTGTCGGTGTGCGCATTCTCAAAGTTCCGGAAGACCGTGCTGGGCAGCGGCTGGATAATTTCTTGCTTGGCCAGCTCAAGGGCGCGCCGCGCAGCCTGATCTACAAGCTGGTGCGCAGCGGTCAGGTGCGTGTGAACGGTGGGCGTGCCAAGGCCGAGCGCAAGCTCGAAGGCGGCGAAGAAGTACGGATTCCGCCGGTACGGGTCAACGAAGAGGGCGACAAAGCGGCGCCGCCGCCGTCGTTCATGGCGCGGCTGGAAGCGGCGATCGTGTTCGAAGATGCGCGCTTGCTCGCCCTGAACAAACCGACCGGGGTCGCCAGCCATGGCGGCAGCGGGATCAGCTTCGGAGCGATC…
crt_1	Short-chain-enoyl-CoA hydratase	1	1	1	1	1	1	1	1	1	1	1	1	1	1	1	1	1	1	>crt_1 ATGAGCGATTGGGAACAGGGCGTCCATCCCGGTCTTCAGGTCGAGCGCGATGGTCACCTGGCCATCGTGACCTTGAGCAACCCACCGGCCAACACCTGGACCGTGCACAGCCTGGCAGCCTTGCGCGATCTGGTGCGCGCACTGGATGCAGACCGCAGCATCTACGCGCTGGTGATCACTGGCGAAGGCGAGAAGTTCTTCAGCGCCGGCGCCGATCTCAAACAGTTTGCCGATGGTGACAAGGCCAATGCACGCGAGGCGGCGCGCCGGTTTGGTGAAGCATTCGAAGCCTTGAGTGCGTTCCGTGGCGTGGCGATCGCTGCGATCAACGGCTATGCGATGGGCGGCGGGCTGGAGTGCGCACTGGCCTGCGATCTGCGCATCGCCGAGCA…
group_1476	hypothetical protein	1	1	1	1	1	1	1	1	1	1	1	1	1	1	1	1	1	1	>group_1476 GTGGAGGAACTGGGCGAGGCGGTCTACCACGCTTGGTCCATCAATGCCGGCGAGCTGGAGCGGGTGGTGCAGTGGTTTCGCGCGCCGCGAGTGAAATTTGTCGGCAAGCACTGCAGCGAACTGATCCGCGCCGGGCGGATCGGCCCGGTCCTGACCATGGCACGCGAGCACGCGCTGTTGCGCCATCGCTGA
rpsR	30S ribosomal protein S18	1	1	1	1	1	1	1	1	1	1	1	1	1	1	1	1	1	1	>rpsR ATGTCCAAGTTCTTCCGTCGTCGCAAGTTCTGCAAGTTCACCGCCGAGGGCGTCAAAGAGATCGATTACAAGGATCTCAACACCCTGCGCCAGTACCTCACCGAGAACGGCAAGATCGTGCCGAGCCGCGTGACCGGTACCAAGTCCAAGTATCAGCGTCAGCTGGCGACGGCCGTCAAGCGCTCGCGTTTCCTGGCGCTGATCCCGTACACGGACAACCACGACGTTTAA
group_1478	hypothetical protein	1	1	1	1	1	1	1	1	1	1	1	1	1	1	1	1	1	1	>group_1478 ATGCCGAATAACGCTGTCAACCAGGTCGTCAAGGCTGCCGTGGGCGATGTCCCGCGGGCGTTGCGTTTTTACGATCTGCAGCGTATCGGGCACGAGTTCGCGCAGACCATTGAGCGTGAGCCGGGCATCCGTCTGTTGATGCTTTCCACCGCCGACGGGCGCGCCATTACCGAGCAATCCAGCCTGGATGTGGACGGTCGCCGGCTTGCCGCGATGGCCAATTCGTTCCTGACCCTGGGCGAGACCCTGGCGCGCGAATCCAGTCTGAAAGAGGCCGATTACGCCACCATCAGCACGCGTGCGGGGCAGCTGGTGTTGATCCGCATCCGCGCCGACAAACCGCTCACCCTCACCGCCGTGGGCGGTAGCGACATCAATGCCGCTGCG…
purR	HTH-type transcriptional repressor PurR	1	1	1	1	1	1	1	1	1	1	1	1	1	1	1	1	1	1	>purR ATGACGCAAGCCGAGCCAACATCCGAGGCGACTGAGGACATCGACGCGTTACGTGTGCGTCGCGGTGCGGTGACCTTGCGCGATATCGCGGGGGCCATTGGTGTGTCGCGGGCGACAGTGTCGCTGGTGCTGCGCGGTAGCCCGCTGGTGCATGCAAGCACGCGCGCGCGGGTGGAAGCCGAGCTGGATCGGCAGAATTACGTCTACAACCGCGCCGCGGCGAATTTGCGCCAGCGCACCTCGTCCAGCATCGCGTTGGTCATCAATGATTTGTCCAACCCCTTTTTTGCCGAATTCGCTGCCGGTGTCGACGAGGCATTGGGCGCGGCGGGTTATGTGACCTTGCTCGGCAGCACTGGCGAATCCACGCAGCGTCAGCAGGCCGTGCTGACC…
sufC	putative ATP-dependent transporter SufC	1	1	1	1	1	1	1	1	1	1	1	1	1	1	1	1	1	1	>sufC ATGCTCACAATCAACAACCTCCATGCCAGCATCGCCGGCAAAGACATCCTCAAGGGTCTGTCGCTGGACATCCAGCCCGGCCAGGTGCACGCCATCATGGGGCCCAACGGCGCGGGTAAATCCACGCTGGGTAATGTGCTCGCCGGCCGCGACGGCTATGACGTCACTGCGGGCACCGTGCAATTCGAAGGCAAGGATCTGCTCGATCTGCCGCCAGAAGAACGCGCCGCCGCCGGCCTGTTTCTGGCCTTCCAGTACCCGGTGGAAATTCCCGGCGTCAACAACACCTATTTTCTGCGTGCCGCGCTCAATGCGCAGCGCAAGGCGCGTGGCGAAGATGAGTTGGATTCGATGCAGTTCCTCAAGCTGGTGCGCCAGAAGCTGGCCGTGCTG…
epmA	Elongation factor P--(R)-beta-lysine ligase	1	1	1	1	1	1	1	1	1	1	1	1	1	1	1	1	1	1	>epmA ATGAGTGCGGCGCAGGTCGATCTGGCTGCGCTGCAGTTGCGGGCGCAGCTCAATGCCGCGATCCGCGCTTTTTTCGCTGAGCGCAACGTGCTGGAAGTGGAAACGCCAGTGCTTTCGGAGGCCGGCAACACCGAACCGAATATCGAAAGTTTCAGCACGCGCTTTACCGGCCATGTGGATGCCGGCGCGCCGCTGCGCTGGTTGCGCACCTCGCCGGAATATCCGCTCAAACGCTTGCTCGCGGCCGGCGTGGGCGATTGCTACGAACTGGGGCGGGTGTTTCGCAATGGCGAAGCGGGTGGCCGTCACAACCCCGAGTTCAGCATGCTCGAATGGTATCGGGTGGGCTGGAACGATCGCAGCCTGGCGCAGGAAACCATCGCGCTGGTACGC…
group_1482	hypothetical protein	1	1	1	1	1	1	1	1	1	1	1	1	1	1	1	1	1	1	>group_1482 ATGAAAATGTTGCGTGTGGTGCGCCGCGGTCACACCGGAGTGGTCGTCGGCTTGCAAATCGCGACCAGCCTGTTTGCGCGCGGTGTTGCAGTGTCGACCTTCGGAAAAGACCAGCTGAAAGGCGAAAAGATGGAAGGCCTGGGGAATCCTGGCTATCAATTGCAGCGCGATGCAGTCAACGCGCATTTGAAGACCTACTTCACCGGACATCCAGCCGCACTGCCAGTGGACCCGTTCCCGTTGCAGGTGCTGATGTCCGACTGGCTGCTCGTCTATCAAAGCCTGGCCGATACCAAATCGCCTTATGAGCTGCGCTATGCGGTCACGATCGGTGGTGAGCGCAGTGGTTTTCTGAAGCGCAAGGCGAGCCCGATCAGCCTGGACTGT…
group_1483	hypothetical protein	1	1	1	1	1	1	1	1	1	1	1	1	1	1	1	1	1	1	>group_1483 ATGGCGCAGGGCCAATCGCCGTGGATGGATAGCGTCCACCTGTTCTGGTCGGCCTGGGTGTTCGTGGTGCCGGCGTTTACGACGCGTGGCTACGATAAGACCTGGCTGTTGTGCACGCTGGCGTCTTATCCGGTGTTTCTGCTGTTGTACGCACGCATGTTGCTGGCGCCCCGCGGCACCTTGTATCGCTACGCCTGGGCGATGGGCGTGCTGAGTGCTGCCTTGCTGCCGGTGTATTCGGCGGGGCTCAGCTACTTCGTATTCGCTTGCCTGACCTTGCGCCCCTCCACGCGGCACGCGTTGTGGCGGCACTTCGCGATGTTGTTGCTGATGAACGCGTTGTACCTGAGCTGGGCGCGCTGGCTTGGGTTGAGCTTGCAGGCGCTG…
feoB	Fe(2+) transporter FeoB	1	1	1	1	1	1	1	1	1	1	1	1	1	1	1	1	1	1	>feoB ATGAGCGCGGCAGCGGTTCCCTTGCGCCTGGCGCTAGTGGGTAACCCCAACAGCGGCAAGACTGCGCTGTTCAATCAGTTGACCGGCAGCCGGCAGAAGGTGGCCAATTACACCGGCGTTACTGTCGAGCGTAAGGAAGGGCACTTCCGTGCGCCGTCGGGGCGCGATTTCGCGGTGCTGGATCTGCCCGGCGCCTACAGCCTGCAACCGGCGAGCCTGGACGAGGCGATCACCCGCGACCTGTGCCGTGGCTTTTATCCAGGCGAGCCGGCACCGGACGTGCTGGTCTACGTGATGGACGCGACCAATCTGCGCCTGCATCTGCGCTTTGCGCTGGAGCTGCGCGAACTCGGCCGGCCGATGATCGTGGCGCTGAATATGATGGACGCCGCA…
group_1485	hypothetical protein	1	1	1	1	1	1	1	1	1	1	1	1	1	1	1	1	1	1	>group_1485 ATGTCGCTCGCGCGCCGCATTCCCTTGCTGGTTTGCCTGACCCTGGCCTTGCATGCCGCCCCCGCCCTGGCGCAACGCGCGGTGCAAGGCAATCTGCAGTCGCAAATGAGTGCCGAACAGTTCAAGGCCGCCGGTCTGGACAAGCTCAATGCCAGCGAACTGACTGCGCTCAATGACTGGCTACAGGGCAAGGTGGCCAAGGAGGCCGCGGTGGTGGTCGAACAGGCCAAGGAAGCCGGCCGCCAGGAAGTGATGATCAAGAACCGCGGCTTCTTCGACTTCGGCAGCAAGGAGCCAATCGAGAGCACGCTGGTTGGCGAGTTCAAGGGCTTTTCGAAGGGGCGCGTCTACACGCTGGCGAACGGTCAGGACTGGGAGCAGACCGAT…
group_1486	hypothetical protein	1	1	1	1	1	1	1	1	1	1	1	1	1	1	1	1	1	1	>group_1486 ATGCCCCGGAAATCCGCTCTCGCCGTGTTTGCCCTGTCCGCCGCGGCGCTGCCGGCGCTGGCGCAGTCCGACCGCCAAGTGGTCGAAGACATGCTCACTCGCTCGGCCACTGTCTGCCCCCGGCCATAG
group_1487	hypothetical protein	1	1	1	1	1	1	1	1	1	1	1	1	1	1	1	1	1	1	>group_1487 GTGGCCAGAGCGACGTTGGTTTTTGGAAACGGGTTGGGGATGGCATTGGACCCAACGTTCTTCTCGCTGGACAACGCCATCGGGCGCACGTGGGAAGATAGCGTGGCTCTTGATGAGCCCACAAAGGACCTGGTCCGCTACTGCTTGAGCGATGAAGGAGACCGTCCTCATGGCGAAGACGACTTGGACGACCTGCAACTCGTCGTATCGGCCTGCGATTTTCTTTCTCGAACCGGGAGTGGCGAGCTTCATTGGTTAAGCGACGACGGGAAGCGCTTTCCTGAGGCGGTCAGAAAATTCCTCTACCAAACGTCACTGTATTTCCATCGGCGGGATTCTGGGCTGCCCATGGATTTCATCGCGTCTCTTGTCGCTTACTCCAAGAAA…
bcr	Bicyclomycin resistance protein	1	1	1	1	1	1	1	1	1	1	1	1	1	1	1	1	1	1	>bcr ATGCTCGCCGCTGCGGTCGTTGGCCTGGCCACTGCTAAAGGCGCCTGCGCGTTGGGGAATCGTCCGGATACCCTGCGCATGACTTCTGCTGTTCCCACCTCCCGTCGCATGGCGCTGCTGCTTGCCGGGCTGTCGATGTTCGGCCCATTTGCGATCGACACCATCTTCCCGGCGCTCTCCCAGCTCAGCCGCAGCTTGGCGGTGGACCAGGTGGCGATCCAGCAGACCGTCAGCGTCTATCTGCTGGCCTACGGCCTGATGAGCATCGCGCATGGGCCGTTGTCCGATGCCTGGGGCCGCAAGCGGGTGATGCTGGGCGGGCTGGCGTTGTTTATCGCCGGCTCGGTCGGATGTGCGCTGTCGCAAGACTTGCCCACGCTGCTGGCGTTCCGCG…
group_1489	hypothetical protein	1	1	1	1	1	1	1	1	1	1	1	1	1	1	1	1	1	1	>group_1489 GTGAGCGATCAGGCCTCTACAGCTGCCGGAACCGACGCGCCCAATGCGCGTGCGGAAACGCCAGGACTGGACGAAAGCGTACGTGCGGTCGGCGCTGCCGGGCGTGCAACGCTGGGCTCGGCCAAGGACACCAGCCGCGCATTGCGCCGGCTGGTGTCGGCCGATCTGCAACTGGCACGCAGCGCGTTCGGGCGCGGTTTGGCGTGGGCCTGCGTGGCCGTGGTGTTTGGTGCCTCGTCGTGGTTGTTGCTGGCCGGTGCGATCATCGCCCTGCTGCAACGTGTCGGGCTGTCGTGGTTCCAGGCGATGTTCTTTACTGCGCTGGCAAGTTTGTTGGTGACCGGCATCGCCGCGTGGCGGGTGTTCTTCTACTTCGACCACACCGGC…
yraJ	Outer membrane usher protein YraJ	1	1	1	1	1	1	1	1	1	1	1	1	1	1	1	1	1	1	>yraJ ATGACGCTGCTGGCGACCGCCACCTGCCTGGGCACCGCCGCAGCCGGCGATCTGGCCGATGTGACATCGCTTCCCGATCAGCCGCCGCCAGGCGCCACGCTACAGGCGCAAACGCTGTATCTGGACGTCACCTTGAACCAGGCCGACCGCGGCCTGGCGCCATTCGAACTGGTCGATGGCCGGCTGCGCGGCTCGGTGGAAACTTTGCGCAAACTCGGCTTTATCCTGGCCGACCGCGCGCCCGCCGACTTGGTCGATCTGGACCGCCTGCCCGATGTGGAAGTGCGTTACGACGCCGCGCTGCAGCGGCTCGCGCTGCAGGTGCCCCTGGCGCAGCTGTCGTTGTCCACCACGGTGCTGAAGGCCGAACAAGTGGCCCCGCCCAGCGCCACC…
kdsA	2-dehydro-3-deoxyphosphooctonate aldolase	1	1	1	1	1	1	1	1	1	1	1	1	1	1	1	1	1	1	>kdsA ATGGTGGAATTGATGAAACTGTGTGACTTTGAAGTTGGCCTGGATCAGCCGTTGTTCCTGATCGCCGGCCCCTGCGTGATCGAGTCGATGCAGCTGCAACTCGACGTGGCCGGCAAGCTCAAGGAAATCACCGGCAAGCTCGGTGTCAACTTCATTTTCAAGTCGAGTTTCGACAAGGCCAACCGCACCTCCGGTACCAGCTTCCGTGGCCCAGGCCTGGAAGAGGGCCTGAAGGTGCTGGATGCGGTGAAGCAGCAGATCGGCGTGCCGGTGCTCACCGACGTCCACGAATACACCCCGATGAATGAGGTCGCGGCCGTCGTCGACGTGCTGCAGACCCCGGCATTTCTGGTGCGCCAGACCGACTTCATCAAGAACGTCTGCGCCGCCGGC…
baeR	Transcriptional regulatory protein BaeR	1	1	1	1	1	1	1	1	1	1	1	1	1	1	1	1	1	1	>baeR ATGACAGGCAAAAAGGTTCTGCTGGTGGAAGACGACAGCGATAGCGCCAGCATTCTGGAGGCCTATCTACGCCGCGACGGCTTCGATGTGGCGGTGGCCGGCGATGGCGAACGCGCCATCCAGCTCCACCGGCAATGGGCACCGGATCTGGTGCTGCTGGACGTGATGCTGCCCAAGCTCAGCGGCATCGAGGTGCTGTCGACGATCCGCCGCGCCGGCGACACGCCGGTGATCATGGTCACCGCCATTGGCGACGAGCCGGAAAAGCTCGGCGCCCTGCGCTACGGCGCCGACGATTACGTGGTCAAGCCATACAGCCCCAAGGAGGTGGTGGCGCGCGTGCATGCGGTGCTACGCCGGAGCGTGGCGGTGCGCGCGCCAGGCGAGCCATTG…
gnl_2	Gluconolactonase	1	1	1	1	1	1	1	1	1	1	1	1	1	1	1	1	1	1	>gnl_2 ATGGACAGCCACTGCCGCGTTCGCGCACCCGGCGCTGCCCAGCCGGCCGATTGCCCGCCACCCACCACGCAACACGCGGCGCTGGCCGCGCGCCTGGGCAACGCGCGCCTGCAGACCCTCTACGACCAGGCCACCTGGAGCGAGGGCCCGGCCTGGTGGGAAGCGCAGCGCACGCTGGTATGGAGCGATGTGGTGGGCCGCCGCGTGCTTGGCCGGCGCGAAGACGGCGCAGTGGATGTGTTGTTGGACGCCACCGCCTTCACCAACGGCAATGCGGTGGATGCGCAGCAGCGGCTGGTGCACTGCGAACACGGGCGCCGCGCGATCACCCGCAGCGATGTCGATGGCCGGGCACATCTGCTGGTCGGGCGGTTCGAGGGCAGACGGCTCAA…
pcnB	Poly(A) polymerase I	1	1	1	1	1	1	1	1	1	1	1	1	1	1	1	1	1	1	>pcnB TTGGGCAATCCTGCAACACAAGACGGAAGCGCCATCATCGAACCCTCAGTTACATCTCCGTTCACGCTGCGCGTCATTCCACGCGATCAGCACACCATCTCGCGCAAGGACATCAGCCCCAACGCGCTGCGCGTGCTTTACCGCCTGCGTGAATCGGGCTTTGGTGCTTACCTGGTCGGCGGTGCGGTCCGCGATCTGCTGGTCGGTCACCACCCCAAGGATTTCGACGTTGCCACCAGTGCCACGCCGGAAGAGGTCAAGGCGCTGTTCCGCAACTGCCGCCTGATCGGCCGCCGTTTTCGGCTGGCGCACGTGGTGTTCGGCCGCGAAATCATCGAAGTGGCCACCTTTCGCGCCAATAGCGACGATGGCAGCGGCGACCGCGAACTCGAT…
group_1494	hypothetical protein	1	1	1	1	1	1	1	1	1	1	1	1	1	1	1	1	1	1	>group_1494 ATGAAAACTCTTGTGCTTGGTGCTCTGGTGATGGGTCTGGTCGTGGCGGGTAATGCCACGGCACAGCGCTATGACAGCGGCTACAGCAATTACGGCCGCAGCGGCTACGAGGATGGTCGTTACGAATATGCGCGCGTCGTGCGCGTGGATCCGATCATCGTTGCCGATTCTTACAACGAACGCACCAGCGAACGTTGCTACGACCGTCCCGCTAACGGTTACTACACCAGCAACGACGGCTACTACCGCGATGGCTACGGCCAGTCCGGTGTGTCCAATCGCGGTGTCGCCAGTGTTATCGGCGGTATCGCGGGCGCAGTGCTCGGCAGCCAGGTCGGCGGCGGCAATGGGCGTCTGGTAGGTACCGCCGTGGGCACCATGGCCGGC…
pdhB	Pyruvate dehydrogenase E1 component subunit beta	1	1	1	1	1	1	1	1	1	1	1	1	1	1	1	1	1	1	>pdhB ATGGATGAGCTCAAGCATGTGCCCGCAGACACGTCGCAGCATGCCAGTGCCCCTTACAACGCTGCGGCAACGCGCGGAGAAATCGCCATGAGTTCGCCCATCACCCTGATCGAAGCCATCACCCAGGCGCTGGCCTGGGAGCTGGAACACGACTCCGCGGTGCTGGTGCTGGGCGAGGATGTCGGCGTCAACGGCGGCGTGTTCCGCGCCACCGCCGGCCTGCAGCAACGCTTCGGCAGCGAACGCGTGCTGGACACGCCGCTAGACGAAACCACCATCGCAGGCCTGAGCGTAGGCCTGGCCGCACAAGGCATGAAACCGGTGGCCGAGGCGCAGTTCGACGGCTTCGTGTATCCCATGGTCGATCACCTGATCTGCCACGCCGCACGCTTG…
dmlR_1	HTH-type transcriptional regulator DmlR	1	1	1	1	1	1	1	1	1	1	1	1	1	1	1	1	1	1	>dmlR_1 ATGACTCACGATCTCAACGACACCCTGATCTTCGTCAAGGTGGTCGAACAAGGCAGCTTCATCGCTGCCGCCAACGCGCTTGGGCTGCCCAAGACCACCGTCAGCCGCAAGGTGCAAGAACTGGAAACCCGGTTGGGTGCGCGGCTGTTGCACCGAACCACGCGCCGCATCGGCCTGACCGAAGCCGGCTCGGTGTATCACGAGCATTGCCAGCGCATCTCACGCGAACTGGAAGAAGCCGAAAGCGCGGTGGGGCAATTGCAATCCGGCCCGCGCGGCTGGTTGCGTTTCACCGTGCCGTATTCGCTGGGCATCACCTGGATCGCGCCATTGCTGGGCGAATTCCACGCGCAATACCCGGAAATCCAGTTGGACATGCATCTGGGCAACG…
group_1497	hypothetical protein	1	1	1	1	1	1	1	1	1	1	1	1	1	1	1	1	1	1	>group_1497 ATGACTTCGAATGCGTGCAGCTGGCGCTCGATAGATCGCCGTCAGGGGGAGCGGCAGGCTTTGCGCAGTTCGTTGTGGCGCAATAACGCTGCTGGCTGGCAGCTGCTGTTCCATCAAGGCACCCTGTTCACCGAGAATGCCGCATCCTGA
group_1498	hypothetical protein	1	1	1	1	1	1	1	1	1	1	1	1	1	1	1	1	1	1	>group_1498 GTGAAAGCATCTCTGCTGGTCGTGTCGGCACTTTTGTACGTTGCCGCACTCTATCTTCCTGCGCTGCATGGCGGTGCCGAGCAAGTGAGCGGTGTGGTGCTCCTCATGTTCGGCTGGATCCAGGTACTCGACGGCCAATGCTTCGCCTGGTTAGGCAACCTGCTGTTCTTCGGTGCGTGGCTCTGTTACGTCTTCAAATCTGATAGAGCAGCATTTGGCCAGCTGCTTTTGGCATGTCTGGTCGGCGTGGATACCTTTCGTGCCACCCGTTATCTAAAGAACGAAGCCGGGCATGAAGTCATCATCGACCATGTGGGTGCAGCCTTCTACGTTTGGGAGTTGAGCTTTCTGGCGCTGCTGGTCGTGGTATTGATGCATATGGCCCAA…
aspC_1	Aspartate aminotransferase	1	1	1	1	1	1	1	1	1	1	1	1	1	1	1	1	1	1	>aspC_1 ATGGATTCCAGACTCCCGCATGCATCCGGCTATAGCCGCCGCAGCCAGGACATCGCTCCCTTTCATGTGATGTCGCTGCTGGCCCGCGCCAATGCGCTCGAACAAGCCGGCCACGATGTGATTCACCTGGAGATCGGCGAGCCCGACTTCACCACCGCAGCGCCGATTGTCGCCGCCGGCCAGGCCGCCTTGGCGGCCGGCAACACCCGCTACACCGCCGCACGTGGGTTGCCGGCACTGCGCGAGGCGATTGCCGGTTTCTATGCGCAGCGCTACGCATGCAACGTCGATCCGGAGCGGATCCTGGTCACACCGGGCGGTTCGGGCGCGTTGCTGCTGGCCAGCAGCCTGCTGGTGGATCCGGGTAAGCATTGGCTGCTCGCCGACCCGG…
group_1500	hypothetical protein	1	1	1	1	1	1	1	1	1	1	1	1	1	1	1	1	1	1	>group_1500 ATGCCGCAGTCAAGCGGATTGCCGGGTTCGTACATCGGTGTGCGCACTGCGCCAATTCCGCACTCCTGCGCGCACCCAATGCTGCAGGCAACGCGCAATTGGCAATCGCGCGCCGCGCAGTTGCGGCCAATAACCATAGCCCTCCAACAGCAAGCCGCACCCATCAATAGCCAGCACGTCAATCAACAATTCGGCAAGCTTTGCGGCAGTGTCCAGTGGAAAGGCGTGGATGATTGTCCACCGATGCAGTGGGCGTAG
xpsE	Type II secretion system protein E	1	1	1	1	1	1	1	1	1	1	1	1	1	1	1	1	1	1	>xpsE ATGCGCATTGTCGATGCGCTGCTTGAACGCCGTCGTCTGAAAGACACCGATCTGCTGCGCGCGCGCCAATTGCAGACCGAATCCGGCATGGGCTTGCTCACGTTGCTCGGCCGCCTGGGTCTGGTGTCCGAACGCGATCACGCAGAAACCTGCGCCGAGGTGCTCGGCCTGCCATTGGTGGATGCACGCCAGCTTGGCGATACCCCGCCGGAAATGCTGCCTGAAGTGCAGGGGTTATCGCTGCGCTTTCTCAAACAATTTCATCTGTGCCCGGTCGGCGAACGCGATGGCCGGCTGGAGCTGTGGATCGCCGATCCGTACGACGATTACGCCATCGATGCGGTGCGTCTTGCCACCGGCTGCACGCTGCTGTTGCAGGTCGGCTTGCGCTCG…
group_1502	hypothetical protein	1	1	1	1	1	1	1	1	1	1	1	1	1	1	1	1	1	1	>group_1502 GTGAGTCTGCGCCGGCGGTGCAGTTGGCTGCTGCTGGCCGCCTTGATCGCACCGCAGGCGCAGGCCGAACTATTGGTTGAGGTTGTTTCGTCGGACTTGCCTTCGCCGGAGATCCAAGCAAGTAACGCGCTGGTGCAGCAGGTCGCACAGCGACTGCCGCAGGGCTGGACGCAGCAGCTGACTGCGCCGATCCAGTTGCAATGGCGCACCGATCTGCCAGCGCGGGTACATGGTCGTGCAATCGGCAATCGCATCCTGCTTGATCGTGCGCTGCTGCAGGCGTGGAGCGCGCAGCCCGAAGACGCACGTGCCGATCGCAACGCAGCTGCTACGCGCGCAGCGATGGCAGCACTGATACACGAACTGGCGCATGTGCTCGACCGCGGC…
group_1503	hypothetical protein	1	1	1	1	1	1	1	1	1	1	1	1	1	1	1	1	1	1	>group_1503 ATGACCAGTCACGCCGCGCGGCAACGCCGCCCGTTATGCTCCACGTCGCCCGCGCGCTATGGCCGCATCAGCGTGCTTGCGCTTGCCCTGAGCGGCGCCGTCGGCATGCTCGCCACCGGCACTGCGGCCGCGCAAAGCACCACTGCCGGCATCTACGGAAGCGCGCCGGCCGGCGCAGGCGCCACGGTCACCGTGCAGGGCGACACCGGTTTTACGCGTACTGCAACGGTCGATGCCAACGGCCGTTACGCCATCGGCAACCTTCCGGTGGGTACCTATACCGTCACCCTGCAACGCGAAGGCCAGGCCGCCGAGACCCGCAAGAACATCGCGCTGCGCGTCGGCGCCGGCACCGATGTGTCCTTCGGCAGCAGCAATGCATCCGAG…
group_1504	hypothetical protein	1	1	1	1	1	1	1	1	1	1	1	1	1	1	1	1	1	1	>group_1504 ATGGGCACCATCTCCAGCGTGGAGCCGGCGCTATGGGTATCGCATACCTCTAGGCGCCTGGCAGCACCGAAGGTGCGCGCCTTCGTGGATTTCATCTGCGCCCGCTATCCGGACATGTCGCTGGTGTTGAAGGGGTAG
group_1505	hypothetical protein	1	1	1	1	1	1	1	1	1	1	1	1	1	1	1	1	1	1	>group_1505 ATGACCGAGCGCCGCCACGATATCGATGCCTTGCGCGTCTTCGCCTTCGCCCTGCTGATCCTCTACCACGTGGGCATGGCCTATGTGGCCGACTGGGATTTCCACCTCAAAAGTGTGCACACCGCCGAGTGGTTGCAGTGGCCGATGATCGTGCTCAATCGCTGGCGGATGCCGTTGTTGTTCATGATCTCCGGCATCGCGATCGGCTTGTCGCAGCCGCAGGCCACGCCGTGGCGCTTCGCGTTGCGTCGCTGCGGGCGGTTGCTGCCGCCATTGCTGTTCGGCATGTTCGTGGTGGTGTCGGTACAGGCCTATTGCCAGGGCGTGAGCAACGGCAAGGTCGCCACCGGCTTCGGCAGTTTCCTGCTGCGTTACTGGCAGATGCGC…
fabG_8	3-oxoacyl-[acyl-carrier-protein] reductase FabG	1	1	1	1	1	1	1	1	1	1	1	1	1	1	1	1	1	1	>fabG_8 GTGACAACACACCGTTGGCGGCTGGATGGACAGACCGCCCTCATCACCGGCGCCAGCGCCGGGATTGGCCTGGCCATTGCGCGCGAACTGCTCGGCTTCGGCGCCGACCTGCTGATGGTGGCGCGCGATGCCGATGCTCTGGCGCAGGCACGCGATGAACTTGCCGAGGAATTTCCCGAGCGCGAACTGCACGGGCTTGCCGCCGATGTGTCCGACGATGAAGAGCGCCGCGCGATCCTGGATTGGGTGGAAGACCACGCTGATGGCTTGCATCTACTGATCAATAATGCCGGCGGCAACGTCACCCGCGCCGCGATCGACTACACCGAGGACGAGTGGCGCGGCATCTTCGAAACCAATGTGTTTTCCGCCTTCGAATTGTCGCGTTATG…
group_1507	hypothetical protein	1	1	1	1	1	1	1	1	1	1	1	1	1	1	1	1	1	1	>group_1507 ATGTATGGGATGTATCTGCATGCGCGGACCCTTGCAACGTCTTGGCCCGCAGAAAACACCCATCTGCACCGCTACTTCCTGCGCGTGACTCAAGGCGATTTGCTGACACTGGAACTTGCCTGGGCCGCCACGCACTTTGATCGCCCCTTGCCGCTGCCCGATCAATGCACTGGTCGCACGCAAGGCGAGGTGCGTTTATTCAAGTTGGTGCGTGGGCCGGAGTTGGAGCATATGCGGGCGAGCGCAAAGGCGGCCGATTGCACGCAGCTCACCTGTCCCGCCGATGGCGATGACTGCCTGGAATTGCGGCTGTTCGGGCCGCCGGCGTGGCGCACGCAACCGGTTTCGTCGTTCGTCGATTTGCGCTTGTGGGGCGCTTATCTACAG…
group_1508	hypothetical protein	1	1	1	1	1	1	1	1	1	1	1	1	1	1	1	1	1	1	>group_1508 ATGGAAGACCTTCTGATCGTCACCACCGGTGGCACGATCGACAAGATCTACTTCGACGATAAATCGGACTACCAGATCGGCGACCCGCAGATCGGCCAGATCTTGAAAGAACTGGGCGTGACCTTCCGTTTTTCGGTGATTCCGATCATTCGCAAGGATTCGCTGCACATCACCGATGCCGACCGCGAACTGATCTGTGCCACCATCGCCGCCCAGCCCACACGCCACGTGCTGATCACCCACGGCACCGATTCGATGGTGGAAACTGGCAAGGTGCTGCAGACCATCGCTGACAAGACCATCGTGATGACCGGCGCGTTGAACCCGGCACGCTTCCGCGGTTCGGATGCCGAATTCAATATCGGTTGCGCCGTCGGTGCAGTGCAA…
group_1509	hypothetical protein	1	1	1	1	1	1	1	1	1	1	1	1	1	1	1	1	1	1	>group_1509 ATGGCAGACCAGCCCGATCACCCAAGCCGTCCACGTGGCGGGCTGCGCCGCCTGTTGCCCTGGGGCGGCACGGACACCGCGCGCCCTTCCGCAACCACGCTGCCCACGGTGATCAACGGCGAACGCAGCGGGCAAGGCCTGGCCGCGCATCAGCTGGTGCCGGCCAAAGCCAAGTCCGGCGCACACGATCCCGCCGCCGCTACGGCATTGCTGATGCGGCTGTTTTCGCATGCCGCACATCCGGAGGCACTGCTGCTGGCCTTCGCCGAAGGCATCGCCAGCCTGCACGGCGAGCTCGGCGACATGGGCGTGCGCCTGGGCGCGGCGTATGCAGCGGGCGACTGGCCTGGCTATGGCCGTGCCTTGCGTCAGCTGATCGACAAATAC…
group_151	Putative phospholipase A1	1	1	1	1	1	1	1	1	1	1	1	1	1	1	1	1	1	1	>group_151 GTGTATCTGTTGCCGGCGTTCTGGACCAGCGACACCAACCGCACCCCGCAGTCGCCGAATCCGGCCAACTCGGTCAACACGCCGCAGCAACTGGACAGCACCGAGCTGAAGTTCCAGCTCAGCTTCAAGACCAAGGTGGTCGAGGATCTGTTCGGCGACAACGGCGATATCTGGATGGGCTACACCCAGAGCTCGCGCTGGCAGGCCTACAACGCCGATGCGTCGCGCCCGTTTCGCGAGACCAATTACGAGCCCGAAGCGATGCTGGTGTTCCGCAACAGTTACAGCATCTTCGGCTGGAAGGGCCGCATGAGCGGCATCAGCCTGAATCACATGTCCAATGGGCGTGCCGACCCGCTGTCGCGCTCCTGGAACCGGGTCATCCTGA…
group_1510	hypothetical protein	1	1	1	1	1	1	1	1	1	1	1	1	1	1	1	1	1	1	>group_1510 TTGCAACAGCTGAAGACGCGCCGTTGCGAGCGAATGCAGGACCGCCTGAGCGAATGCAAGCATGCACTGGAGCACTGCGAACGCGAGCTCGCCAGATGCAGCCAGGAAGCCAACGCGTGCAGCACACGCTTGGCTGCGTTCGATACAGCGTTGCTCGAAAAGGCCGGTGTGGGCGGCTCGATCGATATCGACACGATCTTGCAGCACGAACACTTCCGAACAGTGCTATTAGACGCCTGCCGCGCGTCAGAGCAGGCGCAGGTAGCAGCTCGGCAGTCAGTGCAGAGCGCTCGCGATGAGCTCGTGTCCGTGCAGCAGGCGGTGAGCAAACTGCAGGCACAGGCACAGCTGTATGAAGAAAAGGCGATCCGTGCGCGCCGTGCCCGG…
rpsT	30S ribosomal protein S20	1	1	1	1	1	1	1	1	1	1	1	1	1	1	1	1	1	1	>rpsT GTGGCCAATATCAAGTCCGCCAAGAAGCGCGCCAAGCAGACCATTGTGCGCAATGAGCGCAACACCGGTCAGCGTTCGATGCTGCGCACCGCCGTCAAGAAGGTGATCAAGGCCCTTGACGCCAACGATGCTGCAGGCGCCGAAGCTGCTTTCGCCGTTGCTCAGCCCATCCTCGACCGTTTCAGCGCCCGTGGCCTGATTCACAAGAACAAGGCTGCGCGTCACAAGAGCCGCCTGACCGCTCGCATCAAGGCCATCAAGGCCGCGTAA
group_1512	hypothetical protein	1	1	1	1	1	1	1	1	1	1	1	1	1	1	1	1	1	1	>group_1512 ATGAGCGATATCGCCAACGCGCTGGTGGCCCTCTCCTCGCAGGGCTTGTCGCTGCTGACCTTGCTGGCGCTGTGCGGCGTGCGTGTCTTTGTGATGTTCACGGTGCTGCCGGCAACCGCGCAAGACAGCCTTCCCGGCATGGCGCGTAATGGCGTCATTTATGTTCTGAGCTCTTTTATTGCCTACGGGCAACCAGCCGACGCGCTGGAGAAGATCCAGGCCGCCGGCCTGGTCGGTGTGGTGTTCAAAGAGGCCTTCATTGGCATGTTGATCGGTTTTGCGGCATCGACGGTCTTCTGGATCGCCGAAAGCGTTGGCCTGCTGATCGATGACCTGGCCGGTTACAACAATGTGCAGATGACCAACCCGCTCAGCGGTCAGCAAAGC…
group_1513	hypothetical protein	1	1	1	1	1	1	1	1	1	1	1	1	1	1	1	1	1	1	>group_1513 ATGAAGATGGTAACGCATATGACCGTCCAGGCTGCGCTGGCTCGGCTAGTGGTAAACCCGCACGCTGCGCTACACGTACTTCGCGGGGGCTGCCCCGCCGAATTCGGCGTAGTGCTGGCACCTGATACCCACGCGGCTTTGAACGTGTTCTTGGAGTCGCATGGCGCCGTATTCCGGGCCTCGGTACTCATGTTGCGCAAGCGGCGTCTGGACAATATCCTCGACGCTCTAACGGTAACGTCGCGATTATTCTCTGAGTACGAGCTGTCGTGCTATTGGGATGATTATCTCGCGTCCATCGCGACCAAGGCGCAGACACCCAAGAATCCGCTGCTCGAGTCGGTGGCTTTCGGGCGTTTCGTCATTAAGGCGCTGCCGGCGGACGAT…
group_1514	hypothetical protein	1	1	1	1	1	1	1	1	1	1	1	1	1	1	1	1	1	1	>group_1514 ATGAAATTCCGTCTGATCTTCGCCGCCGGGCTATTGGCCCTGGGCGGCTGCGCAACCTACGACTACACCGGCGCTGGGTCGGGCGGCTATTACCGTGGTGCACCTGCCGTGCAGTATCGCTATCCGCCCGGCTACTCCCCGTACTACTACGGCAACCCTTACGGAATGCCGTACGGCTACGGTGCTGGTTCGATCGGTCTGTACGACTACCCGGTGTACCCGGTCTACCGCGGCGGCGGCTATTACTACCGGGAGTATGATCGCCGTCCGCAGTACCGCCCGCCACGCCCGAACGGCTCGTTCAATAACGGGCAGCGCCCGGGTGGCTCGCGTCCGCAACAGCCCAATCGCCCGCCCGCAACCGGTGCACAGCCGCGTATTGGGGCA…
group_1515	hypothetical protein	1	1	1	1	1	1	1	1	1	1	1	1	1	1	1	1	1	1	>group_1515 ATGTGGTTGTGCAAGGTTTTCGGCGCCTCTTCCAATTCCCGCAGTGCCATCGAAAGTGCCTTCGATCCGGTCGTTTCCGCCGGAAATCGGTCTCGCAGCAGCGTGTCGCGCGAATTCTCCAGCTCGCCACGACGCCAGGCTGGCGGCGCGCCGGCGCAGCGGACTGGACTGCAAGCGCGCTGGGTGCAGCGCGGAATTGTCCCGATCTCGAGAGTGAAAGTCCCATGA
tldD	Metalloprotease TldD	1	1	1	1	1	1	1	1	1	1	1	1	1	1	1	1	1	1	>tldD ATGACCGATAACGCTCTCACTTTGGCCGAAACCCGGCTGCTGCTTCCTTCCGGCCTGGATGCCGGCCATCTCGACCGCACCTTCGGCGCCCTGCTGGGCCCGGGCATCGACTTCGGCGACCTGTATTTTCAGCATTCGCGGCGCGAGAGCTGGAGCGTGGAAGACGGCATCGTCAAGGACGGTGCGCATTCCATCGAACAAGGCGTCGGCGTGCGTGCGATCGCTGGCGAGAAAACCGGTTTTGCCTATTCCGACGACATCCATCGCGATGCGCTGCTGGAAGCGGCGCAGTCTGCGCGCGCGATCTCGCGCGAGGGCGGGGCGCAATCCACGCGCTCGCTGGTGCGTGGCAATAGCCGTGCGCTGTATCCGGCCACCGACCCGATCGACGAC…
treZ	Malto-oligosyltrehalose trehalohydrolase	1	1	1	1	1	1	1	1	1	1	1	1	1	1	1	1	1	1	>treZ ATGAACCAGCGCAATGCAATCACACCGGCCTGGGGTGCCTGGCCGGCGGGTGAGGGTCAGGTGCGCTTTGCGCTCTGGGCTCCGGAAGCCAAGAACGTGGACGTGGTCTTCGACAACGGCGCGCGCAGCGCGCTGCAGGCGGGACAGGACGGTTTTTTCAGCACGGTGATCGACTGCGCGCCCGCTGCACGCTATCGCTACAGCGTCGACGGCGGCGAGCCAGTCCCGGACCCGGCATCGCGCTGGCAACCCGAAGGCGTGCACGGCCCCAGCGCGGTACAGCCAACCGATGGCTACGGCTGGCAACACACCCAGTGGCAGGGGCGGCCGTGGGACGAGGCGGTGATCTACGAAGTGCATGTGGGCACCTGCGGCGGCTATGCCGGCGTGCAG…
nemA	N-ethylmaleimide reductase	1	1	1	1	1	1	1	1	1	1	1	1	1	1	1	1	1	1	>nemA ATGAGTGCGCCACCATCGCTATGGGGCACCGCGATCGACGCGGCGTCGCGCCTGGCGCGTGATCAAATCGACTGGTTGCTGATGTCCAAATCCACTGAATCCCCCTTGTTCTTCCCGGTGCGCCTGGGCGCGCTGGATCTTGCCAACCGCGTGATCATGGCCCCGCTGACGCGTAACCGCGCCATCGCCGGTCAGGTGCCCTCGCCGCTTGCTGCCGAGTATTACGGCCAGCGCGCCACCGCCGGCCTGATTGTGGCCGAAGGCACCCAGATCAGTCCGCTGGGCCAGGGCTACCTCGACACGCCCGGCATTTACACCAAGGAACAGATCCAGGGCTGGCGCGCCGTCACTGACGAAGTGCATCGCCGCGGCGGCAAGATCGTGCTGCAGCTG…
lacF	Lactose transport system permease protein LacF	1	1	1	1	1	1	1	1	1	1	1	1	1	1	1	1	1	1	>lacF ATGATGAAGCGTAATTCCGTCGCCGGCTGGGTGTTCGCCGCGCCGTCGATCATGGTGCTGGGCATGTTCTTCGGCGTGCCGGTGTTCGCCGCGCTGGTGCTCAGCGTCACCGACTTCGACCTCTACGCACTGGCCGACAGCAGCCATCTGCGCTTTGTCGGCCTGGGCAACTACATCGACCTGCTGCAGACGCCGCTGTTCTGGAAGTCGCTCTGGAATACCACCTACTTCGTGTTGCTGGGCGTGCCGATGTCGATCGGCGTGTCGCTGGGCGCGGCCCTGCTGCTCAACGCCAAGGCCTCGCGCTTCAAGGCGCTGTTCCGCACCGCCTTGTTCGCACCGGTGGTGACCACGCTAGTGGCAGTGGCGGTGATCTGGCGCTACCTGTTCCAT…
group_1520	hypothetical protein	1	1	1	1	1	1	1	1	1	1	1	1	1	1	1	1	1	1	>group_1520 ATGAGTGTCGACAAGAAAGCAGATTTTTCCAACGTCACCTCGTCGGTCGACAGTACCGCTGCGGTGACGCCCGCGCCCGATTTTTCCAATGTGCGCACCAGTGTGCAAAGCACCGCGCAACGCGTTGAAGAATCGGTCACCGTGCAAGCTGGCGACAGCCTTTCCAGTATCGCCAAGCGCCATCTGGGCGACGGCAATTTGTGGCCACGTATTTTCGAAGCCAACCGTGAAACGCTGCAGGACCCGGACAAGATCTTCCCCGGGCAGGTACTGCGCCTGCCTGCAAAGTCGTAA
group_1521	hypothetical protein	1	1	1	1	1	1	1	1	1	1	1	1	1	1	1	1	1	1	>group_1521 GTGGCCGCACAGTGGCCCACACTCAAGCCGGATCTGGACGGCAAGATCCATGTGATCGTCGGCACCGCCGACACGTTCTACCTGGATGGTGCGGCGCATGAATTACAGGCGGTGCTGGATGGCCTGGGCGCCAAGAGCGACTTCCGCTACCTGGAAGGCCGCAGCCACTTCGGTCTCTACGTCTAG
lpxH	UDP-2,3-diacylglucosamine hydrolase	1	1	1	1	1	1	1	1	1	1	1	1	1	1	1	1	1	1	>lpxH ATGACGACCCTGTTCATTTCCGACCTGCATCTGGACCCGGCCCGGCCGGCGATCACCGAGTTATTTCTGGATTTCTTGCGCACGCAGGTACCCGGCAGCGACGCGCTCTACATCCTGGGTGATCTGTTCGAAGCCTGGATCGGCGACGACACGCCGTCCACTGCCGCCGATGCGGTGGCAGTGGCGCTGCATGCGGTGGCCAATGCCGGCGTGCCAGTGTTCTTCATGGCCGGCAACCGCGACTTCCTGGTGGGCGACACCTACGCGCAGCGCGCGGGCTTCCGCATCCTGCCCGACCCCACCGTGATCGATCTGTACGGGCACACCACGCTGCTGATGCACGGCGATTTGCTGTGCACCGACGACATGGCCTACCAGGCGTTTCGCGCGCAG…
group_1523	hypothetical protein	1	1	1	1	1	1	1	1	1	1	1	1	1	1	1	1	1	1	>group_1523 ATGGTCAAGGGCGTGCGCGGTGCGCAGGCCGAGGCCATCGAAAACAAGCGCAGCGCCGCGCAGATCATCGATTCGATCTCTGCCGAAGACATCGGCAAATTGCCCGACGTCACCATCACCGATTCGCTGCAGCGCGTGCCTGGCGTGCAGATCCGGCGCTCGGCCGGCGAAGGTTCGCAGCTCAATATCCGCGGCATGCCGCAGGTGCAGACCACCATGAATGGTGAGTTGTATCTGAGTGCAGGTGGCGGCGATCAGTATGGTCAGCCGAACATCGGCCGCGCACAGCCGGACTTCGTGGATATTCCACCGACGTTGGCGTGGACGTCATCAAATCGCCCACCGCCGCCGATCTGGATGGCGGCATCAGCGGCACCGTCTCGTTGA
hfq	RNA-binding protein Hfq	1	1	1	1	1	1	1	1	1	1	1	1	1	1	1	1	1	1	>hfq ATGGCAGGTGTCGACCGGGACAATAAGAACAATAATGAAGAGGATTTTTCGATGGCTAAGGGGCAATCTTTACAGGACCCATTCCTCAATGCGCTGCGGCGTGAGCGGGTTCCGGTGTCGGTGTATCTGGTCAATGGCATCAAGCTGCAGGGCACGATCGAGTCGTTCGACCAATTCGTGGTCCTGCTGCGCAATACCGTGAGTCAGATGGTGTACAAGCACGCCATTTCCACGGTGGTGCCGGCGCGCAATGTGCGCGTGGGGCCGGGTGGTGGGTATGTGCAATCCAATGAAGGCAATCAGGCGGAAGATGACGACGTCGAGCAGTAA
yadG_1	putative ABC transporter ATP-binding protein YadG	1	1	1	1	1	1	1	1	1	1	1	1	1	1	1	1	1	1	>yadG_1 TTGAACTCCCCATCTCCCAGTGCGCCCGCCCTGCGCGTGTGCGATCTGCGCAAGACCTACGACAACGGCACCCAGGCGCTCAAGGGCGTGTCGCTGGACGTGGCGCCCGGCGATTTCTTCGCCCTGCTCGGCCCTAACGGGGCCGGCAAATCCACCCTGATCGGCATCATCAGCTCGCTGGTGAACCTGTCCGGCGGGCAGGTGGAAGTGTTCGGTACCGACCTGGTCCGGCACCGCAGCGATGCGATGCGCCTGATCGGCCTGGTGCCGCAAGAAATCAACTTCAACCTGTTCGAAAAACCGTTCGACATCCTGGTCAATTACGCCGGCTTCTACGGCATGCCGCGCAGCCAGGCGCAAGCGCTGGCCGAGGTGGAACTGCGCCGCGCGC…
yigB	5-amino-6-(5-phospho-D-ribitylamino)uracil phosphatase YigB	1	1	1	1	1	1	1	1	1	1	1	1	1	1	1	1	1	1	>yigB ATGAGCTTCCACATCCGCGCCATCACTCTCGACCTCGACGATACGTTGTGGCCCTTTGCGCCGATCGGGGCGCGGATCGATCAGGTGCTGTACGACTGGATGCGCGAGCACAGTCCGGTCACCGCCGAGCGCTTTCCGGTAGAGGCAATGCGCGAGCTGCGTGAGCGTAGCTTTGCCGACAACCCGCACCTGCATCACGACCTCAGCGCGCTGCGTCGGTTGACGCTGGAAATGGCGTTGCGCGACAGCGGTGGCGATCTGGCGTTGCTGGAGCCGGCCTATGAAGTCTTCTATGCCGCGCGCAACCAGGTGGAATGCTATCCGGACGCGCTCGATGCACTGGCGCGCATCGCCGCGCATGTGCCGGTGGCCGCACTCAGTAACGGCAATGCC…
emrA_1	Multidrug export protein EmrA	1	1	1	1	1	1	1	1	1	1	1	1	1	1	1	1	1	1	>emrA_1 ATGAGCCAGACGACTTCAACTTCTCCTCAACCCGCACCCGCCGCGCCCAGCAAGCGCCGTGCTGCGCTGCGCATCGTGGCCTTTGTGGTGATCCTGGCGATCATCGGCCTGGTGGTGTGGTACTTCCTGGTCGGCCGTTGGCACGAAGACACCGACGACGCATATGTGCAGGGCAACCAGGTGCAGATCACCCCGATGGTGGGCGGCACTGTGGTCAGCATCGGCGCCGAAGACGGCATGCGCGTGGAGCGCGGCCAGTTGCTGGTGCAGCTGGACCCGGCCGACACCGAGGTCGCCGTGCAGCAGGCCGAAGCCAACCTCGCCAAGACCGTACGCCAGGTACGCGGTCTGTATCGCAGCGTGGAAAGCGCGCAGGCCGAATTGTCGGCAC…
group_1528	Methanol dehydrogenase [cytochrome c] subunit 1	1	1	1	1	1	1	1	1	1	1	1	1	1	1	1	1	1	1	>group_1528 ATGAAAACCGACGCCACGCGCGGCCACGAAGGCCAGCCGCTGGTGATCGGCAGCATCATGTACATGGTCAGTGCGTATCCGAACAACGTGTTCGCCATCGACCTGGCGGCGCAGGATGACGGTGGCAAGGTGCTGTGGAAATACACCCCGCAACAGGATGAGCGCGCGGTGGCGGTGGCGTGCTGCGATACGGTCAACCGCGGCGCCTCGTATGCCGACGGCAACTGGTGTTCGGTCGCCTCAATGGCGATGTGA
COQ7	5-demethoxyubiquinone hydroxylase, mitochondrial	1	1	1	1	1	1	1	1	1	1	1	1	1	1	1	1	1	1	>COQ7 GTGGTCGGGCGGATTGCAGCGGCCGATGACCACTGGAACTTTGCCACGCGTTGTGAAGGCGAAACAGAAGACGCCGGATTGTACGGGACGCCCGGCGGGGACGCAAGTTGCAGCGACGGCCGGGCTATGGCGGTTGGCAGCGCGGCGGAGCGGGGCCAGAATCGACGCATGACCCAGACCTCCCCTTCCCGACTGCATAGCCCGCTCGACCGGCTGCTGGTCGAAGCCCAGCGCGCGCTGGACACAGTCTTCGGCAATCCGCCGGCCGAACGCCCCAACCCCGCTGCGGACACACCCGACGTCGCGCTGGACCCGGAGCAGCGTGGCCACGCCGCCGGCCTGATGCGCATCAACCATGTCGGCGAAGTCTGCGCGCAGGGCCTGTATTTCGGC…
bepF	Efflux pump periplasmic linker BepF	1	1	1	1	1	1	1	1	1	1	1	1	1	1	1	1	1	1	>bepF ATGACCACGAACGCCACCCCGTTCCGTTTTCCCTTACGTACCGTGTTGGCGGGCGCCGTGCTCGCGGTCGTGCTCGCCGGCTGCGGCAGCAAGGCCGCCGAGACCGGCGCGCCGCCGCCGCCCAGCGTCAGCGTCGCGCCGGTGTTGACGAAGGAAATCAGCCAGTGGGACGAATTCAGCGGCCGCATCGAGCCGGTGGAAAGCGTCGAGCTGCGTCCGCGCGTGTCCGGCTACATCGACAAGGTCAACTACACCGAAGGTGCCGAAGTGAAGAAGGGCGATGTGCTCTTCACCATCGACGAGCGTAGCTACCGTGCCGAGTTCGCGCGTGCCAATGCCTCGCTGGTGCGTGCCCGTACCCAGGCCACGCTGGCACGTAGCGAGGCAGCGCGT…
group_1530	hypothetical protein	1	1	1	1	1	1	1	1	1	1	1	1	1	1	1	1	1	1	>group_1530 ATGACTGAGTCGTATCCCGCACCGCGCGAAGACGCACCGCTGGTGGTGTTCGACTTCGACCACACCTTGTACGACGGCGATTCCGGCAGCCATCTGTTCGCTTGGCTGATCAAGCGCAATCCGTTGCGCTTGCTGGTCGCACTGTTGGCCTCGCCAATTCTCGGCCCGATGGTGGCGATGCTGCCAACCCGGCGGCGCGGCGTGTCCGGCTATGTGTGGATCGCCACCTTCGGCCTGCATCGCGCGCGCGAGTTCAACCGTTTCATCGACGCATACGTGCTCAAACATGAAGTGCAGATCCGCCAGCGCCTGCTGCCTCATGCGCTCAAGGTCTTCACCGAACACCGCGCTGCCGGGGACCGTGTGGTCGTCGCCACCGGTGCACCG…
group_1531	hypothetical protein	1	1	1	1	1	1	1	1	1	1	1	1	1	1	1	1	1	1	>group_1531 ATGTCCAGCATCGCGCTTGCCGCGCGCGTCGCCGACGATGCGCGACGTCTGGTCGCCTATCTGCAGGAGCACGATGCAGCAAATGTGCAGCTAAAGCTCGCTGGCGTCTTCCAGGCCATCGATGCATTGGCGGACAATCCGCTGATAGGGCACGCAGTGCATGGCGGATTTCGCGAGCTGGTCATTGGTCGCGATGCCAGCGGTTATCTGGCGCTCTATCGTTACGCACCTTTGGACGACACCGTGTATGTGCTGGCGATCCGTTCGCAGCGCGAAGCGGGTTACCTTGAAAGCCTGTTTTGA
group_1532	hypothetical protein	1	1	1	1	1	1	1	1	1	1	1	1	1	1	1	1	1	1	>group_1532 ATGATCGACCGACGTTTTGGAATTGCCGCAGCGGCGTTTGCCCTGCTTGCGGCCTGTAGCAGCCAGCCATCCTCGCGCAGCGCGCCCACGCAGTTGCCAACTGCGGCGGCGAACACCGCATCGGCCAGCGCGCCGCATACCTTGTTGCTGATCTCCATCGACGGCCTGCGCGCCGACATGCTCGATCGCGGCCTCACGCCCAATCTGTCGCAACTGGCGCATGCGGGCGTACGTGCGCGCTGGATGACGCCCTCGTATCCGTCGCTGACATTCCCCAATCACTACACCTTGGTCACCGGCCTGCGCCCGGATCACCACGGCATCGTGCACAACAGCATGCGCGACCCGGCGCTTGGAGATTTTTGGTTGAGCAAACCCGACGCGGTG…
group_1533	hypothetical protein	1	1	1	1	1	1	1	1	1	1	1	1	1	1	1	1	1	1	>group_1533 GTGAAGGCAACTCTCTTCACCAGTCTGCTAATGATGGCCAGCATGAGCGCTCATGCGGACGGACTGACGACATCCCACGATGGCAAGACGCTGTCGGTGAGTTTCGGAGCACCGACCTTCAAGCAGGTGCTTCACTACAACAAGATGTACGAGAAGAAGCCGTTCCCCGATGCGGAAATCTATTATTTCAGCAACGGCATGTACAAGATCATTTCGCAAGGCGAAAACCATTACGGCGTCTATGTTATGCAGGGGACGTTCGACGACCAGACCTACACGATCCGTTTCATCTCCCTGCCCTCGGAAGACTGGGGCAACAAGACCGCGTTTCATCAGCTGACCTTCGTGCGCGGCGACAAGCAGAATGTCTTCATCCAGAACGCCATC…
egl_3	Endoglucanase	1	1	1	1	1	1	1	1	1	1	1	1	1	1	1	1	1	1	>egl_3 ATGTCCGCTCTGTCTTTATCTCTGCGTACGCTGCTGCAATATGCTGTGTTTTTCATTGTTTTTGGTAGCGTCTCGCTTGCCCACGCGGAGACGCGCGCGCTCACCTATGCGGGCGTCAATCTCTCCGGTGCCGAGTTCGCATCTTCCAAAAGGCCCGGAGTCCTTAACAAGGACTATATGTACGCCGCGGCCAGCGATTACACCTATTTCGCCGGCGTTGGCATGAATACCATCCGCCTGCCGATTTTGTGGGAACGACTGCAGCCCACCGCGCGCGGCGACCTGGATCCGACCCAGCTGGCGTTGCTGCAACAGGCTGTGGCGCGCGCCAAGGCAGCCGGCATGTATCTGATCATCGATATCCATAACTACGCAAAGTATTACGGCTACAA…
group_1535	hypothetical protein	1	1	1	1	1	1	1	1	1	1	1	1	1	1	1	1	1	1	>group_1535 ATGTATTCACGTCCACTCATCCGTCTAGCCGCTCCTTTGGCTCTGACCTTGCTGTTTCCCTTCGCTGTCGGATTCGACTGGCCCGCTTCGGTGCGCTGGGCAATCCTGGCGACCATGACCCTCAGTTGGTTGGGTTTCGCTGCCTGGGTGACTTATTCCCAGTTCCGGTCTAATCCGGACCAGGCACGCATCCTGCGCGAGCAGGACCAACTGCTCAACGAACTACGTACGTTCGTCAGCAACGAAGTGGACGGTTCGCGCTCAGAAGTTGAGCGTGCCCGTGAACTGATCCGCCAGGCCGTGTCCGGTCTTGGTGGCAGCTTCGAAGCGATGAACCGCAAATCGCGCCAGCAAAGCCAGGCACTGGCCCGCATCGTCGACCGTGCC…
Hgd	2-(hydroxymethyl)glutarate dehydrogenase	1	1	1	1	1	1	1	1	1	1	1	1	1	1	1	1	1	1	>Hgd ATGCCGATAGGATTTCTGGGCTTGGGCACGATGGGCCTGCCGATGGCGCACAACCTGGTGCGCGGCGGGTTCGAACTGAGCGTGTGGAACCGCTCGCCCGAACGTGCCCAGCCGCTGCGCGACGCTGGCGTCACGGTGGTCGAGCAACCGCGCGACGCCGCGCACGGCCCACTGCTGTTTTCGATGCTGGCCGACGACAACGCAGTGCGCCAGACCTTGTTGGAACGCGGCGTGCTGGACGCGCTGCCGGCGGGCAGTGTGCACGTCAACATGGCCACCATTTCGGTGGCGCTGGCGCATGAGTTGACCGCGCTGCATGCCGAGCGCGGTGTGGCCTACGTTGCCGCGCCGGTGCTTGGGCGCGTGGAGGTGGCCGAAGCCGGCAAGCTCAATA…
group_1537	hypothetical protein	1	1	1	1	1	1	1	1	1	1	1	1	1	1	1	1	1	1	>group_1537 ATGCAAGGGGACCAACGCGCACATCGCACCTTCGTGATCCTGTGGACACTGGCGACGGCCGTCAAGCTATTGATCGCGGCACGCTTGCCGCTGTTCGTGGATGAGGCGTTTTACTGGCAGGAAGGCCAGCATCTGGCCGCGGCCTATTCGGATCTGCCAGGCATAACCGCCTGGCTGGCGCGGTTGGGCGTGGAGTTGGGCGGGCATCACCTGCTGGCCCTGCGACTGCCGTTTCTGGCCATTTCTGCGCTGATTCCCTGGCTGATCGCGCATATCGCCACGCGCTGGTTCGGCTCAACGCTGGGCTGGCAGGCCGGCAGCCTGACCTTGTTGATGCCGCTATCGGCCACGCTGGGCATTCTGGCCGTGCCGGATGTGCCGATGGCG…
rpsO	30S ribosomal protein S15	1	1	1	1	1	1	1	1	1	1	1	1	1	1	1	1	1	1	>rpsO ATGTCCGTCGACACCCAGAAAATTATTGAAGACAACAAGCGCAGCGCCCAGGACACCGGTTCGCCGGAAGTGCAGGTCGCTCTGCTGACCGCGCGTATCGAGTTGCTGACCGGTCACTTCAAGACCCACAAGAAGGATCACCACAGCCGTCGTGGTCTGCTGCAGATGGTCAACCGTCGCCGCAGCCTGCTCGACTACCTGAAGAAGAAGGACAACGAGCGTTACAAGTCCTTGATCGAGAAGCTCGGCCTGCGCCGCTAA
group_1539	hypothetical protein	1	1	1	1	1	1	1	1	1	1	1	1	1	1	1	1	1	1	>group_1539 GTGTTTGGCTGCATGGTTGTGCAGCGGCTGGCTATAGTCAAAAAGGAAAAGGACAAGCAATTGCAGCGCAAAGATAAGCATTTACCAAGCGATTCCAGTGAGTGCCGTGGAGCAGGCAGGGCTTGGAGCAAGTTGCCGGATGTGCTGTTGCTTGGTGTCCAATGGTTCTATCTCGCAATCGGTGTGTTGGCGATGATTGCGCTGTCGCCAAAGGTGCTATATGCCGATCCGTGGCGATTTGCAAAAAACCTCCTGAGCCGGCCTTGGCCGCGCAACGTGCTTGCGGTGGATAACGGTCATCGTGAGGTCCTGCCCAATCTGCTACGTTTGGCCGAGCTTAGATGGTTTGGTGGAAATCAATGGCTGCAGATCTGTGTGGGTGTTGCG…
pdxK_1	Pyridoxine/pyridoxal/pyridoxamine kinase	1	1	1	1	1	1	1	1	1	1	1	1	1	1	1	1	1	1	>pdxK_1 ATGAGCGATGCAACCGACAACCACCTCGTCCATGGTCGCCGCCAGCGTCCGGATGGTCCTTCGCCGATCGATGTGATCTCCGTGCAATCGCAGTTGGTCTATGGCCATGCCGGTAATAGCGCTGCGGTGCCGCCGCTGCGCGCGCTGGGGCTGTGCGTGTAG
kdsD	Arabinose 5-phosphate isomerase KdsD	1	1	1	1	1	1	1	1	1	1	1	1	1	1	1	1	1	1	>kdsD ATGGCTGTCTCGCACCTACCTTCCGCCACCGTCAGCGACGCCAGCCTGGTTGCCAGCGGCCAGCGCGTGCTGGAGATCGAGCGCGAGGCGTTGGCCAGTGTGGGCGCACGCATCGGCAGCGACTTCTCGGCGGCCTGCCGTCTGGTACTGGCCTCGCGCGGGCGGGTGGTCGCCACCGGCATGGGCAAGTCCGGCCATGTGGCGCGCAAGATTGCCGCCACGTTCGCCTCGACCGGCACCCCGGCGTTCTTCGTGCACCCGGGCGAAGCCGGGCACGGCGACCTGGGCATGATCACCGAGGCCGACATTGTGCTTGCGCTGTCGTACTCGGGAGAATCGGACGAAGTGCGCATGCTGCTGCCGGTGCTCAAGCGCCAGGGCAATCCGATCATC…
group_1541	hypothetical protein	1	1	1	1	1	1	1	1	1	1	1	1	1	1	1	1	1	1	>group_1541 ATGGCAGACCATTTCGCGCTCGACGGCTTCGAAAGCCGCGATCGCACCCTCATGGACAAAGAGGTCGCCAATGTGCGGGCGGGCTTACAAGCCGGATGTCCAGATTTCGCAATAATCCGAGACGTGGCAGATGCGTCTAAACATGCGAAGTTGGCTTTGTCAAAAAATTTTCCGCGCCAGCTCTCATCGACCGAGCAATTGTCGGCCACCCCAGGAATCTTTCAAGCACCGTTCGGCTATGGCGTGTTCGCCGAAGCAGCGGAGGTTATCGTCACGTTGGATGACGGCACCACGCTCTCTTTGCTGTCGGCCGTCCGCACAGTCCTTGCTACATGGAGGTCAATGCTGTCACCCGTCGCGCTAAGATGA
group_1542	hypothetical protein	1	1	1	1	1	1	1	1	1	1	1	1	1	1	1	1	1	1	>group_1542 ATGATGACTTCAAAGATCGGCAATGCTGTATTCGGCTCCGAACCAGGCCATCCGTTCTGGCGCGCGTTTATCGAGCACATCTTTACCGCGCATGCGCCGGAAAGGCTGCAAGATCACCGCGAGATTCCGATGATTTCCGGCCCACGTGGCCTGACGCGTTTTTACAATGCGCACGGTGGGCAGTTCGCCGACATCCTGTTCCCGCCACGCGACGCCTTCCACCCGGATCGCACTTGGTTCGGGCTCGGCCACCGGGGCGGCAAGATCGCAGTGGGCTCGCACCTGTGTTGGGCATCGTGGCGCGGCAAGTCGCCGCGGCGCGCGCTGACCAACTACCTGCGCCGCAAGTTAAACGCTGTGCCGATTTGA
group_1543	hypothetical protein	1	1	1	1	1	1	1	1	1	1	1	1	1	1	1	1	1	1	>group_1543 ATGAGCGAGAACACGGACAAATTCGGCGCACACGAAGTGGCCACCTGGCTGCGACGTCACCCGACCTTCCTCAAGCAGTTCCCAGATCTGGCGGTGAGCTTGCTGGTGCCGCGTGACGACGGCCCCACCGCTTCGTTGGCGACCTACCAACTCGAAGTGCTGCGCGACAAGAACCGCGAACTATCGCGGCGCCTGCATGAGCTGGGCAGCAATGCGCAGGAAAACGAGCGGCTGGCAGTGCGCACGCACCAACTCACGCTGGCGCTGATGCGCCAGACCAGCGCGGCCGACACGCTCAAGGCGATGGCAGCCTCGCTGGCGGAAGATTTCAATGGTGAACTGGTGCGGCTGGTGTTGCTCAAGCCGGTTGATGCGCTGGACGCCGAT…
group_1544	hypothetical protein	1	1	1	1	1	1	1	1	1	1	1	1	1	1	1	1	1	1	>group_1544 ATGAAGTATCTGCTGAGTGCGGCCTTGTGCGTCGCCGCCCTGAGTGCCTGCACCGACCGCGAGGCGCAACGTCAGGCGCAGGCAACCGCGCAGGCGCAGGCCAAGGAAACCCAGGCCGATGCGCTCGCCAAGCAATACGACGAAGCGGTGAAGGCGCAGAACTGGGACATGGCACGTGCGCACGGTGCAGCCTTGATCGAAGGTTATGCTGGCACTGCGGCTGCCAAGCGGATCGAACCGGGCTATGCCGATATCAAAGCCAAGGGCGAGCAGGAGCGCGAGCTGCGCCGCATGCAGGCGTTGTGGCAATACTCTCAAGTGCCGGCCAAGGGGGGCACGCAGCGCTCGGCGATGATCGATGCCAAACAACGTGTGGACGTGGATGGC…
group_1545	hypothetical protein	1	1	1	1	1	1	1	1	1	1	1	1	1	1	1	1	1	1	>group_1545 ATGTCGCTACCTACCGTCCGTGCAGGGCGGTTCCACTTCGCCGCGTGGCTGCTGCTGGCCGCGCTGTGCGTGAGCGGCTGCCAGCGCAACCAGACCGCGCCCGCACTGCCCGGCGCCAAGGCCGAGCCGGCCGCGGCGATGCAGGCGATGACCCTGCCGCTGCGGCGCAATGATCTGGTGGCGTATGCGCGTATCCGGGTGACGCCTGCGCAATACACCCAGCTGGAGGCGGCGTGGCGCAGCGGTGCCAGCCGTTGGCCGCTGACCGAACTGCCGCTGCCCAATGAAGTCGGCGCGCTGCTCGGGTCGTTGTCGGCGCCCGATGCCGAACGCCGCCTGCAGCAGGCCTTCGATGCGCAGCTGGCCGGCCAGGCCCAGGGCATCGCG…
perB	GDP-perosamine N-acetyltransferase	1	1	1	1	1	1	1	1	1	1	1	1	1	1	1	1	1	1	>perB ATGACGCACCCGGTTTTGATTATTGGCGCCGGCGGATGGGGGCGCGAGGTCTTGGCGCAGATGCAGGGTGATCCGGCGTGCGGAACGAAGTGGCGTCCGGTGGGATTTCTCGACACGCGCCTGCAGATACTGGACGGTCTGGACTGCGACCTGACCATTGTCGGCAGCCCGCTCTCATACCAGCCGCAGGACGAAGAGCGCTTCGTCTGCGCGATCGGCGATCCGCATGCGCGCCAGCGCTATGCGCAGCCATTGCTTGAGCAAGGCGCGCACTTCATCCCCATCGTCACCGGCGCGTTCCTGAGCCCGTACGTGCACATCGGCCAGGGCTGCTTCCTGTGCCACCGCGTGCAGCTCAGCCCCAACGTGTGGCTGGGCGACTTCGTCAACGTG…
phnR	Putative transcriptional regulator of 2-aminoethylphosphonate degradation operons	1	1	1	1	1	1	1	1	1	1	1	1	1	1	1	1	1	1	>phnR ATGAGCGTCTCGCGCCAGCACACCATCACCGAAGCGATCTCCGCGCAGATTGCAGCCGGCGAATGGGGCCCGGATCAACGCTTGCCGGTGGAACGCGCATTGGCCGCGCGGTTCGCCTGCACTCGCATTACCCTGCGTGAAGCTTTGCAGCAACTTGAAGCCGAAGGCCGCATCTACCGCGAGAACCGGCGCGGCTGGTTCGTGAGTGCGCCGCGCGTGCGCTACGACCCCACCAGCATCGCGGGTTTCATGCAGTACGTGACAGCGCAAGGGCGCAAGCCGCGCACAGAATTATTGAGCGCCACTCGGCAGAGAGCGGGCGCGTACTACGCTGCGGCATTGCGACTGGACAGCCAGTACGACGAGGTCTTCGTGGTGCAACGCCGGCGTTGG…
pdhA	Pyruvate dehydrogenase E1 component subunit alpha	1	1	1	1	1	1	1	1	1	1	1	1	1	1	1	1	1	1	>pdhA ATGAGCGTAGCCGCGCAGTTCCAGATCGACTATCTGCACTACATGGACGCGGACGGCCAATGGGTCCGCGACGACCTTCCGGCCGACGCCGCCAACCCGCAACAACTGCTCGCCCTGTTCAAGCGCATGTTGTTCGTGCGCACCTTCGACACCAAGTCGGTGGCCTTGCAACGCACCGGCAAGCTGGGCACCTACGCGGCCTGCATCGGCCACGAGGCCACGCATGTGGGCATCGGCGCTTCGATGCGCAGCGGCGATGTGTTTGCGCCAAGCTACCGCGAATACGGCACCATGTTCGAACGCGGCGTGCGCCCGCGCGATGTGCTGCTGTACTGGGGCGGCGACGAGCGCGGCAGCGACTATCCGCGCGATGCCGATGCGGCGATCGACTTC…
group_1549	hypothetical protein	1	1	1	1	1	1	1	1	1	1	1	1	1	1	1	1	1	1	>group_1549 ATGAAGCCCTATCTGCTCTCGCTCGCCGCCGGCCTGCTGGTCGGCGTAATCTACAGCCTGCTCAACGTGCGCTCGCCGGCACCGCCGATCGTTGCGTTGGTCGGCCTGCTCGGCATCCTGATCGGCGAACAGCTGCCGCCGCTGGCACGCCAGCTGCTGACACGCAGCCACACCGAAACGTCATGGCTCCAGCAGCAGGTCACGCCGCATATGTTTGGGCATCTGCCCAAGGCACAGCGCCCACCGACGCAGGCTGATGGCGCTGCGCTACCGCAAGACGCGCGGCACGACGGCTGA
group_1550	hypothetical protein	1	1	1	1	1	1	1	1	1	1	1	1	1	1	1	1	1	1	>group_1550 ATGGGAAGGAACACAAAAGCGTATCAGTTCACTGATATCAGGGGATGGCAAAAGCACTGGCACAATTCAAGACATGAAGGCACTCTCACGATCAACGTTCGTGACATCGACATCCCGGTCTGGACCATCAAGTTCGGCTCGGAAGATGAAATGAACCGCTGGTATGAATTGATGGGCCAAGCGATCAATGAGCGCCTAAAGCTTTGA
tsaD	tRNA N6-adenosine threonylcarbamoyltransferase	1	1	1	1	1	1	1	1	1	1	1	1	1	1	1	1	1	1	>tsaD GTGAAAGTCCTTGGGATCGAATCATCGTGCGATGAGACCGGTGTAGCGGTCTACGACACCGCCTTGTCCGGCGTGCCGGCGCTGCGCGCCCACGCGGTGTATAGCCAGATTGCGCTGCATGCCGAATATGGCGGCGTGGTGCCGGAATTGGCCAGCCGCGACCACGTGCGCAAGCTGCTGCCGCTGATCCGCCAGACCCTGGGCGAGGCCGGGGTGGGTATCGACGAACTCGACGGCGTGGCCTACACCGCCGGCCCAGGCCTGGTTGGCGCCTTGCTGGTCGGTGCCGGGGTGGCGCGTTCGCTGGCCTGGGCACTGGATGTACCGGCGATCGGCGTGCACCACATGGAAGGCCACTTGCTGGCGCCGTTGATGGAAGACGACCCGCCGGAG…
group_1552	putative protein	1	1	1	1	1	1	1	1	1	1	1	1	1	1	1	1	1	1	>group_1552 ATGCTACTCACCCACCGCGGCGTCAGCGGCCCGGCGATCCTGCAGATCTCCTCGTATTGGCAGCCGGGCGACGACCTGCGGCTGGATTTACTCCCCGGTCACGATGCAGCGGCATGGCTGCGCGAGCAAAAGCAGCAACGCGGCGCTACCGAACTGCGCAATGTGCTGGCAGATGTGCTGCCGAAGCGATTTGCACAACGCTTGTGCGAGCTGTGGCTGCCCGACAAGCCGGTGCGTCAGCTGGATCCGCCGCAGTTGCAGGCGGCTGCCGAGTTGCTCGGCAACTTCCCGCTGGTCGCCAGCGGTACCGAGGGCTACCGGACGGCTGAAGTCACCCTGGGTGGGGTCGATACCAATCAGGTCTCCAGTGCGAGCATGGAATCACGC…
traJ	Protein TraJ	1	1	1	1	1	1	1	1	1	1	1	1	1	1	1	1	1	1	>traJ ATGGACGACGAGAAGAGAGTCACGCGGAAGAGCAGCTCGCCCATCAAGGTGTACTGCCTTCCTGAAGAGCGCGAACTGATCGAGGCGAACGCCAAAAGGGCCGGGGTTAGCGTGGCGCGCTACCTGCGCGACGTGGGCCAGGGCTACCAAATCAAGGGCGTCATGGATTACGAATACGTGCGCGAGCTGGTGCGCGTGAATGGTGACCTTGGCCGGCTGGGCGGCTTGCTCAAGCTATGGCTGACCGACGACCCGCGCACGGCCCGCTTCGGTGACGCCACGATCCTTGCCCTGCTGGGCCGGATCGAAGCCACCCAGGACGAAATGAGCCGGCTCATGAAGTCGGTGGTGCAGCCGAGGGCCGAGCCTTGA
group_1554	hypothetical protein	1	1	1	1	1	1	1	1	1	1	1	1	1	1	1	1	1	1	>group_1554 ATGAAGCCGGCTTCCATCAGGCCCGACACATCCGCCAGCACCGCTTACACTGCGGAGCCGCCTTCTTCGGCCAATCCAACCGACGGGACTGCGGAATGGCCAGCGCCCCATCCCGACTGCCAGGGGTTGCCGCGCCAAAGACCCGGAAAGCGTGTTGCCGACACCGCGGGCGATTCCGATGGCGCACGGGCCGCCAGCCGTGGGCGCCCATGCAGCCCCGACGCATTCGCCATCCCGGACGGCTTTACCCGGGAGCAGATCCAGCCATTTCACGATCTGGAAAGGCAATACGCCACGCTGTTCCAAACACCCTATATCTGCGCAGTCGGTTCTGCACGCGATATCAGAGCCAGCCGGACACTGGATGTGGATATGGACGAATGTGCC…
topA	DNA topoisomerase 1	1	1	1	1	1	1	1	1	1	1	1	1	1	1	1	1	1	1	>topA ATGCCCAAGCACCTGCTCATCGTCGAATCGCCCGCCAAGGCCAAGACGATCAATAAATACCTCGGCAAGGACTTCACCGTCCTGGCCTCGTATGGGCACGTGCGCGACCTGGTCCCCAAGGAAGGCGCAGTCGATCCGGACAACGGCTTTGCGATGCGTTACGACCTGATCGAGAAGAACGAAAAGCACGTCGAAGCCATCGCGCGTGCTGCCAAGGGTGCCGACGACATCTTTCTGGCGACCGACCCGGACCGCGAGGGCGAGGCGATCAGCTGGCACATCGCCGAGATCCTGAAGGAGCGCGGCCTGCTCAAGGACAAGCCGATGCAGCGGGTGGTGTTCACCGAAATCACCCCGCGCGCGATCAAGGAAGCCATGCTCAAGCCGCGCGCG…
group_1556	hypothetical protein	1	1	1	1	1	1	1	1	1	1	1	1	1	1	1	1	1	1	>group_1556 ATGCAGCGCTATGGCAACCACGACGGCCACTCTGGCGTGGTGGCGTACGCGCTGGCCGATGACGCCATCGCGGTGCGCTTTCGCAACGGCGAGACCTATGTGTATACCGCCGACAGCGCGGGTGCCGAGGTGGTGGCGACCATGCAGCGGCTTGCCACGGCCGGGCGAGGTTTGAGCACCTACATCAGCCAGACCGTGCGCGATGCGTACGCGGGCAAGATCGAACTGTAG
group_1557	IS3 family transposase ISXac4	1	1	1	1	1	1	1	1	1	1	1	1	1	1	1	1	1	1	>group_1557 ATGCGCACATCAAAGTTCACCGAGACGCAGATCGTCGCGACGCTTAAGCAGGCCGACGCCGGCGTGTCCGTCAAGGACATCTGTCGCCAGGTCGGTATCAGCACAGCGACGTACTACCAGTGGAAGAGCAAGGACGGAGGCCTGGAGGCTTCGGAGTTGCGGCGGGTCAAGGAGCTCGAGTCCGAGAACGCCAAGCTCAAGCGGATGTACGCCGAGTTGGCGCTCGACAACGCGGCCATGAAGGATCTCATCGCAAAAAAACTCTAG
trmB	tRNA (guanine-N(7)-)-methyltransferase	1	1	1	1	1	1	1	1	1	1	1	1	1	1	1	1	1	1	>trmB ATGACTGACCCTTTCACCAGCGACGGCGCCAAGATGCCGCCCAAGCCCTTCACCATCGAAGAAGGCCGCCGGCAGGTGCGCAGCTTCGTGCTGCGCCAGGGCCGCTTCACGCCGGCGCAGCAACGCGCATTCGATGAGCTGTGGCCGCGTTTCGGGCTGGATTACCTCGGTACGCCGCGTGATCTGGCTGCCACCTTCGGGCGCGATGCGCACAAGGTGCTGGAGATCGGCTTCGGTAATGGTGCGGCGTTGCGCTTTGCCGCGCAGCAGGACACGAGCCGCGATTACATCGGCATCGAGGTGCATGCGCCCGGTGTGGGCCGCCTGCTCAACGCGCTGGATGAGGACGGCAGCACGCATGTGCGCCTGTATCACCACGATGCGGTGGAAGTG…
btuB_20	Vitamin B12 transporter BtuB	1	1	1	1	1	1	1	1	1	1	1	1	1	1	1	1	1	1	>btuB_20 ATGCAAAGCGAATATCAGCTCATGCAGGCGCACACGCACTGTGCCATCTCGCACCGGGCTGAACAACACGATAATCTCTCTGCCATCCGGATGAATGTGGAAAAAATCCGTCCCCTTGCGCCCAGCCCGGCCGGATGCCGACCCCTTGGCGCGTTTCGTTCGCACTTGCAAGAGAGAGAGAACAGCATGACCCGCCCCACCCTTTCGATGATTGGCCTGGCCGTCGCCGCCGCGCTCAGCGCCAACGCGCAAGCCCAACAGGCCGATACCGGCTCCAACACCCTGGACACCGTGATCGTCACCGGCACCCGTGCCAGCGGCCGCACCGTGCTGGAATCGACCGTGCCGGTGGACGTGCTCACCGCCGAAGACATCCGCAAGGCCGGTGTC…
yigZ	IMPACT family member YigZ	1	1	1	1	1	1	1	1	1	1	1	1	1	1	1	1	1	1	>yigZ ATGGCCGCAGCAACCCGCAACAGCGCCTCGCATAGAATGGCGGCGATGCTCGATACCCTCGCCGCTGACGCGCACCACAGCCTGGACATCAAGCACAGTCGCTTTCTGGCCCACGCTGCCGCACTGGACACTCCCGCGCATGCGCTGGAGATCGTGCAGCGCGTGTCCGTGCCGGATGCCACCCACAACTGCTGGGCCTATCGGTTCGGGCAGGACTATCGCTCCAGCGACGACGGCGAGCCGAGTGGCACCGCCGGCCGGCCGATCCTGGCCGCCATCGACGGCCAGGGCTTCGACCGGATAGTGGTCGTGGTCACGCGCTGGTATGGCGGCATCAAACTCGGCGCTGGCGGGCTGGTACGCGCCTATGGCGGCACGGCGGCCGAGTGCTTG…
group_1560	hypothetical protein	1	1	1	1	1	1	1	1	1	1	1	1	1	1	1	1	1	1	>group_1560 ATGACCCTGGCTTGTGACGAAAGAACCATCTGCCTTGCATTCGTGCGTCCATGCAAGGTTGCGCGGCACTGGCGGTCCAAAGACAGCATTGCTGTCCTGCTAGAAGCAATGGCGGGTGCACTGGAAAACCACGGGACAGCGCGCCTGTGCACCAACCGCATCGCGCAAGATGCCGGAGTCGGCGTCAGCCAGCGCTATCACTCTTTCCTTGGCAAGAACGCGGGCATCGTTGAGTTGTAA
group_1561	hypothetical protein	1	1	1	1	1	1	1	1	1	1	1	1	1	1	1	1	1	1	>group_1561 ATGTACTCCCGTAGCAGCGAACCCGTCCAGTTCGAACGCGATTGCGATGCCGTCATGGTGCCGCAGGGCGATTCGGTGACCCTGCCCGCAGGCAGTTACGGCTATATCACCCAGGCGCTGGGTGGTAGCTACACGGTCTTCGTCGAAGGCAACTTGTTCCGCATTGCCGGCAAGGATGGCGATGCGATCGGCAAGGAGCCGCCGCCCGGGCTGGAATTGCCCGCCAACGCCAGCGACGAAGAGGTGGAAGCGCTGGTGTGGCAGCAGCTGCGCACCTGCTTCGACCCGGAAATTCCGTTCAATATCGTCGACCTGGGCCTGGTCTACGAAGCGGTGGTCAGCCATCGCGAAGAAGACAACCAGCGCCGGGTCGACGTCAAGATGACG…
group_1562	hypothetical protein	1	1	1	1	1	1	1	1	1	1	1	1	1	1	1	1	1	1	>group_1562 ATGTTTCAATCTCTCTCCTCGCTATTGCTGGACAGCATTGTCCTGGCCCTGCCGATTATCGGCATCGTCCGGTTTCCTGGTGTCCGGCTCAATTGGGCGACGCTGGCCGCCCTTCTCGCGGCGATGCTGAGCGCACGCTGCATCCAGGCAACCGCCGGGCGACCGGAGCAGGCGTTACCGATCCTATGCGCGACGTTGATGGGCGCATTCACCCTGTGCGCGATGGCGGTGTCCGCTCGCCATGCAACCGGCCGTAGCAGTCGAGAGAACGCCCCATGA
nrdB	Ribonucleoside-diphosphate reductase subunit beta	1	1	1	1	1	1	1	1	1	1	1	1	1	1	1	1	1	1	>nrdB ATGGCCCTGTCTGCAACACCGCTTGAACGCATCAAAATTCTTGAGCCGCGTCACCCGAACCGTTCGACCAGCATCATCAATGGTCAGACCTCGGGCATCCTTAATTGGAACGACATTCCGTACCCGTCTTTCTATCGGGCCTACAAGGAACTGTCGACCAACTTCTGGATCCCCGACGAGGTGGACATGAAGGGCGACGCGCGCCAGTACAACGAGCTGTCGGCGCGCGAAAAAAATGCCTACGATTCGATCATCGGCTTGCTGGCCACGCTGGATTCGCCGCAGACGCGTTTCATCTACAACGTCGCCGAATACATCACCGACCCGGCCGCGCATGCCAATGCCGCCATCATCGGCCAGCAGGAAGTAATTCATAACGAGAGCTACAGCTAC…
group_1564	hypothetical protein	1	1	1	1	1	1	1	1	1	1	1	1	1	1	1	1	1	1	>group_1564 ATGACCACTCGTGTCCTTACCGGCATCACCACCTCCGGCACCCCGCATCTGGGCAATTACGTCGGTGCGATCCGCCCGGCTATCCAGGCCAGCGCGGACGCCGATACCGAGAGCTTCTATTTCCTGGCCGATCTGCACAGTCTGATCAAGGCACAGGACCCGGCGCGCACGCAGCGTTCGACGCTGGAAATCGCCGCCACCTGGCTGGCCTGCGGCCTGGACCCGGACAAGGTGTGGTTTTACCGGCAATCCGACGTGCCCGAGACGACCGAGTTGATGTGGCTGCTGACCTGCGTGGCCGGCAAGGGCATCCTCAATCGCGCACACGCCTACAAGGCCGCGGTGGACAAGAACCGCGCCGACGGTGAGGACGAGGATGCCGGTGTG…
pepP	Xaa-Pro aminopeptidase	1	1	1	1	1	1	1	1	1	1	1	1	1	1	1	1	1	1	>pepP ATGAAGAAGCTCACCGGGATCGGCACGGCCGAATACGCGCGCCGGCGCAAGCAGCTGATGCAGATGGCTGGCGAGCAGGCGATTCTGATTCTGCCGGCCGCGCCCGAGCGCGTGCGCAGTCACGACACGCACTATCCGTACCGGCAGGATTCGGATTTCTGGTATCTGAGCGGGTTTCCGGAGCCGGAAGCAGTACTGGTGCTGGTGCCCGGCCGCAAGCATGGCGAAGCGATTTTGTTCTGTCGCGAGCGCGACGCCGAGCGCGAAGCCTGGGATGGCCCGCGCGAAGGTCAGGAAGGCGCGGTGGAGCGCTACGGCATGGACGACGCGTACCCCATCGACGATGTCGACGAGATCTTGCATGGCCTGTTGGAAGGGCGTAGCCGCGTGTAC…
group_1566	hypothetical protein	1	1	1	1	1	1	1	1	1	1	1	1	1	1	1	1	1	1	>group_1566 ATGAGCACAGATCTTCCACCTCCCCCGGCACCTCGCGCAGTTGCCGGCAAGCCGCCGCTGCTGCCTGTGCTCGTGGGGTTTTGGGTCGACGTGCTCATCGCCGCCGGCCTGTTGCTAACCCTCAGCGTGGCCGGCTTTGCGTTGTGGGGCGCGGTGCGTGGCTTCAGCCATGTACAGGCGGCCAAGGCGCAGGGCCTGACGCCGTCCTCCACCGAGGTGATGGCCGCCATCGGCCAACCCGGTGTGCTGGTGCAGCTGGTCACCGCGCTGGTCAGCACGGCCACGCCAGCGTTGCTGTTGTACTACTGGCGTCGTCGTGCCACTGCCGCCGAACAGGCCGCCTCGCGGACTGCCGCGCGCCGCCCCTCCACCTGGGGCTGGACCGCC…
group_1567	hypothetical protein	1	1	1	1	1	1	1	1	1	1	1	1	1	1	1	1	1	1	>group_1567 ATGTTGCGGCTGCAGGCACGCTACGAAGATGCACGTCGTGGCGCTGAAACGGCCGAGCTGCGCCGTCGCAGCGAAACCTCGCGACTGGCATTGCAGGCGCGCGAAGCGGGTCAGCGCGCCTTGTGGATCGCGTTGTGCGCGGCCTGCCTGTTGCTGATCGGTGCACTGGTGGTACTGGCATTCGGCGCACGTCACCGCCGCCAGCTGTCGCGACTGGCGATGCACGACGAACTCACCGGCCTGCCCAACCGGCGCGCCATTCGCGCCAAGGCGCAGCAGCAAATCGAGCAGGCCTTGCGCTCGCACACGCCGTGCATGCTGGCGTTGATCGATCTGGACCACTTCAAGCAGATCAACGACGTATATGGACATGCCGTCGGCGATGCG…
group_1568	hypothetical protein	1	1	1	1	1	1	1	1	1	1	1	1	1	1	1	1	1	1	>group_1568 ATGAGCGAAATTCGTAAGGTGCCGGCATCTGCCGGCGCAGAGTGGCTGTTGACCGGTTTCTCGCTGTTGAAGCGGGCGCCGCTGGCGCTTGGCTCGCTAGGGGTGATCTGGAGCGTGGCCGCCTCGCTGGTGGTGTCGCTGTCGGTGCTGGTGCCACTGCTGGGCCCGGCCCTGCAGTTCCTGCTGGTGCTGGCCGGCCCGCTGTTCATGGGCGGCCTGCTGTGGGCGATCCGCGAAGTGGACGAAGGCCGCATCGCCAAACCGTCGCATCTGCTGCACGGCATGCAGGACGGCCGCGCGCCGCATCTGCTGGTGTCGCTGCTGCCGCAGCTGATCGCCGGCCTGCTGCTGGGCGTGCTGCTACTGGCGATGATCGGTGCCAGTGGG…
mnhE1	Na(+)/H(+) antiporter subunit E1	1	1	1	1	1	1	1	1	1	1	1	1	1	1	1	1	1	1	>mnhE1 ATGACCATGCGTGTGCCATTGCGTCGCCGCCTGTTTCCGTCGCCGCCGTTGAGCGTGACGGTCTTCGTGTTCTGGCTGCTGCTCAGCGACAGCTTCGGCCCGCAGCAATGGGGACTGGGCATGCTGCTGGGCGTGGTCGTGCCGATCTTTGCGGCGCGGCTGGACCGCGAGTTCGCTCAGATCGGTTCGCTGCGCTCGGTGCCGCGCATGCTGCTGGTGGCCGCGGGCGACATCGTGCGCTCCAACATCAAGGTCGCTGCGCAGGTGCTCGGGCCAGAATCGCGTATCCATCCCGGTTTCATCTGGGTGCCGCTGGATATCGCCAACATCCACGGCATTGCCGCGTTGACCAGCATGATCACGCTGACGCCCGGCACCGTCTCGGCGGCGCT…
sucB	Dihydrolipoyllysine-residue succinyltransferase component of 2-oxoglutarate dehydrogenase complex	1	1	1	1	1	1	1	1	1	1	1	1	1	1	1	1	1	1	>sucB ATGGCCACCGAAGTCAAAGTTCCGGTACTGCCCGAATCCGTTTCCGACGCCACCATCGCCAGCTGGCACAAGAAGGCCGGTGAAGCGGTCAAGCGTGACGAGAATCTGGTCGACCTGGAAACCGACAAGGTCGTGTTGGAAGTTCCTTCGCCGGTCGACGGCGTACTGAAGGAAATCAAGTTCGAAGCCGGCAGTACGGTCACCAGCAACCAGATTCTGGCGATCATCGAAGAAGGCGCTGTGGCTGCGGCTGCACCGGCTGAAGAGAAGCAGGCCGCTGCACCCGCGGCTGCTGCCGCTCCGGCAGCCGCTCCGGCACCGGCTGCCGCCGCTGCACCGGCGCCTGCGTCCAAGTCGGCTGCCGATTCACTGCCGCCGGGTGCGCGTTTCTCC…
group_1570	hypothetical protein	1	1	1	1	1	1	1	1	1	1	1	1	1	1	1	1	1	1	>group_1570 GTGGACCGTCGTACCTTCCTCACCTTGTCCGGCATCGGTGCCGCCGGCTTATTGCTGCCGCACACACGCTTGATCGCAGCCGACCAATTGCTCACCCCGGCCGATGCCGCGCGCAACCGGCGCCTGGCCGATAGCGCGCTCACCACCGCCAAGGCCGCAGCTGCCAGCTATTGCAATGTGCGGGTGGGGCGCTATTAG
birA	Bifunctional ligase/repressor BirA	1	1	1	1	1	1	1	1	1	1	1	1	1	1	1	1	1	1	>birA ATGCCGCAGCTCCTGCCATCTCACCCCTTATTGCGTGTCCCAGCCGTGGATGATCGTGCCCTGCTGGCCAAACTCGCCGGTGGCCGGCGGTCCGGCGATGCGCTTGCACGCGATGCCGGCTTGACCCGCGCGGCGGTGTGGAAGCGCATCCAGAATCTGCGCGCGGCGGGTGTCGACATCGAAGGACGGGCCGGGGATGGTTATCGGCTGGCCACGCCGTTGGATCTGCTGGACGCGGCGCGCATTCGCGCCGGCATGGCACCGGATGCGGCAGCCGGCCTCGCTGCGCTGGACGTGGCCTGGACGCTGGAATCCACCAATACCACCTTGCTGGCGCAGCCGGCGCCCGAACACGGCGTGGCGGTGCTGCTGGCCGAGCGCCAGACCGGCGGC…
group_1572	hypothetical protein	1	1	1	1	1	1	1	1	1	1	1	1	1	1	1	1	1	1	>group_1572 ATGACCACGCCGGAAACGCTGTATCGCACCCCTTCGCACCCGCACCGCTGGGTAGGCCTGTTGGCCCTCGCGCAGGCAGCGGTGGCGGTGCTATGGTGGCACCTGGGCTGGGCCTGGGGGCTGTTTGCGCTGCTGCTGTCGCATGCGCTGTTCGTGGTGCCGGTGTTCCTGCCGCGCGCGCGGCTGTATGCGCCGGTGCTCGCGCGGTTACCCGGTCGCATGCCGCATGTCTGGCTGACGATCGATGACGGCCCGTCCGACGACACCCCGGCCATCCTCGACCTGTTGGATGCGTACGACGCCAAGGCCACGTTTTTCGTGGTCGGCGCACGTGCCGAGCAGCGGCCCGAGCTGGTGCGCGAGATGGTGCGCCGCGGGCATGGCATC…
group_1573	hypothetical protein	1	1	1	1	1	1	1	1	1	1	1	1	1	1	1	1	1	1	>group_1573 ATGGACGACGACGACCTGATCCCGCTCTCTGCCCTACAGCACTACCTATACTGCCCGCGCCAATGCGCGCTGATCCATGTCGAACGGCAATGGGCAGAGAACAGGCACACCGCTGAAGGCCGGCTGCTGCACGAACGTGCCGATGTGGCACACACGCAGCGCAGGCGTGGCGTGCGCACCGTCACCGCGATGCCGCTGCTGGCGCTCGAACTGGGCATCACGGGCAAGGCCGATGTGGTCGAGTTCCATCACGATCCCGCAGGGGAATTCGCGTTCCCCGTGGAGTACAAACGGGGCCGACCCAAGTCGCACCGGGCCGATGAGGTACAGCTGTGTGCCCAGGCACTGTGTCTGGAGAGCATGCTCAAACGCCCAGTAGACGCCGGC…
group_1574	IS3 family transposase ISAzs24	1	1	1	1	1	1	1	1	1	1	1	1	1	1	1	1	1	1	>group_1574 ATGAGCAAAGCAATGAAGGATTCGCCAGAGGTTCGTGAGCAAGCGGTGCGGATGGTGTTTGAGCACCAGAAGGATCACACCTGGCAGTGGGCGGCGATCGCATCGATCGCCGGGAAGATCGGTTGCACGGCGCAGACGCTCTGCAACTGGGTACGGCAGGCCGAGCGCGACCAGGGGCGGCGTGAGAAGCTGAGCACGTCCGAGCGCGAGAAAATGAAGTCGCTGGAACGCGAGGTGCGGGAGTTGCGGCAGGCCAACGCGATCCTGCGCAAGGCATCAGCGTATTTTGCCCAGGCGGAGCTCGACCGCCGGTTCAAGCCATGA
group_1575	hypothetical protein	1	1	1	1	1	1	1	1	1	1	1	1	1	1	1	1	1	1	>group_1575 ATGGTCGACATGCTCCCACTTCCCCATTGGACCGCGCTCGCCAACCTGGACGACGATGCGGTGCCGTTAATGTCCACCGCGCTGCTGATCGCGCGCGACGAGTATCCGCAGCTGAATGCCGAGCTCTACGACACGCTGGTGCAGAGCCACGTCGAGCATCTGCGCCGCGAGGTCGACGCGATTGATCTGTGGCCGCTGAAGATGGCGGCGGTCAATCGCTACCTGTTCGACGAGTTGGGCTACTCGGGCAATCACGACGAGTACTACGACCCGCGCAACAGCTACCTCAACCAGGTGTTCGAGCGCCGGCTGGGCAACCCGATTTCGCTGGCGATGGTGCAAATCGAAGTCGCCCGCCGGCTGGGCATCCCGTTGGCGGGGGTGTCG…
hslV	ATP-dependent protease subunit HslV	1	1	1	1	1	1	1	1	1	1	1	1	1	1	1	1	1	1	>hslV ATGGACCCTAGCCAGAACCCCAATATCGTTCACGCCACCACCATCATTTCGGTTCGACGTGGTGGGCATGTCGCCGTCGCTGGCGATGGCCAGGTCACTCTTGGCCATACGGTCATGAAGGGCAATGCGCGCAAGGTGCGTCGGCTCGGGCGCGAGGGTCAGGTGCTGGCCGGTTTCGCCGGCGCTGCCGCCGATGCGTTTACCTTGTTCGGGTTGTTCGAAGCCAAGCTCGACAAACACGGCCAGCTGACCCGCGCCGCGGTGGAGCTGGCCAAGGATTGGCGCACCGAGCGCCGCCTGGGCAAGCTCGAAGCGCTGCTGGCCGTAGCCGATAAAGAGACCTCGCTGATCATTAGCGGCACCGGTGATGTCATCGAGCCGGAAGACGGCATC…
group_1577	hypothetical protein	1	1	1	1	1	1	1	1	1	1	1	1	1	1	1	1	1	1	>group_1577 ATGCATTGGCTGCTGAGCGCCGCACTGCTGGCGCTGGCGGTGTTGTTCGCGGTGTGGTTTCACGACGACCCGCGCCCGATTGCCGCGCTCATCGTCTTCGTACTGCCGGCCGCGCTGACCGGCGTGCTGGCGGTACGCAGCGCGCGTGCCCGCTTCTGGGCCGGCGTGTTTGCGCTGGGCTGGTTCAGCCACGGCGTGATGGCTGCCTGGAGCCAGCCGCAGGCACGTGGTATGGCATGGCTGGAATTGCTGCTCGCCCTGGCGGTTGTTGGCCTGGTGGGCGGCCCCGGCATGGCAGCGCGCTTCGGCAAGAAACGCCCGCCGCATTGA
group_1578	hypothetical protein	1	1	1	1	1	1	1	1	1	1	1	1	1	1	1	1	1	1	>group_1578 ATGAATCAGGCAGCTCAACAGGGCGCGCCATCACGGCTGCGCGACAGGACGCTGGCTGCGTTCACATTGATGGTGTCGCAGCCCGCGCTTGCGGCGATCGCCGCATTGGCCGCTCTTTATGCGCTATTGGCCGTAGTGGGTGGAATTCTCACGTTCAGCCCCGTCCCGTTCTGGGACATGTGGGATGGCGGACTGGGATTTTATGTCCGTCAGATGACCGATGTCTCGCAGTGGTGGGCGCAGCACAACGAACATCGCATCGTGCTGTCAAGAATCCTTTTCTTCCTCGACTATCGCTATTTCGATAGCAATGGCGCCGTACTGGTTGTTATCAACTACCTGCTTGCGTGCTCGACCTTTGGGCTACTCGCTTGGTGCGCCCTGCAA…
group_1579	hypothetical protein	1	1	1	1	1	1	1	1	1	1	1	1	1	1	1	1	1	1	>group_1579 ATGGGCGGCCGGAACCCGGTGTCGCCTTCACTCTATCTGGCCTTTTCCATCAAGAATCTCTGCGAACGCTGCGACGCCGTCTGTTGCCGGCTCACCGTCATGGTCGATCCATCCGACCGCATCCCACACCATCTCACCAGCGTGACGCCACAAGGCTGGCACGTGATGGCGCGCGATGAGGAAGGTTGGTGCGTGGCCATCGACGCTGCGCGCATGTGTTGCTCGATCTACGAGACGCGGCCGGCCATCTGCCGCCGTTTCGTCATGTCCGGCCCGTATTGCCGCGACGTGCGTGCCACCTACGACGACCAACGCCGCCGGGGCATTCCTTTGACGCTCTACAACGCATGA
group_1580	hypothetical protein	1	1	1	1	1	1	1	1	1	1	1	1	1	1	1	1	1	1	>group_1580 GTGTTGTCCAGCCCGGCAGCCCAGCATTCGCGTATGCCCTCTTCTTTTACATCGCGTCGGCGCAACCAGCTGGCGCTGATTTTCTGTGCGCTGATCTTTGTCGTCATCGGCATCGGCATCTTCATCGGTGCCCGTCGTTCACTGGCCGATGCCGCCCTGGTGTCGCACACCCACGAGGTGATCGGCCGCGTCGACGAGATCCAGGCCCGCGTGCTCGATGCCGAATCGGCGCAGCGCGGCTTCCTGCTCACCGGCAACGACGCCTATCTGCTGGACTACCAGACCAGCGTCCAACGTCTGCCGATCCTGCTCGACAACCCGCGCCGCCTGATCGTCGACAACCCTGCACAGGAACAGCACCTGACGCAGCTGCAACGCCTGGTGGAA…
group_1581	hypothetical protein	1	1	1	1	1	1	1	1	1	1	1	1	1	1	1	1	1	1	>group_1581 ATGAGCCAATCCAGCGCTCTCGACAGTTTTCTGGACAAGTGGGCAACCCGCTGGCCGGAATGGTCGGTTGCCGAGCCCTTCATTCCCGAACCCCAGCGGCGTGTGGCTTCCGCATGGTTCGCGTTGCTGCAGGAATGGGAAGACATCATGAACGTCGCCGGCGACCCGTTGCCGGCCGATGCCAAGCTGGCATGGTGGCAACAGGAACTGCGCGACTGGTCGAATCAACGCTCGCGGCATCCGCTGGGGCGCGTGCTGGAGCCCGTGCGTGCGCCGTGGGCACAGCTGGCCGACACCCTGCCGGCGATGCAGGCCGCACGTGTGCAGCCGCAGTCGCTGCAGCATGCGCTGGGGACATTGCGCACCTTCGCCGAGGCCGCGGTTACG…
rplR	50S ribosomal protein L18	1	1	1	1	1	1	1	1	1	1	1	1	1	1	1	1	1	1	>rplR ATGCAAAGCCTGTTTTCCTTCAGCTTCCGTAGGACACATATCATGAGCATCAACAAGAACATCGCCCGTCTGCGTCGCGCCAAGTCCACCCGCTCGCACATCCGTGAGCTGGGCGTCGCCCGTCTGTCGGTGCTGCGCACCGGTCAGCATCTGTACGCGCAGGTCTTCACTGCCGACGGCTCCAAGGTGATCGCTGCGGCGAACACCCTGCAGGCCGACGTCAAGGACGGCCTGAAGAACGGCAAGAACAGCGATGCGGCCGTCAAGGTCGGCAAGCTGATCGCCGAGCGCGCCAAGGCTGCGGGCATCGAGAAGGTCGCATTCGACCGCTCGGGCTACCGCTACCACGGCCGCATCAAGGCGCTCGCCGATGCAGCGCGCGAAGGCGGCCTG…
zur	Zinc uptake regulation protein	1	1	1	1	1	1	1	1	1	1	1	1	1	1	1	1	1	1	>zur ATGACCAAGCACACCTACGCACCAGACCTCGCCTGCACCGCACCGCATCACCACGTCGACGACGCCAACGGCTTCGTGCGCGCGGTGGAGCGTGCCTGCAGCGAACGCGGCCTTCGCCTGACGCCCATCCGCGCCAACGTGCTGCGGCTGATCGCCGACGCCGGCAAACCGGTCAAGGCCTATGAACTGCTGGACTGGGTGCGCGAAGGCAAGGGCGTCGGCGCCGACGCACCTCCCACGGTGTACCGCGCGCTGGATTTCCTGATGGCCAATGGGTTCGTGCACAAGCTCGAATCGGTCAACGCCTTCGTCGCCTGCCACCACCCCAACAGCGCCCAGCACTCGGTGCCGTTCCTGATCTGCGACCGCTGCCATAGCGCGGTGGAACTGGAAG…
trmL	tRNA (cytidine(34)-2'-O)-methyltransferase	1	1	1	1	1	1	1	1	1	1	1	1	1	1	1	1	1	1	>trmL ATGTCAGCACCTGTCCTCGATGTCATTCTGTTTCAGCCCGAAATTCCGCCCAACACGGGCAATGTGATTCGTCTGTGCGCCAATACCGGCGCGCGCCTGCACCTGATCGAGCCGCTCGGCTTCGACCTCAGCGACAAGCAGCTCAAGCGCGCCGGCCTGGACTATCACGAATACGCACCGCTCAAGGTGCATGCCGATTTGCCCAGTGCCCTGGCCGCCATCGCGCCCAAGCGCGTGTTTGCATTGAGCACCCGCAGCACGGTGCGCTACGACACACCGCAGTTCTCCGATGGCGATGCGTTTTTGTTCGGCCCGGAAACCCGCGGCCTGCCGACCGAGGTGCTGGAGTCGATTCCACCGCAGCACCGGCTCCGTCTGCCGATGCGCCCGGAC…
group_1585	hypothetical protein	1	1	1	1	1	1	1	1	1	1	1	1	1	1	1	1	1	1	>group_1585 ATGAAAACCCCCAAGGGCCTGCAGCCGCTGATCGACGACGGCATCATCGATGAAGTGTTGCGACCACTGAAGAGCGGCAAGGAAGCATCCGTCTATGTGGTCAGCACAGGCGCCGACGTTCTGTGCGCCAAGGTCTATAAGGACATGGCGCAGCGCAGCTTCCAGGCGCGCGTGCAATACCAGGAAGGGCGCAAGGTGCGTGGTAGCCGTCAGGCGCGCGCGATGGGCAAGGCCACCAAATTCGGCCGCAAGGAAGCCGAAACCGCCTGGAAGAACACCGAAGCCGAGGTGCTCTATCAATTGATGGATGCCAGCGTGCACGTGCCCAAACCGCGCGGTTATTTCCACGGCGTGCTGCTGATGGACCTGGTCACCGACGAAGCCGGC…
mrdB	Peptidoglycan glycosyltransferase MrdB	1	1	1	1	1	1	1	1	1	1	1	1	1	1	1	1	1	1	>mrdB TTGAGCGACATTCTGCGTTGGCTGGTGGACATTGCTGCGCGCTTTACGCGCACCCTGGACTGGCTGCTGTGTCTGGCGCTTGGCGGGCTGATGGTCATCGGCCTGTCGGTGCTCAAGAGCGCGGGCGGCACTGCCAACGGCGAGCACCTGATGCTGGCGCAAGGCATCCGTTTCATCATCGGCATGGCGGCGATGTGGGGCATTTCGCGTATGTCGGTGCTGCGTCTGCGCGCCTGGACACCATGGGTGTATGGCTTGTCGATGCTGCCGCTGCTGGCGGTGTTCGCGCTGGGCACCGGTAAATACGGCCGGCAGTGGCTGGATCTGAAAGTGTTCTACCTGCAGCCGGCCGAACTTCTCAAGATCAGCTTGCCAATGATGGCGGCCTGGTAT…
gerN_2	Na(+)/H(+)-K(+) antiporter GerN	1	1	1	1	1	1	1	1	1	1	1	1	1	1	1	1	1	1	>gerN_2 ATGACCACTCCGCAGATGTCGGTGTATTTCTTTTTGCAGGCTGCCGCGATTTTGTTGGTGTGCCGGCTGGTCGGCATGCTGGCCAAGCGCCTCGGGCAACCGCAGGTGGTGGGCGAAATGATTGCCGGCGTGATGCTGGGGCCCTCGTTGTTCGGCTTGCTGGCGCCGGGCGCGCAGGCGGCCCTGTTCCCCAAGCAGACCATGGACGTGCTGTATGTGTTCGCGCAGTTCGGCGTGGGCCTGTACATGTTCCTGGTCGGAACCGATTTCCGCGGCGACCACTTTCGCGCGCGCTATCGCAGTGCCATGAGCGTGTCGATGGCGGGCATCGCGGTGCCGTTCCTGCTGGCATTTGCCATGTGCCCATGGTTGATCAACGTGCAGGGCCTGT…
trpG	Anthranilate synthase component 2	1	1	1	1	1	1	1	1	1	1	1	1	1	1	1	1	1	1	>trpG ATGCTGCTGATGCTCGACAACTACGACAGCTTCACCTACAACCTTGTGCAGTATCTGCAGGCGCTGGGCGCCGAGGTCATGGTGGTGCGCAACGATGCGATGCGCGTCGATCAGATCGCCGCGCTCAGGCCCGAGCGCATCGTCATCTCGCCAGGTCCGTGCACGCCCAACGAGGCAGGCATCTCGCTGCAATTGATCGAGCAGCTGGGTCAGACCACACCCATCCTGGGCGTGTGCCTGGGCCATCAAAGCATCGGTCAGGTCTATGGCGGCGATGTGATCCGTGCCGGCAACATCATGCATGGCAAGACTTCGCCCATTCGCCATGAGGGCAAGGGCGTGTTCGCCGGCCTGCCGGACAGCTACGAGGCCACCCGCTATCACTCGCTGGTG…
group_1589	hypothetical protein	1	1	1	1	1	1	1	1	1	1	1	1	1	1	1	1	1	1	>group_1589 ATGCAGCGTAATGCTGCTTTCGTCTCTCAGAACATGCCTGCGCAGCTCCCAACCGGACGTTCTGTCACCGGGTCCGTGCGGTTCACGAACACGGGAAATGTCACCTGGCGCCAGGGGCAGGGCTATCGGGCTGTGTTGGTTGGCGATACGCGAGGATGGTCGCCAGGCGAAGTGGGCCTGCCATCCGATGTTCCGCCTGGTGGAAGTGTGGACTTCAACTTCAGCCTCCGCGCGCCCCTAGGTGCGGGCGGCTACAACCTGCGTTGGCGAATGCGCGATGGTGCCGGTGATTTCGGTAATGAATCCAGCAACCAGGTCGTGCAGGTGGTGGCGCCGCCACCGGTGGAGCATGGCGTTTGCCTGGCGGCCCGTCGCTGCGTCTACGAT…
group_159	hypothetical protein	1	1	1	1	1	1	1	1	1	1	1	1	1	1	1	1	1	1	>group_159 ATGACTCCGCATGCCAGCCCGCAGATCGTCACGCTGAACCCGGCTTCCGATGCCGCGGCGCTGCGTGCACTGCGGCTGACCTGCGCCACCGACACCGCTGGCACCACCAGCGGTGCCGAATGGGATGCCTTGGACCCGCTCAGCCTGCATCTGGCAGCGCGCACCGAGGACGGCCAGTGGATCGGCTCGGTGCGAGTCACCGCCGATCGCCGGCTCGACCGGCTCGGCGTTCTCCCCCACTGGCGCCGCCGCGGAGTCGCCGACCAACTGCTCGCTGCCGCCGTCGACACGGCCCGCCAGCACGGCTGGCCCAGCCTGCACGCGCGCCCCAGCCCCAACGCGGAGGCGGTCTTCGCGCGCCTGGGCTTCCTGCCCGACACCACCCCAC…
trxC	Thioredoxin 2	1	1	1	1	1	1	1	1	1	1	1	1	1	1	1	1	1	1	>trxC ATGACCGACGCATCGCTTCTGATCGCCTGCCCGAGTTGCGCTGCGATGAACCGCATCGCGCCCACGCGCCTGCGCGACGCGCCCAAGTGCGGCAGCTGCCATCAGCCACTGTTTCTGGGCACGCCGGTGGCCCTATCGACTGCAGATTTCGACAAGCACGCGGTGCGCAGTGCACTGCCGCTGGTGGTGGATTTCTGGGCGCCGTGGTGCGGGCCGTGCCTGAGCATGGCGCCGCAATTTGCCGCGGCCGCCGCCGCGCTGGAACCGCAGGTGCGCTTGGCCAAGGTGGATACCGACCTGCATCCGGCGCTGGGCACGCGCTTTGGCATCCGTAGCATTCCCACCTTGCTGGTCATCCAGGGTGGGCAGGAGCTTGGCCGGCATTCGGGCGCG…
sbp	Sulfate-binding protein	1	1	1	1	1	1	1	1	1	1	1	1	1	1	1	1	1	1	>sbp GTGACATACCCCCGTTTCCGTTTTGCCTCCCTTCTTTGCGCCTTGCTGGTCCTGGCCGGCCCGGCTGGCGCACGCGAGATCGGGCTGCTCAACGTGAGCTACGACCCTACCCGCGAGTTCTATCGCGACTACAACACTGCCTTTGCCGCGCATTGGAAACAGCAGCATCCGCAGGACACCGTCACCGTGGAAACCTCGCATGGTGGCTCGGGCAAGCAGGCGCGCGCTGTGATCGACGGCATCGAGGCCGACGTGGTGACGCTGGCGCTGGCCTACGACGTGGATGCCATCGCGCAGAAGTCCAAGCTGATCGATACCGATTGGGAAAAGCGCCTCCCCGATAACAGTGCGCCGTACACCTCGACCATTGTGTTTCTGGTGCGCAAGGGCAACC…
group_1592	hypothetical protein	1	1	1	1	1	1	1	1	1	1	1	1	1	1	1	1	1	1	>group_1592 GTGACCTCTCCGCTCGCCGCCGCACTCTCGCTCGCCCTGCTGGGCGCAGGCTTCGCCGCCACCTCGGCGTACGCCGCCACGCCGCCTGCTGCGGCCACGCTCACTGCCGAAGCACCCGCCGACGCGCGCTTCCGCGCCATCTATGAAAAAGAATGGGCCTGGCGCCAGGCCGAGACCGGTCAGGCCGACGAAGACAGCGACACCACCGGCGACAACACGCATCTGCCCGATGTCAGCGCGGCCGCGCAGCAGGCGCGTCTGGCGATATGGGACGGCGTACTCAAGCAGCTCGACGGCATCGACCCGAAGCAGCTCTCGCCGGCCAACCAGATCAACTTCGCCATCTACCGCCCGCAGGTGGAGAACCTGGCGGCCGAAGTGCGTCTG…
group_1593	hypothetical protein	1	1	1	1	1	1	1	1	1	1	1	1	1	1	1	1	1	1	>group_1593 ATGATACACGGCAGCCCGAAAGACCCCGCGAAGAATCCACACCCGGTCAAGCGCTACGAGGTCATCGCCACCTCGCATGCGCCCGGGCCGTGGGATTCGATCGAGGGCTATATCGGATATGACGTCGTCAATAGAAAGTGTTTGCCGATGGACGCATTCCTCGGCCAGCAGGACGTGCCGAACATTGGCGTCGTCATTGAAATGACCCGGGTGGACGAGCACACGTGGAAAGGGGATTTCTACCGCGATGCCTTGCAGGATGAGGACTACTACAAGCTCGGCGTATGCCACTGGGACGTGACCAGTGCGAGCATTACGGCGATCGCCAAGGGAGCCAGGTTCAACTGGAGCCACACCTTGAGTACGCTCCTGCGCGACGGCCTACAG…
corC	Magnesium and cobalt efflux protein CorC	1	1	1	1	1	1	1	1	1	1	1	1	1	1	1	1	1	1	>corC ATGTCCGAAGACGACAGTAGCCAATCCCCCGAAACACCGGAAAAACGCCGTAGCTGGCTCGAGCGCCTCAGCGCTGCCTTCTCTGGCGAACCCCACACCCGCGACGAACTCGTCGCCTTGCTGCGGACCGCCGAACAGGACGGTCTTATCGCCGCAGACACCTTGCGCATGATGGAAGGCGCGATTTCCGTGTCCGAGCTCACCGTGGGCGATGTAATGATCTCGCGCTCGCAGATGGTCTCGCTGCCAGTGGAAGCGCGTTTTATCGACCTGATGAAGCAGGTGGTCGAATCCGGCCATTCGCGCTTCCCGGTCCACGGCGAGAACAAGGACGAAGTGCTCGGCATCCTGCTGGCCAAGGACCTGCTGCGCGGCGTTGTGGCCGACAACGGC…
phnY	Phosphonoacetaldehyde dehydrogenase	1	1	1	1	1	1	1	1	1	1	1	1	1	1	1	1	1	1	>phnY ATGCAATTGCGACATGAGCAGTGGCGTATCGCCGGTACACGGATGGATGGCGCCGGCGAGCGGCTGGAGGTGCGCTTCCCGTACAACGGAGCACTGGTCGGAACGGTGCCGCTAGCGCAGCCTGAGGAGGTGCACTCGGCACTCGCCCAGGCGTATGCCTACCGCCCGACCCTCACCCGACATCAACGGCATACCATTCTTTCGACCGCGCGCGATCTGTTGATCGCACGCACCGCTGCATTCGTGCATTCCATCGTTTCCGAGAGCGGGCTGTGCGTGCGCGATGCCAGTTACGAAGTCGGCCGAGCCGCAGAGGTGCTGCGCGCAGCCGCGCATCAGGTCTTGATCGACGATGGCGACATCTATGCATGCGACATCACCGAGCGCGGGCAG…
yknY_2	putative ABC transporter ATP-binding protein YknY	1	1	1	1	1	1	1	1	1	1	1	1	1	1	1	1	1	1	>yknY_2 ATGAACCTTGATACGCCAGCAATTAAGTTATCTGGTGTTAGTAAGGCTTATCGAGGGGCCATGAAGCCTATCGGCGCCTTAGATAACGTCGATTTAACTGTGTCGCAAGGGGAGCATATTGCAATAATGGGACCTTCAGGCTCCGGGAAGTCCACATTACTTTCTCTGATCGGTTGTTTGGATCGTCCAGATAGTGGTTCTTATCATTGTCTTGGTTTCAATGTCCTGGAATTATCTTCTGCTAACCTGGCTGCGTTCCGTAATTCCAATATTGGTTTTGTTTTTCAAAATCTGAGTCTTTTGCCAAGATTATCGGTTTTGGAGAATGTGGCGCTGCCCTTTGAGTATTCTGATTTGTCTTATAAAGACGCTATTTCACGTTCGTGCACAG…
panE	2-dehydropantoate 2-reductase	1	1	1	1	1	1	1	1	1	1	1	1	1	1	1	1	1	1	>panE ATGCGTATTTTGATCCTCGGCGCCGGCGGCACCGGTGGCTATTTCGGCGGACGTCTGGTGCAGGCCGGCGTCGACGTCACCTTCCTGGTGCGCGAAGCGCGTGCGGCGCAGTTGCAGGCCGACGGCTTGCGCATTCGCAGCCCGCTGGGCGATGCGCAGTTGCAGGTGGCGCATGTCACCGCGCAAGACTTGCCGGCGCAGGTGGCGCAGCAGCCGTTCGATCTGGTGATCCTCAGCTGCAAGGCCTACGACCTGGACAGCGCGATCGAAGCGATTGCGCCGGCGGTGGGCGAGCACACCACGGTGTTGCCCATCCTCAACGGGCTGCGCCATTACGCGGCCCTGGACGAGCGCTTCGGTGCGGCGCGGGTGCTGGGCGGGCTGTGCTTTATC…
barA	Signal transduction histidine-protein kinase BarA	1	1	1	1	1	1	1	1	1	1	1	1	1	1	1	1	1	1	>barA ATGAACATGGCCACACGCCAGGAACCCCATCCACTCCTATTACTGGTGGAAGACGACCCGATCAGCCGCGGATTCTTGCAGGCTGTGTTGGACGGTCTTCCTGCCACTGTGGACTGTGCCGATTCCCTCTCTTCTGCCCTCGACCGCGCGCGCGAACGTCGCCACGATCTCTGGCTGATCGACGTCAACCTTCCCGATGGCACCGGCAGCGGGCTACTGCGTGCGCTACGCCTGCTGCACCCGGACGTGCCGGCACTGGCGCACACCGCCGACACCAGCATGGCGATGCAACACGGCCTGCAGTCCGACGGGTTTCTGGAAACGCTGGTCAAACCGCTGACCTCCGAGCGCCTGTTACAGGCGGTACGGCGCGGCCTTGCCCGCGGCCGCTAC…
group_1599	hypothetical protein	1	1	1	1	1	1	1	1	1	1	1	1	1	1	1	1	1	1	>group_1599 ATGGTGGATGCAACCCTGCGGCAGCAATTGGCCGCGTACCGCCTGCGTTGGCCGGACGAAGCCGCACTGGCCGAGCAGTTCGCGCAATTGCTGGACGATGCCACCGATCCGTTCGTGCGTGAGCGTGTCGAAGGTCATTTCACCGGGTCGGCCTGGGTGGTGAGCGCCGACGGCACACGCACCTTGCTGACCCACCACCGCAAGCTGCAGCGCTGGCTGCAGCTGGGCGGCCATGCCGACGGCGACCGCGATCTGGCGCAGGTGGCGTTACGCGAGGCGGAGGAGGAATCCGGTCTCAGCGGATTGCGGCTGGCTGATGGGGCGTTATTCGATCTGGACCGTCACTGGATTCCGGCACGCGGCGAGGTGGCGGGGCATTGGCACTTT…
fucP_1	L-fucose-proton symporter	1	1	1	1	1	1	1	1	1	1	1	1	1	1	1	1	1	1	>fucP_1 ATGGTTTCCCTTTCCACGCAATCCTCCGTGTCCAGCGGCAACAAGGCGCCCGTCAATAACGGCGTCGCGTTGTCGGTGGTGACCACGATCTTCTTCATGTGGGGTTTTCTCACCTGCCTCAACGACATCCTGATTCCGCACTTGAAAGCGGTGTTCGAGCTCAACTTCGCGCAGGCGATGCTGGTGCAATTCACCTTCTTCGGTGCGTACTTCCTGATGTCGCTGCCGGCCGGTTGGTTGGTAAATCGCTTGGGCTACAAGCAGGGCATCGTGGCCGGGTTGGCAGTGGCGGCGGTGGGCGCGCTGGGCTTCTGGCCGGCGGCGGAATTGCGCGTGTACGGTGCTTTCCTCGGTGCACTGTTTGTGCTGGCCACCGGCATCACCATCTTGC…
group_1600	hypothetical protein	1	1	1	1	1	1	1	1	1	1	1	1	1	1	1	1	1	1	>group_1600 ATGCGCATCGACGCACCTTTCCAGGCCGACGCACCGGCGCGGGTAGGCGGTGCCACCGTCACCTTCGAACCGGGCGCGTGCACTGCATGGCACACCCATCCGCTGGGCCAGGCCCTGATCGTCGCTGCCGGCGCCGGGCGCGTGCACGAGTGGGGCAAACCGGCGCAGCAGATCCGCCCAGGCGACATCGCTTGGATTCCGCCGGGCGCCAAGCATTGGCACGGTGCGAACGCCAACGTGGCGATGACGCATATCGCGATTGCCGAATCGCAGGACAGCTTGCCGGTGACCTGGCTGGAGCAGGTGAGCGAGGCGCAATACGCCGCTGAGTGA
group_1601	hypothetical protein	1	1	1	1	1	1	1	1	1	1	1	1	1	1	1	1	1	1	>group_1601 ATGAAGTTTGGAACCTTGCGTCAGCGCGTCGAGCGCGCCGAGTTTCTGGTGGAAGGACGTGCGCAAGAGACGCGTCTGCATTGGAGTGAATTACGCCAGACCTGGCGTGCCGGCTGGTCCCCGCTGCGGATCGTGACAGTGGGCTTCGGGCTGGGGTTTGTCACCGGTCGCAACGAGCCGCAGGCCGCACTGGGCAGCATCGCCGGCAAGCTGGGCGGTATTCCGAAGATTCTGCAGATGATCAGCACGATCTCTGCAATGTTCACTGCGCACCGCGCGCAGGAAGCGTCCGACCAGGCCGAACGTGCGGCGGACAATGCCGAAGAAGTTGCATCTGATCCACCGGTTGCAGTGGTGCAGGTTCCGGTCGATCGCGCGGCCTGA
group_1602	hypothetical protein	1	1	1	1	1	1	1	1	1	1	1	1	1	1	1	1	1	1	>group_1602 ATGTCGTTAGAAGTGCTTGGTGCTGGCCTAGGCAGAACCGGGACGCTGTCGCTGAAGTTCGCGCTGGAACATTTGGGATTTGGACCGTGTTATCACGCCACGGAGGTCGCCGCGAACATGCGTACGGCACTGCCGCTGTGGAATGCCGCCGAGCGCGGTGTTGCAGACTGGTCGGCCATCTTCGCCGGCTACCGTTCGAGCACCGACCATCCTGGTTGCTATTACTGGCGGCAATTGATTGAGGTATATCCGCAGGCCAAGGTCGTCCTGACGGTGCGCGATCCCGACAGCTGGTTCGAGTCGGTGACCCAGACCATCCTGATGCCGGGCAGAAAGAGCACCTTCGTCGGCCCCGAGGGCGAAACATTCAGCACGTTTCTGAAACAG…
pncC	Nicotinamide-nucleotide amidohydrolase PncC	1	1	1	1	1	1	1	1	1	1	1	1	1	1	1	1	1	1	>pncC ATGTCCTTGTCCGCCGATTCCGAATTGCAGCAGCTGGCCGAAGCCCTCGGGCAGCAATTGCTTGCCGCGCGCGAGCGCTTGGTCACTGCCGAGAGCTGTACCGGTGGCTGGATCGCCAAGGCGGTAACTGATGTCGCCGGCTCCTCGCATTGGTTCGACTGCGGCATGGCCGCCTATAGCTACGAGGCCAAACAGGCGTTGCTTGGAGTCCGCCCGCAGACGCTGGAAGTGCACGGCGCGGTCAGCCGCGAAACCGTGATCGAAATGGTCTCTGGCGCGCTGGTCAATTCCGGCGCGAGCATCGCGGTGGCGGTGACCGGCATTGCCGGGCCCGGTGGCGGCAGCGATGACAAGCCGGTCGGCACGGTCTGGATCGGTTGGAAACGTCGCGGT…
ppa	Inorganic pyrophosphatase	1	1	1	1	1	1	1	1	1	1	1	1	1	1	1	1	1	1	>ppa ATGGGCCTTGAACTGGTCACCTCTGGCAAGAATCTGCCGGAAGAAATCAACGTCGTCATCGAGATCCCCAAGGATTCCGAGCCGGTCAAGTACGAAGTGGACAAGGCCAGCGGGGCGATCTTCGTCGACCGCATCCTGTCGACCCCGATGCGTTATCCCTGCAACTATGGCTACGTGCCTAACACCCTGTGCGGCGATGGCGACCCGGCCGACGTGCTGGTGGTGCTGCCGTTGCCGCTGGTGCCGGGCTCGGTGGTGCGCTGCCGCCCGGTCGGGGTGCTGCGCATGAGCGACGAAGCTGGCAGCGACGAAAAGATCCTGGCCGTGCCGGTTGAGAAGATCTTCTCCGGCTACGCGCATATCGAAGACATCAACCAGGTGTCCAGCCACTGGA…
group_1605	hypothetical protein	1	1	1	1	1	1	1	1	1	1	1	1	1	1	1	1	1	1	>group_1605 TTGTATATCGACCTGCATGTCAGCGGCGGGCTCGATCATCAGTACGACATCACCTTTACCTTTGCCGGCTGGGGCACCTACACGCGCTCGCGCGCGACTGCGGGCTGGTTGCAGCAGCGCTTCACCCCGGCCGTCAACACCGCGCTGCGTCGCCAGGGGCACGAACCTGCGATCTACCCCAGCCTGATCGACGAAGACTCGCCGCGCTCCGGCTTGCGCTATTGGCCGGAAGGCCCACGTTATTCCACCGGCTACGGCGACTTTGCCGGCATTCCCACCGTGCTGGTGGAAAACCATCGACTGAAGTCTTACCGGCAGCGTGTGCTTGGCGATTACGTGCTGCTTGAAGAGGCGCTACGCGTGGTTGATCGCGATGCAACGAAGATC…
group_1606	hypothetical protein	1	1	1	1	1	1	1	1	1	1	1	1	1	1	1	1	1	1	>group_1606 ATGGGCATCGTATTGATCCTATTGATGATTTTAGATTCAGAAATCGAATATTCCGGTGCCGCCGAAGCGTCGCTACGCGCTGGTCCACTAGCCTGCTGCAAGCAGCGTGCCGGTGCGGAGGTCACCTGGCACGCAGCGTGCTGCGCCTGTGCGCTGGTGGCGCCGCCTCGCATCGGCTAA
valS	Valine--tRNA ligase	1	1	1	1	1	1	1	1	1	1	1	1	1	1	1	1	1	1	>valS ATGACCACCCTCGCCTCCAGCTACGACCCCTCTTCCTTCGAATCGCGCCTGTATGCGCAGTGGGAGGCGGCCGGTTATTTCGTACCGTCCGGCAAGGGTGAGACGTACACCGTGCTGCTACCGCCACCCAATGTCACCGGCACGCTGCACATGGGCCATGCGTTTCAGCAGACGCTGATGGATGCGTTGGTGCGCTATCACCGCATGCGCGGGTACGACACCTTGTGGCAGGTGGGCACCGACCATGCCGGCATCGCCACCGAGATGGTGGTGTCGCGCAATCTGGCGCTGGAAGGCAAGGGACACACGCGCGATTCGCTGGGGCGCGAGGGCTTCATCGCCAAGGTGTGGGAATGGAAGGCCGAATCCGGCGACACCATCGAACGCCAGATG…
group_1608	hypothetical protein	1	1	1	1	1	1	1	1	1	1	1	1	1	1	1	1	1	1	>group_1608 ATGCGTCTGCATTCTTCCCTGCTGGCCCTGTGCCTGTTCACCGCCGCCAACCTGGCCAGCGCCGCCGACGTCGCCAAGTACGACGGCTTCCTGTGCTGCAACCTGCGCACCGACGGTCGCTGGATCAGCGACAGCAACTACGCCGAAGACGGCAAGCGCGTGCTCCCGGTCGGCACCCCGGTCAGCGTCACCGGTTTTGGCCGCAACCGCGTCAACCTCAAGATCGCCGGCGAAAAGCAGTCCATCGGCAACGACTACAGCCGCGACCTGGACAACACCGCCTTTGCCGCCCGCTACGTCGTCACCGGCGATCCCAAGCTCAAGCTCGCCACCTTCCCGCCCAAGATTCGCCAGGCCATTACCGACGGCAAGCTCACTGGCGGCATG…
rlmD	23S rRNA (uracil(1939)-C(5))-methyltransferase RlmD	1	1	1	1	1	1	1	1	1	1	1	1	1	1	1	1	1	1	>rlmD GTGGCCAGAACCAGAAACCGTTTCGACCGTACGCTCTTCCAGACCGCGATCACCGACCTGAGCCATGACGGCCGCGGTGTGGCGCGCCGCGACGGCGAGGGCGGCAAGGTCACCTTCATCAGCGGCGCCTTGCCAGGTGAGTTGGTGCGTGCCGAACCCACCGCCCGCAGCCGTCATTTCGATGAGGCCAAGACGGTGGAAGTGCTGGAGGCGTCCCCGCAGAGCGTGGCCCCGCGCTGTCCGCACTTTGGTGTTTGCGCCGGTTGCGTATTGCAGCACCTGGAGGAATCGCAGCAGATCGTCGCCAAGCAGCGCGTGCTGATGGACAACCTTGAACGTATCGGTCACGTCACCCCGCAGGCCGTGCTGCCTGCGCTGACCGGCGATAACTGG…
group_1610	hypothetical protein	1	1	1	1	1	1	1	1	1	1	1	1	1	1	1	1	1	1	>group_1610 ATGAGCGTGCATCTGCGTGTTGTAGTGATCGCTGCATCTGTTGCTGGTGCATTCGCACCACTGCACGCAATGGCCGGCGACGGACGCCTGCTCGCCACCGGCGGTGCGTCCATGATCGAAGGCAGTAGCGGTGGCGGCATCGTGCCGTGGGCTACGTTGTCTGGGTACGGCACGCGCGACGAACTCGGCACTATCGCGTTTGCCACGCATGTAGATAGCGGCGATTACCGCCTCAATGTGCAGGGCGTCGCGCTCACGGTCGGCAATCGGCTGGAGCTGTCAGTCGCCCGCCAGCGTTTGGATCTGGGCACCTTGCAGGACCGGCTTGGCTTGCCATGGAATGCGCTCGGCCAGGACGTGTTTGGTGCCAAGTTACGTCTGGCCGGC…
zapE	Cell division protein ZapE	1	1	1	1	1	1	1	1	1	1	1	1	1	1	1	1	1	1	>zapE ATGAGTGAGATGACCCCCTCGCAGCGCTACGCCGCCGGCGTACAACGCGGCGATTGGCGCGCCGACCCCGCGCAGCAGGCGGCCCTGGCGGAGCTGGACCGTATCCATGAAGCGTTGGTGGACAGCGCGCAGGATGGCTGGCTGGATCGGCTGTCCGCGTTCTGGAAAAAACCCGAACCGGTGCGTGGCCTGTATTTTTGGGGTGGGGTAGGGCGCGGCAAGACCTTTCTGGTCGATCTGTTCTACGACGGCCTGCCAATCAAGCAGAAATACCGCACGCATTTCCACCGCTTCATGCGCGGCGTGCACGAACAGTTGCGCGAGCACGCCGGGCAAAGCGATCCGCTGGCCAGAATCGCCCAGCAGTGGCGCGAGAATCTGCGCGTGCTGGTG…
mlaF	Intermembrane phospholipid transport system ATP-binding protein MlaF	1	1	1	1	1	1	1	1	1	1	1	1	1	1	1	1	1	1	>mlaF ATGACGGCTTCCGCTTCCCCTGTCGTGCAGTTGTCCGGTGTCCGCATCGATCGCGGCGGGCGCACGATCCTGCGCGATGTCTCGCTGGATGTGCCACACGGCAGCATTACGGCCGTGCTCGGTCCATCCGGGAGTGGCAAGTCCACGATGCTTGCGGCGCTGACCGGCGAACTGCGCCCGGTGGCCGGCACGGTCACCCTGTTCGGCAATGCAATTCCCAGCGGCAGCCGCGCGCTGCTGGAGATGCGCCGCAACGTCGGTGTGCTGCTGCAAGGCAATGGCCTGCTCACCGACCTCAGCGTGGCCGACAACGTCGCGCTGCCGTTGCGCACCCACACGCGGTTGCCGGCACCTGTGCTGCAGCGCCTGGTCCAGATGAAGCTGCATGCAGTG…
siaT	Sialic acid TRAP transporter permease protein SiaT	1	1	1	1	1	1	1	1	1	1	1	1	1	1	1	1	1	1	>siaT ATGGGCATCGCCATGTTGTTGGGAACCTTCGTGGTGCTGCTGCTGATCGGCGTGCCGGTGGCTTACGCTTTGGGCGCGGCCGCACTGGCCACGCTGCTGTATCTGGACCTGCCCACGGTGGTGCTGGTGCAGCAGATTTCGGCCGGCAGCGGCTCGGCGTCGTTGATTGCGATTCCGCTGTTTATCTTCGCCGGCGAGTTGATGCTGCGCGGTGGCATTTCCGAACGCTTGATCGCGTTGGCCGCCTCGTTGGTGGGGCGTGTGCGCGGCGGTCTGGGTCAGGTCAGCGTGTTGTCGTCGCTGTTCTTCGGCGGCGTCTCCGGCTCGGCAATTGCCGATGTCTCGGCGGTCGGCGGCACCATGATTCCGCAGATGATCAAACGCGGCTACGAC…
rnpA	Ribonuclease P protein component	1	1	1	1	1	1	1	1	1	1	1	1	1	1	1	1	1	1	>rnpA ATGGCGGTGTCGCGCAAGGTCGATACGCGCGCGGTGGGACGTAACCGCATCAAACGTGTGTTGCGCGATGCCATGCGGCATCTGTTGCCTGAGTTGGCCGGTGGCGATTACGTCATCGTGGCGCGCTCGGCAGCTGCAAAAGCGACCAATCCGCAGATTCGCGACGCCTTCGTGCGTCTGCTGCGCCGTGTCGGCGCATTGCCCCTGCCTGCTGCGCCCGGCACAATGCCGCCCGCCAGGACGATGCACCCATCCTCCCTTTCCCCGACAGAGCCGGAACTGTAG
aspS	Aspartate--tRNA ligase	1	1	1	1	1	1	1	1	1	1	1	1	1	1	1	1	1	1	>aspS ATGCGTACCCACTTCTGCGGCCTGGTCGATGAGACCTTGATCGGCCAAACCGTCACTCTCGCCGGCTGGACCGACGTGGCCCGTAACCTGGGCGGGGTGTGCTTCATCGACCTGCGCGACCACGAAGGCATCGTGCAGGTGACGGTGGAACCGGTGGCCGGCGACGACGCCAGCGCAGAGCTGTTCAAGGTGGCCGCCAGCCTGGGCTACGAGGACGTGTTACAGGTGGAAGGTGTGGTGCGCGCGCGCCATGCGGTCAACGACAAGCTGCGCACCGGCAAGGTGGAAGTGATCGCCACGCGCATCAGCATCCTCAACAAGGCCGCGCCGCTGCCGTTCCACGCGCATGAGAATCCGGGCGAAGAAACCCGCCTGAAATACCGTTACCTGGAC…
coaD	Phosphopantetheine adenylyltransferase	1	1	1	1	1	1	1	1	1	1	1	1	1	1	1	1	1	1	>coaD ATGAGCGTTGCCAATAGCCGCACTGCGGTCTATCCCGGTACCTTCGACCCGATCACCAACGGTCATATCGACCTGGTGAATCGCGCCGCGCCATTGTTTGAGCGTGTGGTGGTGGGCGTGGCGTACAGCCCGTCCAAGGGCCCGGCGCTGTCGCTGGAACGCCGCGTGGCGCTGGCCCAGGAAGCGCTTGCGGCACATACCAATGTGGAAGTGCGCGGCTTCGATACCCTGCTTGCCCATTTCGTGCGCGAGATGGGCGCCGGCGTGCTGCTGCGCGGCCTGCGCGCGGTGTCGGACTTCGAATACGAATTCCAGATGGCCAGCATGCACCGCCATCTGATTCCGGAAGTGGAAACGCTGTTTCTCACCCCTGCCGAGCAGTACAGCTTCATT…
calA	Coniferyl-alcohol dehydrogenase	1	1	1	1	1	1	1	1	1	1	1	1	1	1	1	1	1	1	>calA ATGAATTTACACAACAAGACGATCGTGGTGACTGGCGTGGCGTCGGGCATTGGCGCGGAGGTCGCACGGCTTGCACGGTTTCATGGCGCTAAGGTGATTGGTGTCGATCGCACGCCGGTGCAAATGACACTGCACGGTTTTCATCAGGCCGATCTTGGCGACCTGGCATCCATTGATACCTTGGTGAAGGCATTGCCGGATCACATCGATGCGCTGGCAAATATTGCCGGCGTGCCGGGCACCGCGCCGGTGGATGTGGTGGCGCGGGTGAACTATCTGGGCCTGCGCCATCTGACCCAGGGGCTGCTGCCGCGTATCGTGTCGGGCGGTTCCATCATCAATGTCGCTTCAATTCTGGGCGCCGAGTGGCCGCAGCGTCTGGACCTGCACAAG…
group_1618	hypothetical protein	1	1	1	1	1	1	1	1	1	1	1	1	1	1	1	1	1	1	>group_1618 ATGAACACGCCATTGTCCGATTTACCCGCGCCGCTGACACTTGCCCTGGAGGGTGAGATGACCATTCGTCGCGCAGCCGAGCTCAAGCCGCTGCTGCAGCCGGCCTTGCTGCACCCGGGTGGATTGCATCTGGATCTGGGCGCCGTGAGCGAGATCGATACCACCGGCCTGCAATTATTGCTGGCCACCAAGCAGGCGATCCAGGCCGATGGCCGGCCGTTTTCGCTGACCGATTCCAGCCGCGCGGTGGTTGATGTGATCGAACTGCTCGGCCTGCTCGAAGCCCTGTGCCCGCACGCGATTGCAGGTCTTGGCGAACGAATTCACTAA
group_1619	hypothetical protein	1	1	1	1	1	1	1	1	1	1	1	1	1	1	1	1	1	1	>group_1619 ATGAAGCGACTGCTGACACTGATGGTGCTGGGCCTGTTTTCGGCCGGCGTGATGACGGGCTGCAACACCGTGGCTGGCGCTGGTAAGGACATGCAGGGTGCAGGTGGGAAGGTCGAGAAAACGGCCGAAAAATGCAGCGACGGTAAGTGCTGA
yscN	putative ATP synthase YscN	1	1	1	1	1	1	1	1	1	1	1	1	1	1	1	1	1	1	>yscN ATGCGTGCTGAGATGTCGCTGCTGGAGACGGCGCTCGAAGGCGAACTGGCCACGCTCGCGTTCGGTCGTCGTTATGGCAAGGTGGTCGAAGTCGTTGGCACCATGCTCAAGGTCGCCGGGGTACAGGTCAGCCTGGGCGAAGTCTGCGAGTTGCGCCAACGCGATGGCACCTTGTTGCAGCGCGCAGAGGTGGTGGGCTTCAGCCGCGACCTCGCCCTGCTGGCGCCGTTCGGTGAGCTGGTGGGGTTGTCGCGCGAGACACGCGTGATCGGATTGGGGCGCCCGTTAGCCGTACCGGTCGGACCGGCGCTGCTGGGGCGCGTGCTCGATGGCCTGGGCGAGCCGGCGGACGGACTCGGGGCGGTTGAGTGTGAGACCTGGGTGCGGGTCCAG…
group_1621	hypothetical protein	1	1	1	1	1	1	1	1	1	1	1	1	1	1	1	1	1	1	>group_1621 ATGAGCGAGAGCAATCGACAACACGCCATCGGCCTGGTTCAGGCCTACTACGCAGCATTCAACCGTGGCGACTGGGACGGCATGGTGGTGTTTCTGGCCGACGACGTCGCCCACGACCTCAATCAAGGCGCGCGCGAAATCGGGCGGGCCGAATTTGCCGCCTTCCTGCAACGCATGAACGACAGTTACCGCGAGCAATTGCGCGATGTCGTGGTGATCGCCAACGACGATGGCACCCGGGTCGGCGCCGAGTACGTGGTGCATGGCGTCTACCACACCACCGACGAAGGCCTGCCGGAGGCCACCGGGCAGACCTATGTGCTGCCGGGCGGTGCGTTCTTCGACGTGCAGGGCGACAAGATCACCCGCGTCACCAACTACTACAAC…
apaH	Bis(5'-nucleosyl)-tetraphosphatase, symmetrical	1	1	1	1	1	1	1	1	1	1	1	1	1	1	1	1	1	1	>apaH ATGAGCGTCTGGGCAATCGGCGACCTGCAAGGGTGCTACGACATCACCCAGCGTTTGCTGGAAAAAATCAATTTCGACCCCGCGCAGGACACGCTGTGGTTCTGCGGCGACCTGGTCAACCGCGGCGGGCAATCGCTGGAGACGCTGCGCCTGTTGCATTCGTTGCGCGCACATAGCGTGGTGGTGCTGGGCAATCACGATCTGTCGCTGCTGGCGATCGGCGCGCGTTCGGAAGAAGAGCAGCGCAAGGTCAACCCGGATCTGCTGCGCATCGTGCTTGCCGAGGATCGCGACGCACTGCTCGATTGGCTACGCATGCAGAAGCTGGCGCACGTAGACCGCGAACTGGGCTGGATGATGATCCATGCCGGGCTGGCGCCGAAGTGGACCACG…
group_1623	hypothetical protein	1	1	1	1	1	1	1	1	1	1	1	1	1	1	1	1	1	1	>group_1623 ATGTTACGGCGTGACTGGACCGTCCCGGCCGCCACGCAGCTTGCACACGCCCAGGATCACTACCACGCGCTCAACCCAACCGCTGCCGCCGCGATGGCGCGGCAGGTGCTGGACGCAACCCGCACCTTGGCCGAACAACCCGGCCGCGGCCGCGCTGGACGCGTAGCCGGTACCCGCGAGTGGGTGGTCAAGCAAACTCCGTACGTGCTGGTCTACCGCGTGCGCGACGACGCCCTGCAGGTGCTGCACGTCCATCTGGATGCCAGCGACTGGCTGCCACGCACCGAACCGCTGATCGAACGCATCGAACCGTGGATTGCCGCGCTGACCAGCGCGCTGCTGCACGTGCTGATGGCGCTGATTTTGCTGTCGGCCTCCACTCCCACC…
group_1624	hypothetical protein	1	1	1	1	1	1	1	1	1	1	1	1	1	1	1	1	1	1	>group_1624 ATGTCTTTGCTCGATCGTCGTAAGAAACACCCTTCGCTGCTGGCGTTTTGCGGCGGCCTGCTGGCTGCCATAGCGGTCGGTCTGTCGGCCTACGCTTCGCACGGCGTGGCTGATGCACTGGTGCAGTCGCGACTGCAGCTTGCATCGCTGTATGCGTTCGGCCATGGCGCGGTGCTGACCGTGCTGGGTTCTGCCGAAACGCGTGTGCTCGGCCGGATCGGTTTGTATCTGCTATTGCTGGGCACCTTGCTGTTCGCCGGTAGCCTGGTCGGCGGCGCGTTGCTGCATTGGCCGACCAGCTTGGCGCCGATTGGCGGCGGCAGCCTGATACTGGGCTGGGTGGTGTTGGCCATCGGCGCCTTGAGGCGCTGA
secF	Protein translocase subunit SecF	1	1	1	1	1	1	1	1	1	1	1	1	1	1	1	1	1	1	>secF ATGAAAATTTTTCCGCTTCACCTGATTCCCAACGACACCAAGATCGATTTCATGAGCTGGCGCAAGCCGGTGCTGATCTTGATGCTGGTGCTGGCAGTCGCCTCGGTCGGCATCATCGTCGGCAAGGGTTTCAACTACGCGCTGGAATTTACCGGCGGCACGCTGGTGCAGACCTCGTTCCAGAAGACCGTGGACGTGGACCAGGTGCGCGAAAAGCTGTCCAAGGCCGGCTTCGAAAACGCCCAGGTGCAGAATGCCCGCGGCGGCAATGAAGTGATGATTCGCCTGCAGCCGCATGGCCAGAACAACAATCGCGACGACGCCGCTCGCACCGTTGCCGAAGATGTGCGCAAGGCGGTGACCAGCGATGAGAATCCGGCCACCGTGCAGCCT…
fabG_3	3-oxoacyl-[acyl-carrier-protein] reductase FabG	1	1	1	1	1	1	1	1	1	1	1	1	1	1	1	1	1	1	>fabG_3 GTGAGTATTGCCCCTGACCCCTTCTCGCTTGCCGGCAAACGCATTCTTGTTACCGGCGCCTCCTCAGGTATTGGCCGACAGATTGCCATTTCCTGCGCCGAGCTCGGTGCCCAGCTGGCGATCAGCGGGCGCGACCGCGCGCGACTGGCCTCAACCTTGGAGGCATTGCCAGGCGAAGGACACGTGGCGATCGCGGCAGACCTTGACCGGCAGGAGGACATCGATCGCCTGGTCGCCGACGTTGGCGTGTTGGATGGGATGGCGCACGCGGCCGGCATCTCTCGGCTGGTTCCGCTGCGCCTGGTCAACCGGGCGCATTTGGACGACATCTTCTCCAGCAACACATTCGCACCGATGCTGCTGACCCGCGGCCTGCTGGCGAAGAAGCGCA…
cheB_1	Protein-glutamate methylesterase/protein-glutamine glutaminase	1	1	1	1	1	1	1	1	1	1	1	1	1	1	1	1	1	1	>cheB_1 ATGCATTCACCAGATCTCAAACACCTGATCAGCGACGCGCCGCGCGTGATGGTGGTCGATGGCTCCAAGCTGGTACGCAAGCTGATTGCCGACGTGCTCAAGCGCGACCTGCCCAACGTGCAGGTGATCGGCTGTTCCAGCATTGCCGAAGCGCGCCAGACACTGGAAGCTGGGGCAGTGGATCTGGTGACCACCTCGCTCTCGCTGCCCGATGGCGATGGCCTGACTCTGGCGCGCAGCGTGCGCGAAACCGCCGGGCGGGCGTACGTGCCGGTGATCGTGGTTTCCGGCGATGCGCAGCAGCATCTGGTGGAGCGTCGCTTTACCGAATACGTCACCGACTACTTCGACAAGGCGCTGGGGCATGAAGCCCTTGCCACCTTCATCCGCG…
sdaA	L-serine dehydratase 1	1	1	1	1	1	1	1	1	1	1	1	1	1	1	1	1	1	1	>sdaA ATGGCTGTCAGCACGTTCGACCTGTTCAAGATCGGTATCGGTCCGAGTTCTTCCCACACCGTGGGGCCGATGCGCGCCGCCGAGCGCTTTGTGCATCGCTGGCTGCTCGATGCCGGGCGCCTGCAGGAAGTGGTACGTATCCGCGCCGAAGTGTTCGGCTCGCTCGCCCTGACCGGCCGCGGCCATGGCACCGACAAGGCGGTGCTGCTCGGGCTGGAGGGCCACCGCCCCAACCTGATCGACCCGGACATCATCCCGGCCACGCTGGAGCGCATCCGCACCAGCAAGCGCATCAGCTTGATGGGCCAGCACGAGATCGCCTTCGACGAAAAGCGCGACCTGCCGATGAACAAGCGGCAGAAGCTGCCGTACCACACCAACGGCATGCGCTTT…
group_1629	hypothetical protein	1	1	1	1	1	1	1	1	1	1	1	1	1	1	1	1	1	1	>group_1629 ATGAGCTACCTGCCCTACGTCATCGCCGCCTATGCGGTGTTCGTGCTGGTGCTGCTGTGGGACCTGATCGCCGGCCGTTGGCAGGTGCGTCGCGCATTGAAGACCGCCCAGGCGCGCCGCCTGCGTGAGCGCAAGCGCGCGGTGCCCAGCAATGCGGAGTTGATCCGATGA
rlmL	Ribosomal RNA large subunit methyltransferase K/L	1	1	1	1	1	1	1	1	1	1	1	1	1	1	1	1	1	1	>rlmL GTGAAATTCTTCGCATCCTGTGCCAAGGGCCTGGAATACCTGCTTGCCGACGAGCTGCTTGCGCTCGGTGCCAGCAAGGCCACCGCCACCATCTCCGGCGTCAACGTCGAAGGCGAACTGCGCGATGCACAGCGCGCCGTGCTGTGGTCGCGCTTGGCCAGCCGCGTGCTGTGGCCGCTGACCGAGTTCGATTGCCCGGACGAAGACGCGTTGTACGCCGGCGTGGCCGAACTGCCATGGGACGCGCATCTGTCGGTGGGGCACACGCTGTCAGTGGATGCGCATGTGTCCGGCACCGCGATCACGCACGCCCGCTACGCGGCGCAGCGCATCAAGGACGCCGTGGTCGACACCATGCGCCGGCAGGGCCTGGAGCGCCCATCGGTGGACGTG…
cypC	Fatty-acid peroxygenase	1	1	1	1	1	1	1	1	1	1	1	1	1	1	1	1	1	1	>cypC ATGCAGTCGTCCATCACGCCACACGGTTGCGCACCCGGGTGCGCATCTCCTACGCCAGTGTCCGCCGACGCCGTCATTGTCCGCGCGCCGCAGTGGGATGTACTGCCGCAACTGCTGCGCCGCGGCTATTTATTTGTCACCAGGCAGTGCGAGGCGCTGGGCTGTGATGCGTTTTCGGCGCGCCTGGCGGGGCGCCCCGTGGTATTCGCACGCGGCCCCGATGCGGTAGCAACCTTCTACCACCCCGGGCGCTTCAGCCGTGTTGCTGCGCTACCGTCCACCACATTGCGTCTGTTACAGGGCAAGGGCAGCGTGCAACAACTCGACGGTGACGCGCATCAGCATCGCAAACAGTTATTCATGCAAGTCTTGTCGCCCGCGCAGGTGTCGCGT…
hslU	ATP-dependent protease ATPase subunit HslU	1	1	1	1	1	1	1	1	1	1	1	1	1	1	1	1	1	1	>hslU ATGCCTAATATCGGTACCGCCACAATGACTCCGCGCGAAATCGTGCAGGAGCTTGACCGTCATATCGTTGGCCAGCACGACGCCAAGCGTGCGGTTGCCATCGCGCTGCGTAATCGCTGGCGCCGGATGCAGTTGCCGGAAGAGCTGCGCAACGAAGTAATGCCCAAGAACATCCTGATGATTGGCCCCACCGGCGTGGGCAAGACCGAAATCGCGCGGCGTCTGGCCACGCTGGCCAATGCGCCGTTCGTCAAGGTGGAAGCCACGCGCTTTACCGAAGTGGGATACGTCGGTAAGGACGTAGAGCAGATCATTCGCGATCTGGCCGACACCTCGGTCAAGCTGTATCGCGAGCAGGCCAAGGTGCGTGTGCGCAACCAGGCCGAAGAACGC…
group_1632	hypothetical protein	1	1	1	1	1	1	1	1	1	1	1	1	1	1	1	1	1	1	>group_1632 ATGACGACCGATAGCCGCCAGCTCGCGGCTCCATCCCGCCGCCACGCCGGAGCTGCACCCAGGAGTCGAACGCTTGCGCTCGCTCTGCTGCTCGCGCTGCCGGCGCTGCAGGTCAACGCGGCGCAATCGCCGACCGCACCCACCGCCACCACGCTCAGCCCCGAAGTCATCGACCAGCAGTGGCTCGATGCCACCGCCGCCTACGCGCCCGAGCGCGAGCGCCTGGTGCGACAAGCCCAAGCCGGCGCACGCAAGGGTCCGTTCCGTCCCGACTGGGCGGCGCTGAAGGCGTATCAATCGCCGGCGTGGTACGACAACGCCAAGTTCGGCATCTTCATTCACTGGGGCGTGTTTTCGGTGCCGGCATTCGGCAGCGAGTGGTATTCG…
rsuA_1	Ribosomal small subunit pseudouridine synthase A	1	1	1	1	1	1	1	1	1	1	1	1	1	1	1	1	1	1	>rsuA_1 ATGTCCGATCCGATCCGTCTCGATAAATGCGTGGCTGCCGCGTTCGGCTGCTCGCGTGGCGAGGCCCAGCAATACATCGAGGGCGGCTGGGTGAGCGTGGACGGGGTAGTGGTCGAAGAACCGCAGGCACTGGCAACCGCGGGCCAGGTCACCCTGGCCGAAGATGCGGTGCTAGCACCGGCCGAGCCCGCCACCCTGCTGCTGCACAAGCCGGCCGGAGTCTCCGCTGAGGCGGCGTTGGCACTGGCCACGCCAACAACGCGCAGCGCGCTGTATCCATCCGACATCCGTGTGCTCAAACGGCACTTTCTGCGTTTGACTGCACCGCTGCCGCTGGAGGACGCCGCAAGCGGCCTGCTGATCTTGAGCCAGGACGGCCGCGTGCTGCGCA…
ptpA	Prolyl tripeptidyl peptidase	1	1	1	1	1	1	1	1	1	1	1	1	1	1	1	1	1	1	>ptpA ATGCCTACCCCGTTGCCGTTGCGGCACCTGTTCGTCGCCATCGCCCTGGCCACCCTACCGGCACTCGCCAGCGCCCAGACCCCTGCCGTTACCGAGGCCGACTACGCGCGCGCCGAGCGGCTGATCAACTACGCTGCACAGCCGCTGGTGGACCACGCCGCCAGCCGCATCGACTGGCTGGACGCCACGCATGTGGCTTATGTCGATCACGATGCCAAGGGCAACCGGCTGCTGCAGCTGGATACCAGCACCGGCAAGACCGCACCGCTCTTCAAACAGTCTGCGCTGGTCGCTTCGCTCAACACACTGCTGAAGACCGGCGACAGACCGCTCAAGGCCGACACCTTCGCGCCGGTGGTCAAGGTCACCGCCGATGGTCGCTACCGCCTCAAT…
oprF	Outer membrane porin F	1	1	1	1	1	1	1	1	1	1	1	1	1	1	1	1	1	1	>oprF ATGAACAAGAAAATTCTCACTGCCGCGTTGCTCGGCGGTCTGGCAGTTGCCCAGGCTGCTTCCGCGCAGGAGTTCGATGACCGTTGGTACCTGACCGGTAGCGCTGGCTTCAACTTCCAGGACAGCGATCGCCTGACCAATGATGCCCCGTTCGTCACCCTGGGTCTGGGCAAGTTCGTCAGCCCGAACTGGTCGATCGATGGTGAACTGAACTATCAGAACCCGAACTTCGATGCCAACCAGGATCTGAACTGGAGCCAGTACGGCATCTCGTTCGATCTGCGTCGCCACTTCATCCAGGAAGGCCGCGGCTGGAACCCCTACCTGCTGTTCGGTCTGGGCTATCAGCGTTCGGAAGAAGAATTCGACGCGACCCCGAACCCGGTGTCCCCG…
erpA	Iron-sulfur cluster insertion protein ErpA	1	1	1	1	1	1	1	1	1	1	1	1	1	1	1	1	1	1	>erpA ATGAGTACGCTCGTTTCGCTTCCCACCGCCGCCCCGGTACCGGACTACCAATCCATCGACCGGCCACTGAACTTTTCCGTGGCCGCCGCCGCCAAGGTGCGCGAGCTGATCCAGGAAGAAGGCAATGCCGACCTGGCACTGCGCGTGTACATCCAGGGCGGCGGGTGTTCCGGTTTCCAGTACGGCTTCGAGTTCGACGAGAACCGTGCCGAGGATGACCTTGCCGTGGCCACCGATGGCGTGACGCTGCTGGTCGATCCGCTAAGCCTGCAATACCTGATGGGCGCCGAGGTGGATTACACCGAAAGCCTGACCGGCGCGCAGTTTGTGATCCGCAATCCTAATGCGAAGACCACGTGCGGGTGCGGGAGCAGTTTCAGCGTCTGA
group_1637	hypothetical protein	1	1	1	1	1	1	1	1	1	1	1	1	1	1	1	1	1	1	>group_1637 ATGCCAAAATATGCCCCGCATGTGTATTCCGAACAGGTCCAGATCGCCACGCTCGAACACTGGGTATCTCTGCTTGATGGCCAGGAACGCGTGCGCATTGAACTCGACGACGGCAGCACGATCAGCGGAACGGTTGCCGTGCGCCCAAGTCTCCAGACCTACCTCGACGAATACGACAACGAAGGCGTCAACGGACAACTGCGTCTGGATCAGCTGGATGCCTCGCAAGAGCCGCAATGGATCTGGATGGACCGGATCGTCGCGGTGCACCCGATGCCGCTGGGTGCCGATCCGCAAGTGATGCCGTGA
group_1638	hypothetical protein	1	1	1	1	1	1	1	1	1	1	1	1	1	1	1	1	1	1	>group_1638 ATGCTGCGATATGCAGCGCACGCCAATCGACAGCGCTGCAGCGCAACGACACCGTACCGAGTATGCCGCCTATCATCGGGAGTCAGCGCTTTGCCAACCGGCGACGTGAACCGCACTGGCGCACCATCGGCCCAGCGCACGCACTGCTGCCCCCAAGGAGACACCCGTCCCGTGATCTTGCCTGTCGCCCTGCTGCATCCGCGTCGTTTGCCGCGCACCATCGCTGCTGCCCTGCTCTGTACCGCCGCGCTGCCGGCCCTGGCAGCGACGCATTTCGCAAGCGCATTCGAGGATGGTGACCCGTTGCCGGTACATGTGACGGACACTGCCGTGCAAGTTGCCATCGGCACCGGCCCGGCAGCGCCGTACGCCGCCAAGCCGAACGCC…
ligD	Multifunctional non-homologous end joining protein LigD	1	1	1	1	1	1	1	1	1	1	1	1	1	1	1	1	1	1	>ligD ATGAGCCTGAGCGAATATCGCCGCAAGCGCAGCTTCGACAAAACCCGCGAGCCGGAGCCGGGCAAGGCTCTGCCGCCGGGGCAGCGTGCGATCTTCGTGGTGCAACTGCACCACGCCAGCCGCCGCCATTACGACTTTCGCCTGCAGGTGGGCGATGCGCTCAAGAGCTGGGCGGTGCCGAAGGGGCCCAGTTACGACCCCAAGGTCAAGCGCATGGCAGTGGAGGTGGAAGACCACCCGGTCGATTACGCCAGTTTCGAGGGCGAGATTCCCAAAGGCGAATACGGCGGCGGGCATGTGGCGCAGTTCGATCATGGCGTGTGGGCCACCGCGGGCGACCCCGAAGCGCAGTTGGCCAAGGGACATCTGCGCTTTGAGTTGTTCGGCAACAAG…
group_164	hypothetical protein	1	1	1	1	1	1	1	1	1	1	1	1	1	1	1	1	1	1	>group_164 ATGTCCGCCCAGCCTGAAGAGAAGCAAAAATTTAATGCAAAGACTCTAAGGGAGGCCGTTCGCGACCTCCAATTCATCGGCAAGCAAATCGCACGATTTGAGAAGTTGAGCTTTAAGCAATTGACGTCGCACATGCGTAGTTGCAAAGCAGATATGTGGTGTGAGCTTGAGCGTCCAGGCAAAGGAAACCCGATAGTTTGCGGGGCGGCGGCATGGGCAAGATTCACGCATTTGGTTGACTTGATTTGTAGTGAGTGCCCAGAGCTTGCAAGAAGAGTTGGCCGCCCAGCTCTGCATAAGGCCGTTAAAAAAGGTTATGTCAGTCTGGTAATTGATTTCGGGAAGCCTATAAATAACTCAATTGCAAAGGAGCTTCTTGAATTTGCCT…
putA	Bifunctional protein PutA	1	1	1	1	1	1	1	1	1	1	1	1	1	1	1	1	1	1	>putA ATGAACGCTCAGCTCGACCCGCTTGCTTCCACCTCAGTTGCGCGCCCGCTTCTGGCGCCCGAACTGCCCGCTGCACCTGGCGCATTGCGTGCTGCCATTACCGCAGCCTGGCTCAAGGACGAAACCGAGCACGTGCGTGAGTTGCTCGACCAGGCCCGCCTGCCCGCCGCTGAGCAAGCCAAGGTGCAAGCGATCGCTGCCGATCTGGTCACCCGTGTGCGCGCACGTGCGCAGGACCAGGGCGCCATCGAGGCCTTCATGCGCCAGTACGACCTGGGCAGCGAAGAAGGCGTGTTGCTGATGTGCGTCGCCGAGGCACTGTTGCGCATTCCCGACCAAGACACCGCCGACAAGCTGATCCGCGACAAGCTCGGCGATGCGGATTGGAAGAAG…
group_1641	hypothetical protein	1	1	1	1	1	1	1	1	1	1	1	1	1	1	1	1	1	1	>group_1641 TTGCATTGCCATATCGCCCACCGGGTCGGCCAGTGGCTGCCCAGCGATCAGCGCGTTCTGGATGACTGGCTGAACGCGCTGGTGCGCGAGGTCGACGCCGACACGCTGAAAGCCTCTCCGCGGCCGTTGCATCCGGTCATCGAGGATTTCAAGGCACTGATCGAAGGCGATGCGCAGATCTACATGCTGTTCCATCAGATGTTCGAGCAGGTACCGCACAAACAGCCCTGCAACCGGTATCCAACCGGCAAGCCGCAGGTCCGCGATTATCACCTGATGCTGAAATTGTTCGACGCCATCATGACGCGTGCGCCGGAGTTCAATCAGACCGGCCTTGTGGGTTTCCCGATCAATGCAATCTCGATTGGCCGATGGGCACCGGGAGCG…
rutC	Putative aminoacrylate peracid reductase RutC	1	1	1	1	1	1	1	1	1	1	1	1	1	1	1	1	1	1	>rutC ATGGTGCAGCGATTCGATGCGGGTTCGCGGATGTCCGAAATGACCGTCCATGCCGGCGTGTGTTATCTGGCCGGCCAGATTGCCGATGACACCAGCGAAGACATCACCGGGCAGACCCGCCAGGTGCTGGGCGAGATCGACAAGCTGCTGGCGCTGGCGGCCAGCGACAAGACCAAGATCCTGCGTGCGGAAATCTTCCTCGGCGACATCGCCGATTTCGATGGCATGAACAAGGCCTGGGACGAGTGGGTGCCGCACGGCTTCACGCCTGCGCGCGCCACCGTCGAAGCCAAGTTGGCGCGGCCGGAGTGGAAGGTGGAAATTGTGGTCACCGCTGCGGCGGGCTGA
group_1643	hypothetical protein	1	1	1	1	1	1	1	1	1	1	1	1	1	1	1	1	1	1	>group_1643 ATGCCCGCCGCGCCGGCTGAGTCGCCGGCCGGGTTCAAGGGGTGGTTGCGTAGCAATGCGTGGCGCATGGCGCTGCTGTTTGCCGGTGTGCTGCTGCCGCTGGGTCTATTCGTGGACCTGGCAGATGAAGTCCACGCACTGGAAAACATCTACTTCGACGAATCGCTGCTGTGGAGCATGCGCAGCATCGCCACGCCCGGGCTGGATGCGTTTTTCGGCGTGATCTCTAAAGTGGGCTACCAGTACGGCGTGATTCCGGCCGATATCGCCATCGTGCTGGTGTTGTTGGTCTTGCAGCGCTGGCGCGAAGGCACGTTTGCGGCGCTGGGATTCGGTGGCTCGGCATTGCTCAACATGGGCGCCAAGCAATTTTTTCAGCGCGACCGC…
osmY	Osmotically-inducible protein Y	1	1	1	1	1	1	1	1	1	1	1	1	1	1	1	1	1	1	>osmY ATGAAGAACATGATCAATGCACGCAAGTTGCTGGCTCTGTCGCTGTCGCTCGGTCTGACCCTTGGCGCGTCGCAGGCATTCGCGGCCCCGCAGGAACATGCCGACCACAAGGACCACGCTGCTGGCATGAATGAGTCCAAGAAGCCGGTCACCGACACCTGGATCACCACCAAGGTCAAGGCTGATCTGTTGGCTACCGATAACGTCGCTGGCACCGATGTGAAGGTCGAGACCAAGAACGGCATCGTGACCCTGACCGGCGCCGTCGCCACCCAGGCTGAGCACGACAAGGCCGTGGCCGTTGCAAAGGGCATCGAAGGCGTCAAGAGCGTCAAGTCGACCGGTCTGAAGGTCACCGCTGCGAAGAAGTAA
group_1645	hypothetical protein	1	1	1	1	1	1	1	1	1	1	1	1	1	1	1	1	1	1	>group_1645 ATGGCCTGGATCTATGCATTGAAAGGACGCTTCCAGGCGCTGCTGCGGCCCATGGTGGGCGCGCTGTATCGCGGCGGCCACAGCTGGCCGCTGCTGTATCTGTTGTTACCCGTGTGGATGCTGGTGCGCATGGCGCTCAATGCGGTGGACAGCATGCTGGCCCGCGAGTTCGGCCAGCAATAG
yedI	Inner membrane protein YedI	1	1	1	1	1	1	1	1	1	1	1	1	1	1	1	1	1	1	>yedI ATGGCCGGTGCCAGCCTGTTCACCCTGCTCGACGACATCGCCACGCTGCTGGACGACGTTTCCATCCTGACCAAGGTTGCGGCCAAGAAGACCGCCGGCGTGCTCGGCGACGATCTGGCGCTCAACGCGCAGCAGGTGACCGGCGTCACTGCCGACCGCGAGTTGCCGGTGGTGTGGGCAGTGGCCAAGGGCTCGTTGGTGAACAAGATGATCCTGGTGCCGGCGGCGCTGGCGATCAGTGCGCTGGAAGCTTGGCTGCGCGGGCGCGGCTACAACGTGCCGCTGGTGATGCCGTTGATGATGATCGGTGGCGCTTATCTGTGCTTCGAGGGCGTGGAAAAGCTGGCGCACAAGTTCCTGCACAACGACGAGGAAGAAGCGCAGCGGCATGCC…
thiL	Thiamine-monophosphate kinase	1	1	1	1	1	1	1	1	1	1	1	1	1	1	1	1	1	1	>thiL ATGCCCGAATTCGATCTAATCGCCCGGCTGCGTGCGCGCATTGCAGCGCGTGCCGATGTGCCGTTGGGCATTGGCGACGATGCGGCGTTGCTGCAGCCGCCGGCCGGTGAGCAGCTGGCGATCACCACCGATACGCTCAATACCGGCGTGCATTTTCCGCACGAAACCCGCGCCGACGACCTGGGCTGGAAGACGCTGGCAGTCAATCTCTCCGATCTGGCGGCGATGGGTGCGCAACCGCGGTGGTGCACCTTGTCGTTGTCGCTGCCGAACGACGATGCGGCGTGGGTGGATGGATTCGCCGATGGCTTCTTCGCGCTGGCCGATGCGCACGACATTGTGCTGGTCGGTGGCGACACCACCCGCGGGTCGCTCTCGTGCGGGGTGACGGCA…
exuR	putative HTH-type transcriptional repressor ExuR	1	1	1	1	1	1	1	1	1	1	1	1	1	1	1	1	1	1	>exuR ATGCCCGCCCGCAAGATGCCTGAAGAGGGAATGCCCGGCCTGCCGAAGGGCAAGGTCGCGACGATCAACGACATCGCGCGCATGTCGGGCGTGTCCAAGAAGACCGTCTCGCGGATCATCAACAATTCGCCGCTGGTGCGGCAGGACACCCGCGAGAAGGTCGAGGCGCTGATGCGTGAGGTCGGCTACGCGCCGGATCCGCTCGCGCGCGGGCTGGCGTTCCGGCGCTCGTTCCTGATCGGCATGGTCTACGACAACCCCACCGCGCAATACATCGTGGACATGCAATACGGCGCGCTGGACGCGCTGCGTGGCTCCAGTTTCGAGCTGGTGGTGCACCCCTGCGACAGCCGCAGCCCCGGCTACATCGAAGGCGTGCGCCGCTTCGCCCAA…
group_1649	hypothetical protein	1	1	1	1	1	1	1	1	1	1	1	1	1	1	1	1	1	1	>group_1649 ATGGGCATGGGGATCAAGATGTTTCGTTGGGTCATAGCGATTTTGCTGATTGGCGGCAGCGGCTACGCCGTGGCGCGGCATTTGCAGGACAGTAATACCGCCGGGCATTACGGTTCGGTCGAAGTTATTCGCCCGGAAGGCACGCCCAAGGCAATGGTGATCTTGCTGCCCGACAGCGGCCATCCCGAGGAAAGTCAGCGGCTGGCCGACACGCTGAGCAACGATGGTGCGCTGGTCGCGGTGGTCGATACCGCCAAGTACCGCGAACGCGCGCGCTCGCACCAAGTCGCCTGTAGTTCGCTGGCCGACGATGCGGAGCGACTGGGCAAGAAATTGTTGCGCGCCGAGCATGTCGATGCGTTCATGCCGCCAGTGTTGGTGGGGCAA…
prmC	Release factor glutamine methyltransferase	1	1	1	1	1	1	1	1	1	1	1	1	1	1	1	1	1	1	>prmC ATGTCCGACGATTTCGCTGCCATTCCCGCCGATCAGGTGCTGCGACGCGCCGCTGAGCGGATTGAACGCTGCGATGCCGAAGCGCTGCTGCTGCATGCGCTCGGGCGTGATCGCGCCTGGTTGTTCATGCACGGGCGCGATGCGGTGCCTCTATCGGTCGCGCAGGCTTTCGAGGCGTCGGTGCAGCGCCGCGAGGCGGGCGAGCCGGTCGCCTACCTGACTGGCTCGCGCGGATTCTGGACGCTGGACTTGGCCGTCTCGCCGGCCACGCTGATCCCGCGTGCTGACACCGAGCTGCTGGTAGAGCTGGCACTGGAGCGCTTCGACACTCGCCCCGGCCGTCGAGCCGCCGATCTGGGCACCGGCAGCGGCGCGATTGCGCTGGCCATCTCC…
group_1650	hypothetical protein	1	1	1	1	1	1	1	1	1	1	1	1	1	1	1	1	1	1	>group_1650 ATGCGCCGAATCACGGTTTGCCTGCTCATGCTGTTGGCTCCGCTTGCCGCACTGGCATCGGACAAGTTCGTCGACGGCGATAATGAGAGCTGCGTCAGCACCAACTCGGCCGCACGCGGCAGAACACCGGCCCCCGAGGCGGCACCGGCACGCACCACCCCGCACAAAGCCGCGCCCTCCACCAATGGCGGTGGCGGTGGCAGCGATGGCGATTCGTTATTCCCACGCATGCGCACCATGCCGCGTTGGCACAGTTTCCTGCCGGGCATGTTCCGCTGA
adhT	Alcohol dehydrogenase	1	1	1	1	1	1	1	1	1	1	1	1	1	1	1	1	1	1	>adhT ATGCAAGCCATTCGTCTTCGCCATCCCGCCGCAATCGCGTCGCTGCATTCCGTTGTATTGCCCGATCCAGGGCAGCCTTCACGCGGTCAGATCCGTGTGCGCCTCCATGCCAGCTCGCTCAATTTTCATGATTTGGGCGTCGTGCTCGGGAAGATGCCGACCGCAGACGGGCGTATTCCGATGTCCGATGGTGCCGGCGTGGTGGAAGCAGTAGGGCCGGAGGTTGAGGAGTTCGCAGTGGGCGATCATGTGGTTTCCACCTTCTTTCCGCAATGGTTGGATGGCGAGCCGTTGCATGCCGGTTTCGCGACCACGCCAGGCGATGGCGTCGACGGTTACGCGCGCTCTGCCCTGGTTGTCGATGCGCACGCATTTACCCACGCACCCCGCGGG…
group_1652	hypothetical protein	1	1	1	1	1	1	1	1	1	1	1	1	1	1	1	1	1	1	>group_1652 ATGGAGGCGGTGGGCGGGCGTCTGATTCTCACCGCCGATGCGCTGCTGTTTCAGCCACATGCGTTCAATGTGCAGACCCAGTCGCTGAGCGTACCGCTGCAGCAGATCGTGGCGATGCAGCCCTGCTGGACGCGCCTATTCGGCCTGCTGCCGGTCGCGCCCACATCGTTGGCGGTGCGGTTGGGCGACGGAAACGAATATCGCTTCGTGATCGGCAAGCACACGCAATGGATGGCTGACATCGCCTCGGTGCGGGATGCGTTGCGCTGA
ybeY	Endoribonuclease YbeY	1	1	1	1	1	1	1	1	1	1	1	1	1	1	1	1	1	1	>ybeY ATGACCCGTGGACCTGTCCGCCTCGACGTTGCCGTCAGTTACGCGCTGCCGCGCGCCGGCTTGCCGTCGGCGGTGAGCTTTCGCAAGTGGGTGGCCGCTGCGCTGAAGGGACGCATCCGCGAGGCCGACCTGGCAGTGCGCGTGGTCGACGAGAAGGAAGGCTGCTCGCTCAATCATCATTACCGCGGCAAGGACTACGCCACCAACGTGCTGAGCTTCCCCGCCGAGCTGCCGAAAGGTCTGCCCCAGGGCATCAAGATGCCGCTGCTGGGCGATTTGGTGATCTGCGCACCGGTGGTAGCACGTGAGGCCGCCGAGCAAGGCAAATCGCTGGCCGCACACTACGCGCACCTCACCGTGCACGGCACCTTGCATTTGCTCGGCTGGGATCAC…
group_1654	hypothetical protein	1	1	1	1	1	1	1	1	1	1	1	1	1	1	1	1	1	1	>group_1654 ATGTCCGCGCCCGACGCCTTGCCCGCCATGATCCGCAGCCTGTTGCCCCCCTGGAATCCGGAGTGGCTGGCGATTGCGGTACCCACGGTCAAGATCGTGCTGATTCTGGCTGTTGCCGCGTTGGCACGGCTGCTGCTACGGCAACTGCTGCGGCGCCTGTGTGCGCGTTACAGCGTGCCTGCCGAAATGACGATCGGTATCCGCCGCGTTGGTAGCTTCATCATTTCGGTCAGCGCCCTATTGATGGCGCTACGGGTCCTCGGTTTCTCGGGGGGCACCTTATGGACCGCATTTACGGGGTTTGCAGCCGTCGGCGCAGTGGCGTTCTTCGCCGCATGGAGTGTGCTTTCCAATATTTTCTGCACGTTCCTGATCATTACAACGCGC…
group_1655	hypothetical protein	1	1	1	1	1	1	1	1	1	1	1	1	1	1	1	1	1	1	>group_1655 TTGCCGCATGCGTTGGCGCGGGTCTACCATCGGGCTATTCCCGCAGTGCGCTGCGTGCTGTTTATGATCGAAGTGCTGCCGTTGATGTCCGAAGGGGTTGGGACGCAGCTGCGGTTGCGGCCTCCGCGGGCACTGTCGGCCAGGCAATTTGTGCAGCTGTTCGCAGTGTTGGCAGGAATGATGTGGCTGTTTGCAGGCCTGGGCTGGTGGACCGGCAATGCGTTCGCGCCGGTGTTCGCCTTGGTGCACAGTGGTGTGGTGGCGCTGGCGCTACGGACGTTGTGGCGAAGTGGCGAGCGCGAAGAAGCGATCCGGGTGGAGGAGACCGTTGTCGAGGTGTTTCCGTCCGGGCATGCGCCACCAGCGTTCCAGGCACATCCGCATTGG…
ssuC_2	Putative aliphatic sulfonates transport permease protein SsuC	1	1	1	1	1	1	1	1	1	1	1	1	1	1	1	1	1	1	>ssuC_2 ATGAGCGCCACCTCGCGCCGTTTGGGCAACGCGCTGGTGCCGTGGCTACTGCCCTTGGCCTTGCTACTGGCCTGGCAAATTGCAGCCTCCAGCGGTTGGTTGCCGCAGCGCATTCTTCCTGCGCCGGATGCAGTGCTACGTGCGGCAGCCACGCTGGTGCGCAGCGGCGAGTTATGGCAACACCTGGCGATCAGCAGCTGGCGCGCGGCGGTCGGTCTGGCAATTGGCGGCAGCATTGGATTTGCGCTCGGCCTGTTGACCGGCGTGTCGCGCGTGGCCGAGCGCCTGCTCGACAGCGCTCTGCAGATGCTGCGCAACGTGCCGCATCTGGCGCTGATTCCGTTGGTGATTCTTTGGTTCGGTATCGATGAGGGCGCCAAGCTGTTTCTGG…
group_1657	hypothetical protein	1	1	1	1	1	1	1	1	1	1	1	1	1	1	1	1	1	1	>group_1657 ATGACCAATGCTGTGTTGTTGAATAATCTCGATCACCGCACTCTGCGCGTGATCACCGCGCACGGCGCCGCCTACGGCGATGACGTGATGTCGGCTGCGACCTTTCCACAAGAATTCCGCCAGTTGCAGGCGCAATACCCCATCGTGTTCCATCGCAGCGGCGAGCGCAGTTTTCGGCCGCTGGTGTTACTGGGATTACGCCTGGGCGAAAACCTGTTTCTGCATGGCGCGCGTTGGAATGCGCCCTATATTCCGCTGTCGATTCAGCGACAGCCGTTCCTGATCGGCGAACAACCCGACGGGCCGATGGTGCACGTGGACCTGGACAGCCCGCGCGTCAGCAGCACCGAGGGCGAATTGCTGTTTCGCGAACACGGCGGCACCACC…
nreC	Oxygen regulatory protein NreC	1	1	1	1	1	1	1	1	1	1	1	1	1	1	1	1	1	1	>nreC GTGCGAGTCATCATCGTCGACGATCACACCCTTGTTCGTGCCGGCCTGTCCAGGCTGCTGCAAACTTTCGCCGGCATTGATGTCGTGGGCGAGGCAAGCAACGCGCAACAAGCCCTGGACATGACATCCCTGCACCGGCCCGACCTGGTGTTGATGGACCTGTCACTGCCCGGCCGCAGCGGCCTGGATGCCATGACCGACGTCCTGCGCGCCGCGCCGCGCACGCACGTGGTGATGATGTCGATGCATGACGACCCGGTGCACGTGCGCGATGCGCTTGATCGTGGCGCCGTCGGCTTTGTGGTCAAGGACGCCGCACCGCTGGAACTGGAATTGGCGTTGCGCGCCGCCGCCGCTGGCCAGGTGTTCCTGAGCCCGCAGATCTCGTCCAAG…
sasA_9	Adaptive-response sensory-kinase SasA	1	1	1	1	1	1	1	1	1	1	1	1	1	1	1	1	1	1	>sasA_9 TTGGCATCCATCGCATCGCTCATCGCTCGGATACAGTCCGCGCCGCAGCGCGAGCTGTACTTCTTCTCATTGTACCGGGTGCTGGTGGCCGGCCTGATCGCCGCGCTGGTGTTTAGCCCCTTGTCCGACGCCATCCCCGAGCCGCGCTACCCGCCCCTGGCCGCAGGCGTAGCAATCGGCTACCTGTGCATGGCGATCCCGCTGCTGTTTTGGGGCCGCAGCGAGCGCCGCCTGACGCCCACCGTGCTATGCGCGGTGGTGGCTGACATCCTGGCCGCAACCTTGGCAACGCACGCCCTGCCCGGCGCCAGCGCCGGCATTGCGATGATGCTGCTGTTCAACGTGGCGGCCGCCTCGATCCTGCTGCGGCTGCGCTATGGCATGAGCATCG…
group_166	hypothetical protein	1	1	1	1	1	1	1	1	1	1	1	1	1	1	1	1	1	1	>group_166 ATGGACGCCATCGCTGCGGCGGTGACGGCCAGCGAGCGCTCGCACACCGGCCAGATCATGGTCGCAGTCGAGGCCGATCTGCCGCTGGAGGCGTTGTGGCATGGTCATAGCGCCCGTCAGCGCGCCGAGCAGGCCTTCGCGCAGTTGGGCACCTGGGACACCGAGGCCAACAACGGGGTACTGATTTACCTGCTGCTGGCCGACCACGCCATCGAGGTGGTGGCTGACCGCGGCTTGCGCAGTCGGGTGCCGGAAGAGCGCTGGGTAGAGGTGTGCCGACGCATGCAGCAATTCCTGCGCGAAGGCCAGCACGAAGCGGCGGTCCTGGCCGGTATCGAGGCGGTGACCGAGCTATTGGCCGAGCATTTCCCGGCCGCCGACGGTACGC…
group_1660	hypothetical protein	1	1	1	1	1	1	1	1	1	1	1	1	1	1	1	1	1	1	>group_1660 GTGCGTTGCCGCGAGCATGCCGATAGTGGCCGTTACGGGTTTCGGGTCGACGTGCACTTGCCGCTGGCAGGGCCGTTCATTCGCTATGAGACTGGCTTGAACCGCGCTGATCAATCGTTTGTTGCGCTGCCTGCGGCGCCCGCCACCATCGTCTTCGATGGCGTGTGCCTGCTGTGCAATAGCTGGGTCAAGTTTCTGCTGCGCCACGATCAGCGTGCGCGCTATCGCTTTGCGGCCATGCAGGGCCAGGCCGGGCGCGCGCTGTTGCGGCAGCACGGTCTGGACCCGGACGACCCGTTGTCATTTCTGCTGGTGGACGCCACCGGTGCCTGGACCGACAGCGATGCGATTGTGCGCGTGCTTGCAGGATTGGGTGGTTTTTGGCGG…
rpoA	DNA-directed RNA polymerase subunit alpha	1	1	1	1	1	1	1	1	1	1	1	1	1	1	1	1	1	1	>rpoA ATGACGGTTACCGCCAACCAGGTTCTGCGCCCCCGTGGTCCGCAGATCGAACGTCTTACCGACAACCGTGCCAAGGTCGTGATCGAACCCTTGAAGCGCGGTTACGGGCACACGCTGGGCAATGCCCTGCGTCGTGTGTTGTTGTCGTCGATCCCCGGTTTTGCGATCACCGAGGTCGAGATCGACGGCGTGCTGCACGAGTACACCACGGTCGAAGGTTTGCAGGAAGACGTGCTTGACGTCCTGCTGAACCTGAAAGACGTGGCAATTCGTATGCACAGTGGCGACAGCGCCACGCTGTCGTTGTCCAAGCAGGGTCCGGGTACGGTCACTGCGGCAGACATCAGGACCGATCACAACGTTGAGATCATCAACGGCGACCACGTGATCTGC…
group_1662	hypothetical protein	1	1	1	1	1	1	1	1	1	1	1	1	1	1	1	1	1	1	>group_1662 ATGGCCCTTCACCTTGGGAAATCCCATGGCCGGCAAGTTAACCAAGGACGTAATGCCTTCCCTCAGGCAACGTTGTTATCAATTGCCCTGCTGGCCCTATGCACCCTTCATGCGGGGTGTGCCCCGAGCACTCCACGCGATCAGTTAGCCATAGCGGCTGCAAAGCCCTCCTCTGAAACCAGGAGCAAAGACGTGACGGAGCGCCTCAAACAAGACGTCGATCGTTTGATCGCAACAGACTTCCAGGATGTTGCCGACGTCAGTACTCAGCTCCAAGCTCAATTTGGACCACGGCACTTAGACGGAGAAAGAGAGCTTCGGGTAAGCGAGCAAGGCGTGCTGGCAGGTAAAAAGGTGCGGCATGTTGAGTTCATTAATGCGACAGAT…
flgC	Flagellar basal-body rod protein FlgC	1	1	1	1	1	1	1	1	1	1	1	1	1	1	1	1	1	1	>flgC ATGAGCAACCTTCCCATTTTCGATGTGGCCGGCTCGGCGCTGCACGCGCACTCGGTCCGCCTGAGCACCATCGCCTCCAACCTGGCCAATGCGGACTCGGTCGCAGGCTCGGCCGAGGCCACCTACAAGCCGATCGAGCCGATCTTCCAGGCCCAGCAAAGCCGCCGGGACCCCAGCCTGACCTCGGTGAACGTTAAAGAGATCACCACCACCAATGCGCCGCCGATCCGACGCTACGAACCCGGCCACCCGCTGGCTGACGCCGAGGGCTATGTGTTCTCGCCCGACGTGGACCCGGTCTCGCAGATGGTCAACATGATTTCCACCTCGCGCAATTACCAGGCAGGCGTGGAAATGCTCAATACCGCCAAGGAACTGGCGCTCGCGACCCTC…
lgt	Phosphatidylglycerol--prolipoprotein diacylglyceryl transferase	1	1	1	1	1	1	1	1	1	1	1	1	1	1	1	1	1	1	>lgt ATGATCTATCTGCACGCCATCGACCCCATCGCCTTCTCGCTCGGCCCGGTGCAGGTGCACTGGTATGGCTTGATGTATTTGGCGGCGTTTTTCTCCGCCTGGGCGCTGGGCCGCTCGCGCATCCTGCGCGGCCGCCTACCCGGCGTGGACATGGACGGATTTTCCGACCTGCTGTTCTACGGCATGCTCGGCGTGGTGCTGGGCGGGCGCATCGGCTACATGCTGTTTTATGCGTTCGACACCTTCCTGGCCAACCCGCTGATCCTGTTCAAGGTGTGGGAAGGCGGCATGAGCTTTCACGGCGGCCTGCTCGGTGTGCTGATCGCCTGCTGGCTGTGGGCGCGCAAGCACCGGCTGCACTTCTTCGATGTCATGGATTTTGTTGCACCGCTGG…
group_1665	Cellobionic acid phosphorylase	1	1	1	1	1	1	1	1	1	1	1	1	1	1	1	1	1	1	>group_1665 TTGACCGTGTCTGCAACCCCCATTGCTACGTCCGATGCGCTGTCCAGCTTGATGGCGCCCAGCGCCGATGGTGCGCGTTACGCGCTCTATAGCCCGACCGCCATGCCCAATGCCGGCGGCTTCTTGTGGAACCGTCGCATGATGCTGCAGCTGACCTGCCGCGGCTATGCCACCGGCCAGTTCATGCAGCCGGAACCCTCGAAATACGCGCACGCGCCGATGCTGGAAGCGCGCAACTTCATGATGCCGGAGCAGCCGTATTACGCGCATCATCCCGGGCGCTTCTTCTATCTCAAGGATGAAGACACCGGCGCGGTGTACTCGGTGCCGCACGAACCGGTGCGCGCGCAGCCGCAGGCGTTCGAATTTTCTGCCGGCAAGCACGAT…
group_1666	hypothetical protein	1	1	1	1	1	1	1	1	1	1	1	1	1	1	1	1	1	1	>group_1666 TTGCACGCATCTATATCGTTGCTGCATTCTCTTGGCAGCGCCGGCGTGCACGCCGCCGACCTGAACGTGGACGTCAGCGGTTTGCGTTCGCAACAAGGCAAGCTGCGCATCGCGGTGATCGCCTCGGCCGCACAACTGGACAGTGCACAGCCGCCGGTGCAGGCGCAGACGCTGCCGATCACCAGCAGCACACCGCACATCCAGTTCAAGAATCTTCCGCCCGGCCGTTACGGCGTGATGATCAATCACGACGAAAACGCCAACGGTAAGCTGGACACCAACCTGATCGGCGTGCCGGTGGAAGGGTATGGCTTCAGCAACAACCCCACCGGCATGCGCAAGCCTGGCTTCGACGAGATCGTCTTTGACCTGCCGGCCAGCGGGAAG…
group_1667	PKHD-type hydroxylase	1	1	1	1	1	1	1	1	1	1	1	1	1	1	1	1	1	1	>group_1667 ATGTTGCTGCCCATTCCCGATGTTCTCAGCCCCGCACAGCTCAGCGAGTTGCGCGCACGTCTGGATGCAGCCGACTGGGCAGACGGACGCATCACTGCCGGCCATCAATCGGCGCAGGCCAAGGACAATGCGCAGCTGCCCGAAGACAGCGCCATCGCGCGCGAAGCCGGCGCGCTGGTACTGGAGGCACTCTCGCGCAGCAGCACATTCTTCTCGGCGGTATTGCCGCGGCGTATCTATCCGCCGCTGTTCAATCGCTACAGCGGCGGGCAGTCGTTCGGGTATCACGTCGACAATGCGGTGCGTTACGACCGCAGTCGTGGCGGCGCCGATCCGGTGCGTACCGACGTCTCCGCCACACTGTTTCTCAGCGACCCAGACAGTTAC…
pdeB	putative cyclic di-GMP phosphodiesterase PdeB	1	1	1	1	1	1	1	1	1	1	1	1	1	1	1	1	1	1	>pdeB GTGAAACGCCAACGCATCATCAATGTGACCGTGCTGCTGGTGTTGCTCTGCGCAACACTTCCGGTCGGGCTGTCCTACTACCTAGCCTGGCGGCTGGCGTTGGCGCGCGAAGAGGGCAGGCTGAGCCAGCTGGCTGCGCTGTCGATCCGGCGCACCGAAACCGCCTTCGACGAGGCACATGGTGCGTTGCTGAGCATGGCCGGCTCGCGGCTGCCGTCGTGCTCGCCCGCGCATCTGGCGCAGATGCGCGCACTGGTGCTGACCAGCCGCTACATCGTTGAGCTGGGGCGTTTTCAACAGGGTCGTCTTAGCTGTACCTCATGGGGCCAACTGCGCAACAGCATTCCGCAGACCAAGGCCGACTTCGTGGTCAAGCGCGGCATCGCGGTGACC…
group_1669	hypothetical protein	1	1	1	1	1	1	1	1	1	1	1	1	1	1	1	1	1	1	>group_1669 GTGGAAGAGGGACAAAACACAACCCGTAGCCGGCGCGGCTTTGCCGCATTGGATCCGGAAAAGCGTCGCGTGCTCGCAAGCAGCGGCGGCAAAGCCGCGCATGCCAGTGGCAACGCGCACGAATTTACTAGCGACGAAGCACGCGAGGCTGGCCGTAAGGGTGGCCAGGCTGTGAGCCGCGATCGCGATCACATGTCGCGGATCGGCAGCAAGGGCGGGCGTTCCAAGCAGTCCAGGCCGCAGGAAGAATCCGCATAA
group_1670	hypothetical protein	1	1	1	1	1	1	1	1	1	1	1	1	1	1	1	1	1	1	>group_1670 ATGCTGGCAGAGCGGCGTTACAACGTATGCGGCAAGCAACGGAATGGCGACACAGCCGCCTTGCGGGTGAGGCCCGGGCTCGACATCCGCATTGGCCGTTTCCACCCCGCTGGTGACCGCGCTAGTCGCTCCAACTAA
pgsA	CDP-diacylglycerol--glycerol-3-phosphate 3-phosphatidyltransferase	1	1	1	1	1	1	1	1	1	1	1	1	1	1	1	1	1	1	>pgsA ATGAAGTTGACCATCCCCACGTGGCTGACACTGCTGAGGATCTTGATGATCCCGGTGTTGGTCGTGGTGTTCTACCTGCCGTACACGTGGACGAATTTTGCATCCGCTGGCGTGTTTGCCCTGGCCGCCATCACCGACTGGTTGGATGGCTGGGTCGCGCGGCGTTATCACCAGTATTCCGCATTCGGCGCGTTCCTCGACCCGGTTGCCGACAAGTTGATGGTCGCAGTGGCCCTGTTCCTGATCGTGCAAGGCCACCCCACGCCGTGGATGGCGTTCTGGGCTGCGGTCATCGTCGGGCGCGAAATTGCCGTCTCTGCACTGCGCGAGTGGATGGCCGAGATCGGCCAGCGCGCCAAGGTGCGCGTGGCGGCGATCGGCAAGATCAAGACC…
group_1672	hypothetical protein	1	1	1	1	1	1	1	1	1	1	1	1	1	1	1	1	1	1	>group_1672 GTGCGCGTTCCGAAGTTGCGTCGTGATCCGACCAATCCACCGCCCCTGCCGGCCGATACTGCGCGCAATGTCGTGCTGGTGCATGGCGCCTTTGCCGATGGTTCCGGCTGGCGCAATGTCTATGACCGCTTGGTCAAGCGGGGCTACCACGTCACCATCGTGCAGAACCCGCTCACGTCACTTGCCGACGACGTCGCTGCCACCCGCACCGCGCTCGATCAGCAGGACAACCGACGGTGTTGGTTGGGCACGCCGGGGCGACACGCTGATTAG
cpo	Non-heme chloroperoxidase	1	1	1	1	1	1	1	1	1	1	1	1	1	1	1	1	1	1	>cpo ATGGATCAGCTCGAGACGCATCCGGCCGATGCCGGACGCCGCAGCTTTCTCATTTCCGGCACGGCAGCCGTGGCAGCGTTATCGCTACCCACTTGCGCCAGTGCTGCCGTGGCCACGCGTGCGCAATCCACCTTGTCTCCCCACTCGTCCACTCAAGGAGTCCACCCGATGTCCAATTTCGTCAAACGTCCCGACGGCGCCAACATTTTTTACAAGGACTGGGGCAAGGGCCAGCCGGTCGTGTTTTCGCATGGCTGGCCGCTCAGTGCCGATGCCTGGGATGCGCAGATGCTGTTCATGGGTCAGCACGGCTATCGCGTGATTGCGCATGACCGCCGCAGCCACGGCCGTTCATCGCAGACCTGGGACGGCAACGACATGGATACCTACGCAG…
lysN	2-aminoadipate transaminase	1	1	1	1	1	1	1	1	1	1	1	1	1	1	1	1	1	1	>lysN ATGACAACCTCCTTTCAGATCTCCCGACGTGCGCAGGCGCTGACCAGTTCGGCGATTCGCGAAATCCTTAAAGTGACCGAGCGGCCGGAGGTGATTTCCTTCGCCGGCGGGTTACCGTCGCCAGCCACGTTCCCGGTGGAGCGCATGCGCGCGGCCAGCGACCAGGTGCTGCGCGATGCGCCACAGGCGGCGCTGCAATACGGCCCCACCGAAGGCTATGCGCCGCTGCGCGAGTGGGTGGCTGCGCGGCTGAGTCGCGATGGCGCCAGCATCCGGCCGAGCCAGGTGCTGATCACCACTGGTTCGCAGCAGGGCCTGGACCTGCTCGGCAAGGTCTTCATCGACGAAGGCAGCAAGGTGCTGGTGGAGACGCCGAGCTATCTGGGTGCATTG…
thrS	Threonine--tRNA ligase	1	1	1	1	1	1	1	1	1	1	1	1	1	1	1	1	1	1	>thrS ATGATCAACATCACGCTCCCCGACGGCAGCCGCCGCGAATTCGAATCCCCCGTCTCGGTGATGCAAGTCGCCCAGTCGATCGGCGCTGGCCTGGCCAAGGCCACCATCGCCGGCCAGGTCGACGGCCAGCTGGTCGACGCCAGCGACGTCATCGACCATGACGCCAGCCTGCGCATCATCACCGCCAAGGATGCCGAGGGCGTGGAGATCATTCGTCACTCCTGCGCGCATCTGGTCGGGCATGCGGTCAAGCAGCTGTATCCCGAGGTCAAGATGGTGATCGGCCCGGTCATCGCCGAAGGCTTCTATTACGACATCTACAGCGAACGCCCGTTCACGCCGGAAGACATGGCCGTGATCGAGCAGCGCATGCAGGAGCTGATCGCGCAGGAC…
murF	UDP-N-acetylmuramoyl-tripeptide--D-alanyl-D-alanine ligase	1	1	1	1	1	1	1	1	1	1	1	1	1	1	1	1	1	1	>murF ATGAAGCTCACTCCACTGTCGTTGATTGCGCATTGGGCCGGTGGCGAGCTGCATGGCGACGACGCCATGATCGATGCGGTCGGCAACGACACCCGCACGCTCGCCAATGGCAGCCTGTATATCGCGCTGCGCGGTGAGCGTTTTGATGGGCACGACTTTGCCGCCGACGCCGTCGCGCGCGGTGCCAGCGGATTGCTGGTGGGTCGCCTGCTGCCGGCGCTGAGCGTGCCGCAGGTGGTGGTGGAAAACGCCGAGCTGGCATTGGCGCGGGTTGCTGCCGGCATGCAGCGCGACCGCGCCACGCGCGTGCTTGCGCTGACCGGCTCCAACGGCAAGACCAGCGTCAAGGCGCTGCTGCTCTCGATCCTGCAGGAAGCCGGGCGCGTGGATGGC…
group_1677	hypothetical protein	1	1	1	1	1	1	1	1	1	1	1	1	1	1	1	1	1	1	>group_1677 ATGCCCAATTCCCTTGCTGCGGTGCCGTCGATGCGCTTCCCGTTTCTGTCGCTGTCCCTGGCCGTGTCCATCGCGCTGGCCGGCTGTTCCAATGACTCCGCGCCGTCGGCATCCACCACCGCGCCGGCCGCCACTGCCAAGGCCCCCGTGAAAGCAGAAGCCCGCAACCACGACGAAAGTTCCTACGCCCAGCCGCAGCTGGTGGTCATCAAGGACTTGGCGCTGGACCTGAAGCTGGATTTCGATACCAAGCAGATCGGTGGCACCGCCACCTATACGCTGGAGTGGAAGGACAAGGCCGCCAAGCAATTGGTGCTGGACACGCGCGAGCTCAGCATTGCGCAGGTACAGGCCGACGATGGCAAGGGCGGCCTGACGCCGCTGCAG…
fabR	HTH-type transcriptional repressor FabR	1	1	1	1	1	1	1	1	1	1	1	1	1	1	1	1	1	1	>fabR ATGACCTCCATTGCCCTGCCTTCCCACGACGCGCCGCCGTCCCGCAAGCCAGCGATTTCACGGGAGGATCTCATTGCTGCCGCGCTGTCGTTGATCGGCCCGCACCGCAGCCTGTCTACGCTGAGCCTGCGCGAAGTGGCACGCGAGGCGGGCATCGCGCCGAACAGCTTCTACCGCCAGTTCCGCGATATGGACGAGCTCGCCGTGGCCTTGATCGACCTGGCCGGGCGTTCGCTGCGCACCATCATCGGCCAGGCGCGCCAGCGCGCGACCTCCACCGATCGCAGCGTCATCCGCGTCTCGGTCGAAGCCTTCATGGAACAGCTGCGTGCCGACGACAAGCTACTGCACGTGCTGCTGCGCGAAGGCGCGGTGGGCTCGGACGCCTTCAAG…
polA_1	DNA polymerase I	1	1	1	1	1	1	1	1	1	1	1	1	1	1	1	1	1	1	>polA_1 GTGACTACACCGACCATTCCGCTCGACGCTGCCCCACTGGCAGTACAACGCCCGACTCCGCTGTATCTGGTCGACGCCAGCCTGTACGTGTTCCGTGCCTGGCATTCCATCCCGGACGAATTCCAGGATGCGCAAGGCTGGCCGACCAATGCGGTGCACGGGTTTGCGCGTTTTCTACTGGACTTGCTTGAACGCGAAGACCCGCAGCACATCACCATTGCCTTCGACGAAGCGCTGGACAGCTGCTTTCGGCATGCGATCTATCCGGCCTACAAAGGCAACCGCACACCTGCGCCGGATGCGTTGCGCCGCCAGTTCGCGCATTGCAAGGCGCTGTGCGCAGCGCTGGGGCTGAGCGTGCTCGCCCACCGCGATTACGAGGCCGACGATC…
group_1680	Vitamin B12 import ATP-binding protein BtuD	1	1	1	1	1	1	1	1	1	1	1	1	1	1	1	1	1	1	>group_1680 ATGACTAGCACTGCGCTTCCCCAAATTCCAGACAACAAGCTTGCGCTTGAAATGCGAGGAGTTACCAAGGACTACCCAGTCTATGGGCATCCTCTCAAGCGTCTATTCTCGTTGTTGCGCCCATCGAGTGATCGTGCATCCCACAACTTTCGTGCGCTGGAGGATGTGACCCTCCTTGTACCAAGGGGCGAAACCGTCGGCATCATCGGGCGGAACGGTGCCGGAAAATCGACCCTTCTACAGATCCTGTGCGGCACGCTTTCGCCGACCAAGGGCACCGTCCGCATACGGGGGCGTTTTGCGGCACTGCTGGAGTTGGGGGCCGGCTTCAACCCTGACTTCAGCGGCCGTGAGAACGTCTATCTCAGCGCGTCTCTGCTTGGCCTG…
nadC	Nicotinate-nucleotide pyrophosphorylase [carboxylating]	1	1	1	1	1	1	1	1	1	1	1	1	1	1	1	1	1	1	>nadC GTGAGCCTGCCCCTGCACACCAACGTGCCGGTCGCGCCACCCGCCGAATCGATCCAAGCCGATGTGGCGCGCGCGCTGGGCGAAGACATCGGCAACGGCGATGTGACCGCAGCGCTGCTACCCGACCAGGCCGACAGCGCCTATTTGCTGTGTAAGCAGGATGCGGTGATCGCCGGCCGTCCCTGGTTCGATGCCACCCACCGCGCGCTCGACCCGCAAGTGCGCATCGACTGGCAGGTGCACGAAGGCCAGCACGTGGCTGCCGGCACGGTGCTCGCGCTGCTGCACGGGCGTAGCCGTAGCCTGGTCAGTGCCGAACGCACGTCGCTCAATTTCATGCAGACGCTGTCGGCCACGGCAACCACCACCGCGGCGTATGTGGCGGCGGTGGCC…
tatA	Sec-independent protein translocase protein TatA	1	1	1	1	1	1	1	1	1	1	1	1	1	1	1	1	1	1	>tatA ATGGGCGGTTTCAGCATTTGGCACTGGCTGATCGTGCTGGTGATCGTGTTGCTGGTGTTCGGTACCAAGCGGCTCACCAGCGGTGCCAAGGATCTCGGCAGCGCGGTCAAGGAATTCAAGAAAGGCATGCACGACGACGACAAGCCGGCCGGCAAGCTCGGCGACGACTCCCGCACTGCCGAGCAGGCGCGTGAGGCGCAGGCCGAACGCGACCGCGACGCGCGCTGA
cpdR_1	Response regulator receiver protein CpdR	1	1	1	1	1	1	1	1	1	1	1	1	1	1	1	1	1	1	>cpdR_1 ATGACTGAATCCCTTCGCCTGCTGATGGTGGAAGACCAAGAAGAACTGCGCGAATTGATCGGCGAAGCGTTGCGCGATGCTGGCATCAGCGTCGACACCGCCGATGATGGTCAAAGCGCCTTGCGCATGTTGCGCGACAGCGGCCCGTACGATGTGGTGTTTAGCGATATCCGTATGCCCAACGGCATGTCGGGCATCGAATTGAGCGAGCAGGTGGCACAACTGCTGCCGCAGGCGCGCGTCATTCTGGCCTCCGGCTTCGCCAAGGCGCAGTTGCCGCCGTTGCCGGCTCAGGTCGATTTCCTGCCCAAACCGTATCGCCTGCGCCAGCTCATCGACATGCTCAAGAGCACTGCAGCCAACGCATAA
rimP	Ribosome maturation factor RimP	1	1	1	1	1	1	1	1	1	1	1	1	1	1	1	1	1	1	>rimP GTGAGCGAAAAAGCGACCGAAATCGCGAATCTGCTGAGTCCAACGGTTGAATCCTTGGGCTTGGAACTGCTGGGCGTGGAATATCTTCCCGCTCCGGGTGGCGCCACATTGCGCCTGTATATCGATGTGCCGCTGGCCGAACAGCCCGAGCGTGTCATCAACGTCGATGATTGCGAGCGCGTGAGCCGTGAAGTCTCGGCCCAGCTCGACGTCGAAGATCCGATCAGCGGCAACTACACCCTGGAAGTCTCGTCGCCGGGTGTGGATCGTCCGCTGTTTACGCTGGAACAGTTCGCGCGCCATGCCGGCGAATCCGCGAAGATTGTCTTGAAGCTGGCGCAGGATGGTCGGCGCCGCTTCCAGGGCGAGATTCTGCGCATCGATGCCGAGGCT…
mprA_1	Transcriptional repressor MprA	1	1	1	1	1	1	1	1	1	1	1	1	1	1	1	1	1	1	>mprA_1 ATGCTGGTGAGACTGATCAAGCATCTCTACAAGCGACTGCATACGCAGGGCTGCACGCTGCTCAAGCCGTATGGCATCAGTCCGCCGGAATACGAGATTCTGATGATGCTTTACGGCACACCTGCGCAAGCGATTACGCCGACCGAGGTAGCCGAAGCCGCCAGCGAAAAACCAGCCAACATTACCCGGCTCACCGATCAGCTGTGCGAAAAGGGGATGATTACGCGTTCGGGTAGCCCGGACGATCGACGCAAAATCGTATTGACCATGCTGCCTGCGGGGTTGGCCTTGATCGAAAGCCTGTTGCCCGATGTCTGCACGTTGGTGAATGCAGAAACGGCCAGCATGAGCGAGGCCGAGCAAGTGCGTTTGGAGAAGCTGTTGAAGAAGA…
group_1686	hypothetical protein	1	1	1	1	1	1	1	1	1	1	1	1	1	1	1	1	1	1	>group_1686 ATGTCCCGCCGTGCCCCGTTGCCTGCCTTGTTGCCACTGTTGTTGATCACGCCCACCGTCTGGGCCCAGGCAGTCGCACCGGCGCCGGCAGACCCGGCCGCAGCGCTGGTGCCCTCGCCCTGGAGCGGCAGCAGCGGCGAGCTCGGCTACGCTGCCGCCAACGGAAACAGCACCACCGACAGCCTCAACGGCCGTGTGCGCCTGCGCTACACCGACGGCGACTGGATCCACAGCCTGGATGCCACCGCACTGCGTTCGAGCTCGGAATACACCAACACCAACGAAGATGGCAGCACTATGCGCGAACGCCAGACCACGGCAGAGCGTTACACCGGCAGCGCCGGTAGCGCACTGCAGCTGGGCGAACATCGCCAGCTCACCGCCACC…
parB	putative chromosome-partitioning protein ParB	1	1	1	1	1	1	1	1	1	1	1	1	1	1	1	1	1	1	>parB ATGAACAAGCCGATGCCCGCAAAGAAGCGTGGCCTGGGCCGTGGCCTGGAAGCGCTGTTGGGACCGAAGGGCGCGGCCGCCGCCGCAGCGCCAAGCGCCGCCAGCGAAGACGCGTTGCAGCCGGGCGACAGCTTGCGCCAGTTGCCGGTGACCCAGTTGCAGCCGGGCAAGTACCAGCCGCGCCGGGAGATGGACGAGGTCAAGCTGGCCGAGCTGGCGGAGTCGATCAAGGCCCAGGGCGTGATCCAGCCGATCGTGGCGCGCGCGCTGGCGCCGGGGCAGTTCGAGATCGTGGCTGGCGAACGCCGCTGGCGCGCCTCGCAGCTGGCCGGGCTGACCGAGGTGCCGGTGGTGGTACGCGAGCTGGACGACCGCACCGTCATCGCGATGGCG…
group_1688	hypothetical protein	1	1	1	1	1	1	1	1	1	1	1	1	1	1	1	1	1	1	>group_1688 GTGCACGTAGAGCGCGCTCGCCATATCGATTGCAGCGCGCCGGATGCATCCGGCGCGGTCGACGATGACTACGAGTACGACATCTATCGCTTCGTGGATGGCGCGCGCTGTCTGTTCGCACGCAGCTACACCGATACGCCGAATGAGGCGCACTTTCTCAGCATCGAGGTCGGTGGCAAGTCGCGTCTGTTGAAGGATGCCGACTTGCTGGATCCGTTGTGCGTGTTTGCGCAGGCGCAGCTGCGTCAGGAGGGCAAGCAGCAGCTGTGCTGGCTGAGTGGCAGAGGGAATGGTTACGAACCCGTGCCCCCGAGTTCCATGTCTGGAGAATGA
group_1689	hypothetical protein	1	1	1	1	1	1	1	1	1	1	1	1	1	1	1	1	1	1	>group_1689 ATGCAAGGGTATGCAGCTATCACGTCATTTTTCTTATTTATCAGCGCGGGCACAGCGCTCGCTGAGCAGAACGCAAATCAAGACGACCCGCCCACCGCATGGCCGCTGGGCAGGCAGCACCTGCTTGCAGGTCACTATGTCGGCAAGCTGCACCCAGACAACGTGCAGTGCCAGGCCGTTCGCGCAGAGCTCTGGCTTGAGGCCAAAGGAAACAAGGAAAGCCGGCGATATATTTTGAAGACGGTATGTATCGCGCCCGAAACGCAACGCAGTACGACCACCACAACCGAACGCGGACCTTGGTGGCTCGACAAGAATGGGGACGATTGCCTGATTCTCTCGCGCAACGACGTCTCCGATCTCTCGCTCAATCCGAATATGTATGGA…
moeA_1	Molybdopterin molybdenumtransferase	1	1	1	1	1	1	1	1	1	1	1	1	1	1	1	1	1	1	>moeA_1 ATGATCAGTTATGCCGAAGCACTTGCGCTGCTCCACGCGCACGTCGCAACGCTCACCAGCGAGTGGGTGGCGAGCGCCGATGCGGAAGGCCGCGTGCTTGCAGACGCGTTGTCGAGCCCGGCCGAGTTGCCGCCTTTCGATAACAGCGCGATGGATGGATTTGCGCTGGCAACCGCCGGCGCTGGCGCGTTGGCAGACAGCGAGCACGTAGTGAGCGGCACCGTGGCGGCCGGCCAGGATGCTGGCGCGGCCGCAACAGGTGCGGCCTGGGAAATCATGACCGGGGCTGGCGTGCCCGCAAGCGCCGATGCGGTGGTGCCGATCGAGCAGGTTCAGATTCTCGAACACGACGGCGAGCGCCCCTGCCGCATTCTGCTGCGTCAGCCGGTGC…
group_1690	hypothetical protein	1	1	1	1	1	1	1	1	1	1	1	1	1	1	1	1	1	1	>group_1690 ATGGGCAGCCCCGATGTCACCGCTATCCTGCTGACCCTGGTCACCAGCCTGCTGTCGCGCGTGCCGATGCTGATTGCGGTGCTGCTTGGGTTGGTCTTGCTATGGCGCGCCCCGCAGAGCCCGCTGCGGCGTGCCGGCCTGGCCGCGCTCTGGTTGCTGCTGGGCTGCCTGTTCGCCGAGGTCGCGTTCCAGGCGATTCCGATGCTGTTGCTGCAGCAAGGCAATGTGCGTCAGATCAGCATGGTTGTCAGCATCGCCCACTTCGTGCTGATGGCCGTGCAGGCCGTCGGCATCGGCGTGCTGGTGTGGACGCTGGCGGCCAGCCTGCAACGCTTGGCGCCCGCCACTGGTCCGCGCTCATGA
group_1691	hypothetical protein	1	1	1	1	1	1	1	1	1	1	1	1	1	1	1	1	1	1	>group_1691 ATGTTCAATCGCAATACCGGCATCGTGCTACTGGTGGCGCTGGCCGCTGGCCTGGGGATGCTGCTGGGCCAGAAGTTCCTTGGCGACGCGCCCAGTTCGCCATGGCCGCCCACCAAGACCATCACGTTTTATCCGCAGCCGCGCCCGCTGCCGCAATTCAGCCTGCGCCAATCCGACGGCACCCAGTTGGTGCCCGGCGAGCTCAAGGGGCATTGGACGCTGGTGTTTCTAGGCTTCACCTTCTGCCCGGATGTCTGCCCGACCACCTTGACCGATCTGGCAGTGGCACAGCAGCAATGGGAAAGCATTCCCGACGGCTTGCGCCCGCGCGTGCTGTTCGTCTCGGTGGACCCGCAGCGCGACCCGCCGGCGCGACTGGGCGAGTAT…
sbnH	2-[(L-alanin-3-ylcarbamoyl)methyl]-2-hydroxybutanedioate decarboxylase	1	1	1	1	1	1	1	1	1	1	1	1	1	1	1	1	1	1	>sbnH ATGATCCTGCACATCGATACCGTTGCGGTGCTTGCTGCCTTGCCGCAGGTGCGCGAGCGCTGCGAGGGCCCGATCTGCGCGTACGTCTACGACTTGGCGGCACTGGACGCGCATGCGGCATGGATGCGTGCGCAGCTGCCGCCGCAGTGCGAGTTGTTTTATGCAGCAAAAGCCAATGCCGAGCCGCCGGTTCTGCGTACGCTGGCAGCGCATGTGGATGGCTTCGAAGCTGCATCCGGTGGCGAACTCGCTTGGCTGCATGCACAGCAACCGCAAGCTGCGTTGTTGTTCGGCGGTCCGGGGAAACTTGATACCGAGCTCGTCCAGGCAGCCGCCCTGCCCGACTGCACCGTGCATGTGGAAAGCCTGAGCGAGCTCGAACGCCTGGCGGCA…
group_1693	Glycolipid sulfotransferase	1	1	1	1	1	1	1	1	1	1	1	1	1	1	1	1	1	1	>group_1693 GTGGGCATGCCCTCCAAGCAGCGCGAATATTCCAATCGCTTTTTCGACTCGACAGTCTGGAACGACTTCGCCTTTCGCGACGACGATGTCGTCATCGCCAGCTATGCCAAGGCAGGGACGACCTGGGTGCAGCAGATCGTCGCGCAACTGATCTTCGGCGGCGCCGAGGAGATCGACGTCTCGCGGCTGTCGCCCTGGTTCGACTCGGTGTATCCGGACAAGGCCACCAAGCAGCGACTGCTCGCCGAGCAACGCCATCGCCGCTTCGTGAAAACCCATCTGCCCGCCGATGCGCTGGTGCTGTCCGAACGCGCCCGCTATCTCTACGTCGGCCGCGATGCGCGCGACATCGTCTGGAGCCTGTATGACCACCAGCGGGCAGTCAGC…
fhaC	Filamentous hemagglutinin transporter protein FhaC	1	1	1	1	1	1	1	1	1	1	1	1	1	1	1	1	1	1	>fhaC ATGGATAGCGGCATAAAGGGAAAGGTGCGCTTGCGCGCCACGTGGTGTGCTGTGCTTATCGCGGGCGCCACACAACAGGTCTCGGCTCAACAGATCAATGACCCTGCAGCGCAAGAACTATTGCGCCAGCAGGAACGTGAGCGCGTCTTGCGTGAACAACAGGAAGCGCGGCCGGACGTGCGCCTCGAACGTGCCCCAGACGACGGCATCGAACGTTTGCCCAAAAACGAAACGCCCTGTTTCCTGATCGAGCGCATCGTGCTTGATGGTCCCGGCGCGGACGACTTTCGTTGGGCGTTGACCTCGGCCAACACCAAGGATGATCCGGCAACCGGGCACTGTCTCGGCACCGACGGCATCAATCTGGTGATGAAGCGGGTTCAGAACGCGGTG…
rhlE_3	ATP-dependent RNA helicase RhlE	1	1	1	1	1	1	1	1	1	1	1	1	1	1	1	1	1	1	>rhlE_3 ATGTCACTGAAAGCAGATTTGCTGTCGCTACAGCTACAGCCCGTATTCGAGTCCGCGCTCGCCAGGGCCGGTGTGCGCACGCTCACGCCGATCCAGGTCGCGATGATTCCGCCGATGCTGGCCGCACGCGACCTGATCGCCACCGCGCAGACCGGCTCGGGCAAGACCCTGGCATATGCCTTGCCGCTGCTGCAGCAGCGCCTGCAGGCGCCGGAACAGGCGCCGCGCGTGCTGGGAGGGCTGATCCTGGTGCCGACGCGCGAGCTGGTCGCCCAGGTCGCGCAGACCCTGCTGTCGCTGGCCGCCGCCTTGCCGCGGCGGCTGAAGATCGTCGCCGCCACCGGCGGTGAGGCCATCAATCCGCAACTGATGGCGTTGCGCGGTGGCGCGG…
pcm_2	Protein-L-isoaspartate O-methyltransferase	1	1	1	1	1	1	1	1	1	1	1	1	1	1	1	1	1	1	>pcm_2 ATGACGCCGAGGCTGCGCCTGCAACCAGAATCGGTCGGCATCGGCATGACCTCGCAGCGCGTGCGCGACCGCCTGGTCGAGCGGCTGCGCGAGGCCGGCATCCAGGACGAGGCCACCCTCAACGCGATGCGCACCGTGCCGCGGCACTTGTTTATCGACGAAGCGCTGGCCTCACGCGCCTACGAGGACACCGCGCTGCCGATCGGCCACGGCCAGACCATCTCCCAGCCGTGGGTGGTGGCGCGCATGACCGAAGCAGTGCTGCAGGTGGCGCCGACCAAGGTGCTTGAAGTGGGCACCGGCTCCGGTTACCAGGGCGCCATCCTGGCTGCATTGGGGCTGGAGGTGTACACCGTCGAGCGCATCGGTGACCTGCTGCGGCAGGCGCGCAA…
group_1697	hypothetical protein	1	1	1	1	1	1	1	1	1	1	1	1	1	1	1	1	1	1	>group_1697 ATGTACTACCTGTTTGGGGAGGAAGTTGTCACAAGCCTGCTACTGCGTCGCGCAGGGGCACTGCACGCTCAACGATTAGACGATACGACGGCTGTCGCCGGCTTCAACCAATTTTTGCAGGCCCACTCGATCATAGAGGCAGCGATCGATTGGGTGGGCCCGCGACTCGTCGATTTCGAAGGCCTGAAGCCTTACGCGCCTCGGTTCGCGGAGCAGAAGAAGCGTTTCTTTGCTGAGAACTCGTCGTTGCTGCGCGAGCGGCTGGCGAACGGCTACTTCGACCGGGCATTGCAGACGCTCTCCGACAAGGCACCTCGGCTGCGCCAAATGGCGGACTTCTGTGTCCGGTTGATCGTCGTCAACCAACTGAGCGAATACACCAACGGC…
group_1698	hypothetical protein	1	1	1	1	1	1	1	1	1	1	1	1	1	1	1	1	1	1	>group_1698 ATGAACGATCCACGCCAGACCTCGCACCCAGACCACCCGATGTATCAGCAGATCGAACGCGGCGTGCATGCGATCGATGCGGCGCATGGCCGCACGCCCGACCAAACCAGCGCCCGCCTCACCGCAGCCTTGTTGCCGCTGGCCAAGGAAGGCGGGCTGTCGCGCGTGGATCACGTGCTGATGAGCGAAGCGAACAATCGCGGCGTGCACGGCGGCGAAAACGTATTCGTCGTGCAAGGCGACCCGGCCAACCCGGCACATCTGCGCGCGCACATGAAAACCGAACAAGCGCTCGCCACACCGGAAGAACAGTCGTTCGAGCGCGCGCGGCAACTCGCCGGGCCGAGCGAGCCAGTGCAGCAGCCAGAACGCACGCAGACGCAGCAG…
group_1699	hypothetical protein	1	1	1	1	1	1	1	1	1	1	1	1	1	1	1	1	1	1	>group_1699 GTGTGCCAGCTCAACCTGCGCGGCATGGATGATGCGTTGTCGGTGATTTCCTCGTCCACCGACAATATCGAAATCATGCACCAAATTCTGGCAGACAAGGCCGGCAAGCTTGGTGTCACCGTGGATCAACTGACGCCGGAGCAGTGGTTGGCCGATTTCTATGCCAACCGCAAGGGCTCGGGCAAGCGCAAGTCGGCCAAGGACAAGGAGGTCGAAGATGCATAG
dut	Deoxyuridine 5'-triphosphate nucleotidohydrolase	1	1	1	1	1	1	1	1	1	1	1	1	1	1	1	1	1	1	>dut ATGAGTAACCCGACCCAGTCCTTGCAGGTGAAGTTGCTCGACCCGCGCTTTGGCGATCTGTGGCCGTTGCCGGCCTATGCCACCGAATCCAGCGCAGGCATGGACCTGCGCGCTGCGCTGGAAGCACCGATGACGCTGCAGCCGGGCGATGCGGCGCTGATCCCCAGCGGCATCGCGATCCATCTGGCCGACCCGCAGCTGTGCGCAGTGATCCTGCCGCGCTCGGGGTTGGGCCATCGCCACGGCATTGTGCTCGGCAACGGTACCGGTTTGATCGATGCGGATTACCAAGGGCCGCTGCTGATCAGTACCTGGAATCGCGGCCGCGAGGCCTTCACCATCGAGCCGGGCGACCGCATCGCGCAGTTCGTGATCCTGCCGATCGTGCGCGTGG…
glbN	Group 1 truncated hemoglobin GlbN	1	1	1	1	1	1	1	1	1	1	1	1	1	1	1	1	1	1	>glbN ATGAACCGATGGTTGCGCTGGTCCTTGCTGTGCATGCTCGGCCTGACGAGCGCCTGCGCCAGCACGCAACCGCGCCAGACGCTTTATGACGAACTCGGCGGACAAGCCGGCATCGAAGCGCTGGTGGACACCATGCTCTCGCGCATCGCCGACGACCAACGCATCGTCGATAAATTCGCACGCGTCAATATCGTCATGCTCAACGAGCGCCTGGTGCAGAAGTTCTGTCATGTCGCCGACGGCCCATGCCCGGACACCGCCAAGTCGATGCAGCAGGCGCACGCACACCTTGCCATTGGCGAAGGCGACTTCAATGCCTTGGTCGAAGATCTGAACTGGGCGATGGATCAGCGCAAAATTCCGCGCCGCACGCAAAATCGCCTGCTCGCACGG…
group_1702	hypothetical protein	1	1	1	1	1	1	1	1	1	1	1	1	1	1	1	1	1	1	>group_1702 ATGACCTCATCCACATCGGCCACGCCGCACTCGGTCAAACGCGGCCGCAGGATGCTGATTGCCCTGGCAGTGCTGTTCTTCGGCTCGATGTTGCTGGCCGGCGTGCTGCGCTTCTCCGGATGGCAGCCGGCATCGATGCGCAATAACGGCGAACTGCTGAAGCCGCCCGCGGATCTGCGGGCGTTGGTGCCGGTGCGTGCGAACGGGCAGCCGTATGCGTGGGCGCCGAGCGAGCGCATCTGGCGCATTGCGGTGGCGCCGCCGGCCAATTGCACCCAGCAGTGCGTGATGTTGGCCGCGGAGCTGGACAAGGTGTGGCAGTTGCTCGGGCACCGCGCCGACAAGGTGGAGGTGTTGTGGATTGGCGCGCCGCCGGCCGGGCTGCCG…
glmU_2	Bifunctional protein GlmU	1	1	1	1	1	1	1	1	1	1	1	1	1	1	1	1	1	1	>glmU_2 ATGACTCTGCCCCTGCACGTTGTGATCCTGGCCGCGGGCGAGGGTAAGCGCATGCGCTCGTCCCTGCCCAAAGTGCTGCAGCCGCTAGCGGGCCAGCCGATGCTGGCGCAGGTCATCGCCACTGCGCGGCAGCTGCAGCCGGCGGCGATCCATATCGTGCACGGGCACGGCGGCGATCAGGTGCAGGCCGCCTTCGCCGATCAAAGCGATCTGCGCTGGGCCGAGCAGCGCGAGCAGCTCGGCACCGGGCATGCGGTGCAGCAAGCGATGCCTGCGATTCCCGACGCGGCGACGGTGCTGGTGCTGTACGGCGATGTGCCGCTGATCCGCAGTGACAGCCTGTTGCAGTTGCTGCATGCACCGGGCCGCATGGCGGTGCTGGTGGCCGAGC…
fabG_7	3-oxoacyl-[acyl-carrier-protein] reductase FabG	1	1	1	1	1	1	1	1	1	1	1	1	1	1	1	1	1	1	>fabG_7 ATGAGCAAGCCCCTGCAGGGTGAAATCGCCCTCGTCACTGGCGCCAGTCGCGGCATCGGTGCGGCCATTGCCGATACCCTGGCCGCCCAGGGCGCCACGGTCATCGGCACCGCCACCTCGGCCTCCGGCGCTGTGGCGATCGGCGAGCGTCTGGCCGCCCACGGCGGACACGGCCGTGAGCTGAACGTCACCGACGCAGCCGCGGTCGATGGCCTGATCGATGCGATCGGCAAGGAATTCGGCGCGATCTCGATCCTGGTCAACAATGCCGGCATCACCCGCGACAACCTGTTGATGCGGATGAAGGACGACGACTGGCAGGCAATCATCGACACCAATCTGACCAGCGTGTTCCGTACCTCCAAGGCGGTGATGCGCGGCATGATGAAGG…
yoeB	Toxin YoeB	1	1	1	1	1	1	1	1	1	1	1	1	1	1	1	1	1	1	>yoeB GTGATCCTCCAGTTCTCGGATAGTGCCTGGGAGAACTCTCTGTACTGGCAGCAGGCCGACAAGAAGATCCTCAAACGCATCAGCGAATTGATCAACGCCATTCAGTGCGATCCGTTCCAAGGCAGCGGCAAACCCGAGCCACTGCGCCACGCGCTAGCGGGTTATTGGTCGCGCCGCATCAATGACGAACACCGAATCGTCTACAAAGCCGCAGAAGGAATACTACTGATCGCCCAGGTGCGTTATCACTATGCATAG
group_1706	hypothetical protein	1	1	1	1	1	1	1	1	1	1	1	1	1	1	1	1	1	1	>group_1706 ATGGATGGCGAATGCCATGCATCCTTATGGGGCAGATACCATTTCGAAAACGAGCTGGGTTATCTGGCCGGCTGCCTGCGTGCCATGTATGCGCTGATGGAAACGCCCGATCGGACCATGGATGCCGATCTGCTCTGCCAGCTGCACGACCTTGCGGTGGCCGATGTCTTCAAACGCGGCTCGCCTCCGCTGCATGCGCGTTTTCAGTTGGGCTACCGCACGCAGCCGGTCGAATTCGCGCTGCACCTGGGGCGCAACTGCTCGGCACAGGGGCTGGCCGAGTTTCACAGCTCCATGGCCGCTACCAACGGCTGGATCGAGGTCGAACCGCCAACGTGCGAGCACGCCGGACGGCTGATCGCACATGCTCGCAGCCCCAGGCTGTGC…
oxyR_3	Hydrogen peroxide-inducible genes activator	1	1	1	1	1	1	1	1	1	1	1	1	1	1	1	1	1	1	>oxyR_3 ATGAATCTGCGTGACCTGAAATATCTGGTAGCCCTTGCCGACCACAAGCACTTCGGGCGCGCTGCGACGGCGTGTTTCGTGAGTCAGCCAACACTGTCTACCCAGATCAAGAAACTCGAAGACGAGCTCGGCGTCTCGCTGGTGGAACGCGCACCGCGCAAGGTCATGCTGACCCCGGCCGGCCGCGAAGCTGCCGTGCGCGCGCGCAGCATCGTGGCCGAAGTGGAACAGATGAAGGAAGCCGCACGCCGCAGCCAGGACCCGGAAGCGGGCACCGTGCGTCTTGGCATCTTTCCCACGCTGGCGCCGTACCTGCTGCCGCATGTGGTGCCGCGCATCCGCGAGCGTTTTCCGCGTCTGGAACTGCTACTGATCGAAGAAAAAAGCGACC…
group_1708	IS1595 family transposase ISXo5	1	1	1	1	1	1	1	1	1	1	1	1	1	1	1	1	1	1	>group_1708 ATGGACAACAGCAAGCTGCCGCTACGCACCTGGCTGCTTGGCATGTACCTGCTGGGCCAGAGCAAGACCAACCTGTCGGCGCTGGAGTTGATGCGACACCTGGGAGTGAGCTACCCGACAGCGTGGCCAATGAAGCACAAGCTGATGCAGGCCATGACCTAA
group_1709	hypothetical protein	1	1	1	1	1	1	1	1	1	1	1	1	1	1	1	1	1	1	>group_1709 ATGTTGCACTCACACGATGCCGCCCCCGTCGCCTACCCGCCTGTTGGTGGGCACGTTGCGCGCACTACCTGGACTGCATGGCTGCCGGCCGCTGCACACATCGGGCTGCTGGCCTTGCTTGCCTGCTACGCCGCCACGCTGGTGCCCGGCGGCTTTTTAAGCGGGCTCGGACGCCTGCTTCCCGTCCTGCTGGTGCTGGGCGCGGCAAGCGCCGGCCTGGGGTGGTGGGCGCGCCGGCGTCACGCTGCGCAGCTGCAGCAAGCCGTGAGCGCAGCGATGGCGATCGGCGAAGGGCGCTTCCAGCGTCTGGACCTGCGCAACGCCTCCGGCGAACTCGCACCATTGCTGCATGCCTTGCAGGATGCTCAGGACAAGCTCGCCATCCGC…
group_171	hypothetical protein	1	1	1	1	1	1	1	1	1	1	1	1	1	1	1	1	1	1	>group_171 ATGTCCATCATGTCCACCGGGACCAGCGCGCTCATCGCCTTCCAACGGGCGTTGTCGACCGTTAGCCATAACGTCGCCAACATCAATACCGAAGGCTACAGCCGCCAACGTGTGGAATTCGCAACGCGCACGCCCACCGACATGGGCTACGCGTACGTGGGCAATGGCGCCAAGATTACCGATGTGGGCCGGGTGGCCGACCAGCTGGCCATCTCGCGCCTGCTCGACAGCGGCGGCGAACTCTCGCGCCTGCAGCAGCTGTCCTCGCTGTCCAACCGGGTCGATGCGCTGTACTCCAACACCGCCACCAACGTGGCCGGGCTGTGGTCGAACTTCTTCGACTCCACCAGCGCGGTGTCGTCCAACGCTTCGTCCACTGCCGAGCGCC…
group_1710	hypothetical protein	1	1	1	1	1	1	1	1	1	1	1	1	1	1	1	1	1	1	>group_1710 ATGAATGTCGCACTCTCGTGCCTGCCGGACTTCACCGCGTTACCCGGCAGTGGCGATCATCTGACTGCCGGCATCATCCTGGCACCGAGCCTGGACTATATGGATCGCGCCTGGCACGACGCGCGCGCGTTCGGATGGTCGCGTGCGCCGGTGGTCGAACTGCTTATTCCCAGCACTCTGGACGACACCCTTGCGCCGCCGGGTCAGCATGTCGCCAGCCTGTTCTGCCAGCACGTACCGCCGCAACTGCCCGACGGCAGGCAGTGGGATGATCACCGCGACGAGGTGGCCGATCTGATGATCGCCACCGTAGAGCGCTATGCGCCTGGGTTTGCGGCATCGGTCCTGGGCCGGCAGATTCTGAGCCCGCTCGATCTTGAACGTCTC…
pobA	p-hydroxybenzoate hydroxylase	1	1	1	1	1	1	1	1	1	1	1	1	1	1	1	1	1	1	>pobA ATGCGAACGCAGGTTGCGATCATCGGCGCCGGCCCATCCGGCCTGTTGTTGGGTGAACTATTGCGGCTCGCCGGCATCGACTGCGTTATCGTCGAGCGGCAGACACCCCAGCATGTGCTGTCGCGTATCCGCGCCGGTGTGCTGGAGCAGGGCAGTGTGGAACTGCTGCAGCGTGCTGGCGTCGGCGAGCGGTTGCAGCGCGAAGGCCTGCTACATCACGGCTTTGAGTTATCGCTCGATGGGCAGCGCGAGCGCATCGACCTGCTGCGCGGCTGCGGACGGGGCGTCACCGTTTACGGGCAGACCGAGGTCACCGCCGATCTTATGGACGCGCGCGAGCGCAGTGGGGCACCTACGCATTACAACGCGCAGGACGTGACCCTGTGCGATGTG…
mnmG	tRNA uridine 5-carboxymethylaminomethyl modification enzyme MnmG	1	1	1	1	1	1	1	1	1	1	1	1	1	1	1	1	1	1	>mnmG ATGTCCGACTCTTTCTATCGCTACGACGTCATCGTGATCGGCGGCGGCCATGCCGGCACCGAGGCCGCCCTGGCGTCTGCCCGCGCCGGTGCCCGCACCTTGCTGCTCACCCACAACATCGAGTCGGTGGGCGCGATGAGCTGCAACCCGGCCATCGGCGGGATCGGCAAGGGCCATCTGGTCAAGGAGATTGACGCGCTTGGCGGGGCCATGGCACGCGCCGCGGATCTGGCCGGCATCCAGTGGCGCACGCTCAACGCCTCCAAGGGGCCGGCGGTGCGTGCCACCCGCTGCCAGGCCGACCGCAACCTGTACCGTAATGCGATCCGCTGCATCGTTGAGGCCCAGCCCAACCTGACCGTGTTCCAGGCGGCAGTGGACGATCTGATCATC…
murU	N-acetylmuramate alpha-1-phosphate uridylyltransferase	1	1	1	1	1	1	1	1	1	1	1	1	1	1	1	1	1	1	>murU ATGAAGGCGCTGATCTTTGCCGCAGGGTTCGGCGAGCGCATGCGCCCGCTGACCGAGCGCACACCCAAGCCGCTGCTGTCGGTCGGTGGCACGCCGTTGATCGTGTGGCATCTGCGCAAATTGGCGGCGCTGGGCGTAGACGAGGTGGTGATCAACACCTCGTGGCTGGCCGAGCAATTTCCACACGTTTTGGGCGACGGCAGCGCGTTCGGTCTTCGCCTGACCTATTCGTATGAAGGTGCGACGCCGCTGGAAACCGGTGGCGGCATGTTGCATGCGCTGCCGCTGTTGGGCGATGCCCCATTTCTGTTGGTCAACGGCGACATCTGGACCGATTTCGATTTTGCCCGTCTGTCGCATGCCCCCGAAGGGCTGGCGCAGCTGGTGCTGGTG…
yceD	Large ribosomal RNA subunit accumulation protein YceD	1	1	1	1	1	1	1	1	1	1	1	1	1	1	1	1	1	1	>yceD ATGGTCGCAGCGCGCAGGCGCTTCGATGGCAGCATCCCGCTATCCGCGATGACCCGTCTGCAGGGAAGTCTTGTCGATACAGAAGGCGAATGTGTCTATTCGCTTCAATTCGATGAGGACACTCTGCTCAAGGTCGCCTATGTCGAACTCAGTATCGATGTCGAGCTTCCGCTGGCCTGCCAGCGCAGCCTGCAACGTTTCCTGTATCCGGTGCAAATCAGGCAGCGTCTTGGTTTGATCCGTGACGAAGCCGACGAAGCTGCATTGCCGGCCGAGTACGAAGCATTGCTGGTGCCGGAAGATGGATTGCTGCGGGCCGTCGACATGGTCGAGGACGAGCTGGTGCTGGCAGTGCCGGTGGTACCGATGGCGCCGGGTAGCGAAGCAATCGAT…
pnuC	Nicotinamide riboside transporter PnuC	1	1	1	1	1	1	1	1	1	1	1	1	1	1	1	1	1	1	>pnuC ATGTCGCTGCTCGAATCCATCGCCGTCGTGATCAACCTGCTGGGCGTGTGGCTCACCGCGCGGCGCATTCGCTGGTGCTGGCCGGTGGGCATCGTGGCGGCGGCGTTGTACGCGTGGCTGTTCTATGAGTGGAAGCTGTACTCGGACATGCTGCTGCAAGGGGTCTATGTGCTGACTCAACTCTACGGATGGTGGCACTGGCAACGCGGAACCCCTGCAGACACACGCATTCGCCCGCTGCCGATGCCATCCGCGGAACTCTGGTTCTCGCTGGGCATCGGCGCGGCGTTCGCTGCGGCGCTCGGCGCCTACATGCATTATCGCACCGATGCGGCGCTGCCGTGGCTGGACGCGGCGCTGGCCAGTTTCAGCCTGGTGGCCAGCGTGTGGGCA…
group_1716	hypothetical protein	1	1	1	1	1	1	1	1	1	1	1	1	1	1	1	1	1	1	>group_1716 GTGTACTACCAGTGCCGGGCGTGCCGGCATCAGACCATCTTGCGTGCTGGCACGCTTTTCCAGTCCAGCAAGTTGCACTTGCGCCTGTGGATGCAGGCGATCTACCTGCTGAACTCCAGCAAGACCAACCTGGCGGCGCTGGAGTTGAAGCGGCATCTTGGAGTGAACTACAAGGCGGCCTGGCGGATGAAGCACAAGATCATGCAGGCGATGGTCGAGCGCGAAGAACCGCGAAAACTCAAGGGTTTGTGCAAATCGACGACGCTTACCTGGGCGGCGAACGGACGGGGGGTAAGCGCGGGCGAGGCTCGGAGAACAAGCAGCCATTCGTGA
group_1717	hypothetical protein	1	1	1	1	1	1	1	1	1	1	1	1	1	1	1	1	1	1	>group_1717 ATGGGCATCCCGACCCTTCCCGAGCCGATTGCCGCTTACTTTGCGGCCGAGCACAACCCTGACGCATTGGCGCAGTGCTTCACTGCGCACGCTGTCATGACCGACGACGGTCACAGCTATACGGGTATCGACGCGATCAAGACTTTCATGGCCGAGGCATCGGCCAAGTACAACGCACTGAGCGTGCCGTTTGCCATTGAGCGCGAGGACGGCATCCACTGCGTGCGTGCCAAGGTCAGCGGCAATTTTCCCGGCAGCCCGGTCGTGTTGTCGTATCGCTTTCGCCTCGAACGCGGCCTGATCGCATCGCTGCAGGTCACGGTATGA
group_1718	hypothetical protein	1	1	1	1	1	1	1	1	1	1	1	1	1	1	1	1	1	1	>group_1718 ATGATATCCCGCAACGTGCTGTTCCCCATTGCTGCGACCGAGCGCATCGTCGTGCTGGACGTCCTGCGCGGCTTTGCGCTGCTGGGCATCCTGCTGATGAACATGGAAGCCTTTGTCGGCCCGCTCGATCTGGCCATGACCGGCGTGGAGCCGCATTGGCACGGTGCCGACCGGGTTGCCGATGCGCTGGTCTACGTGTTCGTGCAAGGCAAGTTCTATACGCTGTTTTCGCTGTTGTTCGGGATGGGCTTTGCGGTGATGGCACAGCGGGCCACGCAGGCCGGGCGCGCGTTCTTCGGCCTGTATCTACGTCGTGCTCTCGGGCTGTTGGCAATCGGCCTTGCCCATGCCTTGCTGGTGTGGTCCGGTGATATTCTGGTGACCTAC…
group_1719	hypothetical protein	1	1	1	1	1	1	1	1	1	1	1	1	1	1	1	1	1	1	>group_1719 ATGAGTGGTCGGCATCTGCGTCGCAGCACGCACAAGGTAGGCGATGTCACGCTGGGACCGGTGCATCGTCTGAGTTGCCACTGCGGTGCAGTGCAAATCGATCTGGATCTACCGCACGGCCTGCTGGATCCGCGCCGTTGCGACTGTTCGATGTGCCGCCGGCGTGGCGCCATTGTCGCGTCGGTTCCGCTCGATGGCCTGCATGTGCTGCAGGGCGAAGACGTGCTGCGGCTGTATCAGTTCAACACGCAGACGGCAGCGCATTATTTCTGCGGTGTGTGCGGCATTTACACGCATCACCGGCGCCGCTCCAACCCCAACGAATACGGCTACAACGTCGGCTGCCTTGAAGGCGTCAATCCATATGCCTTGAACATTGCCGTGCCG…
fatA	Ferric-anguibactin receptor FatA	1	1	1	1	1	1	1	1	1	1	1	1	1	1	1	1	1	1	>fatA ATGTCCGTTGCCTTCCCCCTGCTGTCCCGCTGCCCGCTCGCGCTTGCACTGGCATTGTGCTGCGCCCCCGCACTGGCGCAGCAACAACCCGGCGCCGATGCGGTCGAACTGGACACGGTCAACGTGCGTGGCGAGCGCGCGCAGACCAGCACGGCATTGAGCGGATTTGGCGCCACCCGGCTGCTGGACGCCCCCGCCTCGATCGCGGTCATCGATCGTGCGCAATTGCTTGATCGCCAGGCACGCGTACTCAGCGAGGTCTTGCGCGCCGATGCCTCTGCCGGCGATGCGTATGCGCCGATCGGCTATTACGAAAACTTCGTGGTGCGCGGCTATTCGCTCAATGCCGCCAACAGTTACCGCATCAACGGCATGAGCGCGGTGGGCGAACAA…
dapB	4-hydroxy-tetrahydrodipicolinate reductase	1	1	1	1	1	1	1	1	1	1	1	1	1	1	1	1	1	1	>dapB ATGACAACCTCTGCTGTGAAAGTTCTGATCCACGGCGCCTCCGGGCGGATGGGCAAGGCGCTGCTGCGATTGGCTGCCGAAGACGAGAGCTTGCAGGTGGTCGGCGCCGTGGTGGGCCGCTCGCCATCGCAACGCGTCATCGATGGGGTACCGTTCTTCGCTGCCAGCGAACTCGGCGGCGCGCCTGCGTTCGATGTGGCCATCGACTTCAGCTTGCCGCAGGGCTTCGCGCCGATCCTGACGCTGTGCGCGCAGCGCGGTAAGCCGCTGGTGTCCGGCACCACCGGGCTGGACGAGGCGCAGCGCGTGGCACTGCGCGATGCGGCCCAACAGATTCCGTTGGTGTGGGCGTCCAACTTCAGTCTCGGCGTGGCCGTGCTGACCGAGCTGGTG…
group_1722	hypothetical protein	1	1	1	1	1	1	1	1	1	1	1	1	1	1	1	1	1	1	>group_1722 ATGCAACTTTTTCCACAAGCAAGTGCATTGAACTCGCGCTTCGGGCAGGGCATGGACGGCCTGACTGGAGGCATTTCTAACGGAATTTCCGGCGCCAGTGGTCTCGCTGCACAGAATGGGCAGATCGGTTCGCTTCTCGGCGACCTTACTGCATCGGACGAGGCACAGAAAGGAATGAACAACAAGATCACCCAGCTCAAGAATGATCTGGATTTTAATGTGGCGCTTAACAAATTCATCGGTAAGGCCGGCGATAACGCCAAGTCACTGGTTGGCCAGTAA
yfcG_1	Disulfide-bond oxidoreductase YfcG	1	1	1	1	1	1	1	1	1	1	1	1	1	1	1	1	1	1	>yfcG_1 ATGTCGACCGTGCGTCCCCCGTTGACCGTCCATGGCATGTCCAGTTCCGGCAACTGCTACAAGGTGCGTTTGCTGCTGGAGCAACTGGGCAGCCGCTACCACTGGGTTGAGGTGGACAGCGTGGCCGGGCAGACCCGCACGCCCGAGTACCTGGCCAAGAATCCCAACGGCAAGGTGCCGATGGTAGAACGCGACGACGGCCGCGTGCTGACCGAGTCCAATGCGATCCTGTTCTGGCTGGCCGAAGGCACCCCGTATCTGCCCACCGATGCGTGGCAGCGCGCGCAGGCACTGAGCTGGATGTTCTTCGAGCAGTACAGCCATGAGCCGTATGTGGCGGTGGCGCGTTTCATCAGCTTGTGGACGCCGCGCGATGCCGCACGCCGCGCCG…
araB	L-arabinolactonase	1	1	1	1	1	1	1	1	1	1	1	1	1	1	1	1	1	1	>araB ATGGTGAGCACGCCCGAACACACCGCCGTGCTGGCGGTCGACAGCCGCTGCACCCATGGCGAAGGCGTGCTGTGGTGCACGCAGCGCGAGGCGCTGTACTGGGTCGACATCAGCGAAAAACGCCTGTGGCGGCATCATCCGGACACTGCGCACACGCGCTACTGGACGCTGCCCGAGCGCCCCGGCTGCATCGGCCTGATGGACGATGGTCGCGTGCTGATCGCGCTGGCCAAGGCGATCGGCATTGTCGATCCGGATAACGTCGAAGAAGACGTGCTGCCCTTCGAAAAACTGGCCGATGTGGAAGCGGACAACCCGCTCACGCGCAGCAACGATGGCCGCGCCGATCGCAACGGCAACTTCGTGTTCGGCACTATGGACGAACACGACACC…
group_1725	hypothetical protein	1	1	1	1	1	1	1	1	1	1	1	1	1	1	1	1	1	1	>group_1725 ATGAGGCGCTGGCAGCTGTTGGTCATGATGGCGTTGAGCATGACCGCGATGGGTTCGCTGGCCGACGCGCAGGAAGTGGCGATCTACCGCTGCACCGATCCCACCGGTGCGCTGACGGTGCAGAACATGCCGTGCCCGAAAGGCATGCAGCAGCAGAAGAAGCTAATGACCGCACCGGCGGCGGTGCCCTTCGCGCCAGGCGGAGTCACCGCATCGCCGGCACGTGCGACGCCGGCGACGCAACCACGCGCTGCTGCGCCAGCGGCTGCATCGGCGCCAGTGGCACCTACCACGCCCGTCGCACCACCAGTACCGGCGGTGACCTCTACCTCGACGCTGCCGCCGCCACCGCTGTTCGAGTGCACCACGCACGACAACGGGCGTTAC…
group_1726	hypothetical protein	1	1	1	1	1	1	1	1	1	1	1	1	1	1	1	1	1	1	>group_1726 GTGAGCAATACCTCTTCGAAACTGGATTCCATCGCGCAAGCCAAAGCCAAGCTGCTGGACGAATTGCAGAAGCTGGAAGAACAGGAGAAAACCGAGCGCGCGAGCGAGGCATCCTCTGCGCATGCCACCATCGTTTCGCTGCTCGAGCAGTTCGCCGGTCACTTCAACACCAAGCAGCGCAACGACATTGCCGCTTACCTGGGCACTACTGCCGCGCGCAAGGAAGTGGTCAAGAGCGGCCGCAGCGAAGTGAAGCCCAAGTACGAGCTACCGCACACCGGCGAAACCTGGTCCGGTCGTGGCCGCACGCCGAAGGCTTTCGCTGCCTGGGAAGGGTCGGTGTCGTACAAGGAATGGAAGGCCAAGAACCCGGACCTCAAGTTTCCG…
fabZ	3-hydroxyacyl-[acyl-carrier-protein] dehydratase FabZ	1	1	1	1	1	1	1	1	1	1	1	1	1	1	1	1	1	1	>fabZ ATGAGCCATCCCGCTTACGAACTGCCGATCGACGTCAATCAGATCCAGACGCTGCTCCCGCACCGTTACCCGTTTCTGCTGGTCGACCGCATCATCGAACTCGATCTTGAAACCAAGTGGATCGTGGCGCAGAAGAACGTCAGCATCAACGAGCCGTTCTTCCAGGGCCACTTCCCCAATCGCCCGGTGATGCCTGGCGTGCTGATCATCGAGGCGCTGGCGCAGGTCGGTGGCTTGATGACCCAGCTCGGCCTGGGCCGCGATGCCTTGTCGCAGCTGTTCTACATGGTCAAGGTCGATAAGGCCCGCTTCAACAAGCAGGTGGTCCCGGGCGACGTGTTGATCATGGAAGTACAGATGAAGCGCCTGATCCGCAACGTGGGATGCTTTTAC…
group_1728	hypothetical protein	1	1	1	1	1	1	1	1	1	1	1	1	1	1	1	1	1	1	>group_1728 ATGAGCGCGGCGGCAACGCCGGCCTGGTTGTCGGCTTTGCCGGCCGCCGGCGCGCAGGTTGCAACTACTGGTCGCGCCCGCGATCCGCGCATCGATGCCACCAAGGCGATCGCCATCCTGCTCGTGGTGTTCTGCCACGCCAAGGGCGTCCCGCATGGCATGACTTTATTTGCCTACAGCTTCCACGTGCCGCTGTTTTTCCTGGTGTCGGGTTGGTTGGCAGCGGGTTATGCCTCGCGCAATACCGGCTTGACGCAGACGATCACCAAGCAGGCACGTAGCCTGCTGCTGCCATACGTCACCTTTTATCTGTTGGGATACGCGTACTGGTTGCTGACACGCAATATCGGCGAGAAGGCTGCGCGCTGGGGAAGTCATCCCTGGTGG…
murE	UDP-N-acetylmuramoyl-L-alanyl-D-glutamate--2,6-diaminopimelate ligase	1	1	1	1	1	1	1	1	1	1	1	1	1	1	1	1	1	1	>murE ATGAGCCGCTCCATGGCGCTCTCGCAGTTGCTGCCGGACGTGGCACTGCCGCACGACGTGCAGGTCTGCGGTCTGGTGATGGATAGCCGTGTGGTGGCTCCGGGCGATGCGTTCGTGGCGATCGCCGGCTTCGGTGCGCATGGCCTGGGCTTTGTCGAACAGGCGCACGCCAATGGTGCGGGTGCGGTGTTGTTCGAGCCGCCGGCTCCAAACGGTATGCCGGTCCCGGCCGATGCGATTGCCGTGCCCGGTTTGCGCGCGCGCCTTGGCGTGATGGCCGATCAATTTCATGGCCGGCCGTCGCATGCGATGCGGATGGTTGGCGTCACTGGTACCAACGGCAAGACCTCCACCGTGCAGTTGCTGGCGCAGGCGATGACGCTGCTCGGGACA…
ftsY_2	Signal recognition particle receptor FtsY	1	1	1	1	1	1	1	1	1	1	1	1	1	1	1	1	1	1	>ftsY_2 ATGAAAATCAAACGCTTCGTTGCCCCGGACATGCGCACCGCTTTCCGCATGGTGCGTGAAGAACACGGCCCGGACGCAGTGATCCTGTCCAACCGCCGTACCGCTGAAGGCATCGAGATCGTCGCTGCCAGCAACTACGACGAAGAACTCGTGCAGCGCGCCCTGGAAACCGCGCGCTCCGAGACGCCGGTCGCCGCACATCAAGAGCCGGCCCCGATCCAGCAGGCGCCTGCCGCGCAAGCCCCGGCCAAGCCCGCCGCACCGGTGCATGCGCCGCTCAACCCGGCTGCCGATGCCAGCGTGAGCCAGCGCCAGCGCGTTGCCAGCGCCGCTGAAGACATGATCGCCGCGATGGCGCTGCGTCAGCCGGTCAACGTGCCGCGCCAGACGC…
group_1730	hypothetical protein	1	1	1	1	1	1	1	1	1	1	1	1	1	1	1	1	1	1	>group_1730 ATGAAGACTATCAAGCGTAAGTCCATGTCTGGTATCGGTTTGATCGAGGTATTGATTTCAGTCGTGATCTTGGGCGTGGGCATGCTGGGTATCGCTGCAATGCAGGCGACAGCCTTACGCAATAGCCAGAGCTCGCTGGAGCGTAGCCAGGCTGTAATTCAGGCATACACGATATTCGATTCGATGCGCGCAAATCTGGCAATGGCGACGTCAGGCGGTTACAACCAGACGTCCTGTACTGCGCCGACCGGTTCCAATCTGGTGTCCAACGACGTCAGCAATTGGTTGCAAGGGTTGAAGGCATCAATCAACTCCACTGCGTGCGGCAAGATCACCTGTAGTGCAACCGCCTGCGAAGCCGTGGTGAGCTGGGATGACAGCCGCGCC…
group_1731	hypothetical protein	1	1	1	1	1	1	1	1	1	1	1	1	1	1	1	1	1	1	>group_1731 ATGGCAACCTTGAATCTCTGGCAATGGGCGATTTTGGCGGCGGTCGTGTTTGCGATCGTGCTGCCCGCGTGCGTGGCCACCGCATTGATTCGGTTCGGCCCGCGCCACGATGCACCGCGCCGTGCTCGCACGCGCCGACTGGCCGAAAGCGCTCCCTCCGCGCCGGCCCTGTCGCTGCTGACCGGGATCGCGGGCGAGAGCAGCTAA
group_1732	hypothetical protein	1	1	1	1	1	1	1	1	1	1	1	1	1	1	1	1	1	1	>group_1732 ATGACTCTGGGGCTGTCGATGCGTCCGAACCTGTTCGCTGTTTCCATGCTGGCCACGCTGGCAGTGGCTTCATCTGCGCAAGCCGGCGAGGGGATGTGGGTTCCACAACAACTGCCGGAGATTGCCGGACCACTGCAACAAGCCGGCTTGCGTCTTTCGCCGCAGCAACTGGCCGACCTGACCGGCGATCCGATGGGCGCGGTGGTGTCGTTGGGCGGCTGCACCGCCAGCTTCGTCTCGCCGCAAGGGCTGGTCGTGACCAATCACCATTGCGCGTACGGCGCGATCCAGCTCAACTCCACTGCGCAGAAGAATCTGATCCGCGACGGCTTCAGCGCCGCCAGCGCCGGGGCGGAACTGAGTGCCGGGCCAAACGCGCGCATCTAC…
group_1733	hypothetical protein	1	1	1	1	1	1	1	1	1	1	1	1	1	1	1	1	1	1	>group_1733 ATGGATCTGCTCAGGAAATTTCAGTTTCCGGTCAAGACCGCCATGGTGGTCGGCTACGTGTTGGTGATCAGGGCAGCGATCGTGCTGTGGTCGTAA
pheS	Phenylalanine--tRNA ligase alpha subunit	1	1	1	1	1	1	1	1	1	1	1	1	1	1	1	1	1	1	>pheS ATGAGTGAGATTCAATCCCTGACCGAACGCGCGCTGGCCGATGTTGCCGCGGCGCAGACGCCGGACCAACTGGAAGCCTTGCGTGTTGCGTTGCTAGGCAAGAGCGGCAGCATTACTGCCCAGCTCAAGCAGCTCGGCACCTTGCCCGCCGATCAGCGCAAGGCCGCTGGCGAGGCCATCAATCTGTCGCGCGACGCGCTGACTGCCGCATTGGCCGAGCGCAAGAGCACGCTGGAAGCCGCCGCGCTGGACGCACGTCTGGCTGGCGAACGCATCGACATCACCTTGCCGGGCCGCCGCAGCGAACGCGGTGGTCTGCACCCGGTGACGCGCACGCTGGAGCGCATCGTTGAAATCTTCGCGCGGCTCGGCTATGAATTGTCGGACGGCCCG…
lapB	Lipopolysaccharide assembly protein B	1	1	1	1	1	1	1	1	1	1	1	1	1	1	1	1	1	1	>lapB ATGGACTTTCTGACCGAGTGGATCTGGTTTTTCCTGTTTGTGCCGCTGGCTGCGCTGGGCGGCTGGATCGTCGGGCGTCGAGGCGGTCAGCGTCATGGCGACACTCAGGTCAGTCGTCTTTCCAGCACCTATTTCCGTGGGTTGAACTATCTGCTCAACGAGCAGCCGGACAAGGCGATCGAGCTGTTCCTGCATATCGCCGAACTGGACAAGGAAACCTTCGAAACCCAGGTCGCGCTGGGGCATTTGTTCCGCCGCCGCGGTGAAGTGGACCGTGCGATCCGCCTGCACCAGGGCCTGGTGCAGCGTGGTGACCTGACCGATCAGCAGCGCGTCCAGGCCCTGCTGGCGCTCGGCGAGGACTATATGAAGTCCGGCCTGCTGGACCGTGCC…
group_1736	Adaptive-response sensory-kinase SasA	1	1	1	1	1	1	1	1	1	1	1	1	1	1	1	1	1	1	>group_1736 ATGCCTGAAAGCACTAGCGAGGCGCGGCCGGCGCGCACGCGCGGCCGCTATCGGCGGCGCCTGCGCAGCCGCATCATCTTGTCGTTCGTGTTGTTGGGTTTCTGCCTGACGACCTTGTTCGCCTTTGCCACCAACTGGGCACGTTCACGCGTGGAAAACCAGTTGGTCGAAGACGTGATGAACCGCAATATCGACGCCTTCGCGCAGCGCTTCTATTCCGATCCGATGCGTAACCCCGATCTGCCGTTACAGCAGATGCGCGGGCGCGTGGTCAAAAGCGACAAGTTCGAAGCGCTACGCCGCGAACAACCGGAGTGGTATCAGCTGCCCGACGGCATCCACACCATCACCGGCGTGGACGAAAGCGGCAATACTTATTCGTACAAG…
minE	Cell division topological specificity factor	1	1	1	1	1	1	1	1	1	1	1	1	1	1	1	1	1	1	>minE ATGGGCCTGCTCGATTTTCTCAAGAGCAAGAAGAACACCGCCGAGACGGCCAAGAACCGCCTGCAGATCATCATTGCGCAGGAGCGCAACCACCGCGGCGGGCCGGATTACCTGCCGCTGATGCAGCGCGAACTGCTGGAAGTGATCAAGAAGTACGTCAACATCGATGCCGATGCGGTGCGCGTGGATCTGGTCAAGGACGGCGAACACGACGTGCTGGACATCTCGGTCGCCCTGCCGGAAGACGGCGACAAGTAA
purU	Formyltetrahydrofolate deformylase	1	1	1	1	1	1	1	1	1	1	1	1	1	1	1	1	1	1	>purU ATGCGCTCCGACTACATCCTCACCCTGTCCTGCCCCGACCGCACCGGTATCGTCTATCGCGTGACCGGGCTGCTGTTCGATCTGGCCTGCAACATTCTCGACGCGCAGCAGTTCGGCGACGACGAAAGCGGGCGGTTCTTTCTGCGCGTGCATTTCCACAAGCCGGCAAAGACCGAGATTGCCGCCCTCGAACAGCGCTTCGCGGCGCTGGCCGACGAATTCCAGATGGACTGGCAACTGCACGATGCCCGCCGCCGCGCGCGCCTGCTGGTGCTGGTGAGCAAGCAGGGCCATTGCCTCAACGATCTGCTGTTCCGCATGCATAGCCGGCAGCTGCCGGTGGAAATTGCCGCGGTGGTCTCCAATCACACCGATTTTGCAGCGCTGGCCGCC…
group_1739	hypothetical protein	1	1	1	1	1	1	1	1	1	1	1	1	1	1	1	1	1	1	>group_1739 ATGATGACTTCCCGCCCCGATGCCGCGCTGCGCCGCCGGCAGATTCTCGATGCCGCCGACGAAGTGTTCAGCGAACACGGCGTCAATGCCCCGCTGGAATTGGTGGTGGAGCGCGCCGGTCTTGGCCGCGCCACCCTGTACCGCAATTTCCCCGACCGGCTCGCGCTGATGACGGCGTTGATGGCGCGTGGCCTGGATGGGCTGGAGCGTATGGCCGCCGACTTGGCCGACCGCCCGGATGGCTTGGCGGTGCTACTGCACGATGTGGCCGAGCACATCGCCCAGTCCGCGCCGATGGTGGACTTCTGGCGCTCGATCGAACGCGCGCACCCGGCAGTGCACGCAGCGGACCGGCGCGTGGTCAGCATCTTTCTGCCGTTCGTGCAT…
group_1740	Sensor histidine kinase RcsC	1	1	1	1	1	1	1	1	1	1	1	1	1	1	1	1	1	1	>group_1740 ATGGCCGCCCGAGATCCGGTTGTTTCCACCACACGTGACGATACCGCCACGCGTAATCGTGCACTGCGCGCCGAGACCCCGCCGGCCGACCACTGGCGTCGCTGGGCCGATGAGGCTGCCGCGACGTCTGACGACGCCGCGCCGGTGAGCGCAGCGATCATTCCTGCGCCAGCCCCTGCAGCTGCGCCAAGTTCGGCTGCCCCCGTGGCCGCGCTGCGCCCGGCAGCCGCCGTTAGCAGCGCGCGTGCCGCATCGGCATCGGCGTTCGCTGCACCGCCGACCTCCGCAGCCGCGGCGCGCGAAGGCGACGACAACATTGCGGCCGATGCGCCATATCGTGTGCTCATCGTCGAAGACGATCGCTCCCAGGCCTTGTTCGCGCAGAGC…
pilT_1	Twitching mobility protein	1	1	1	1	1	1	1	1	1	1	1	1	1	1	1	1	1	1	>pilT_1 ATGGATATCGGCTACTTCCTGAAGCTGATGACCGAAAAGAATGCCTCGGACATGTTCTTGACCACCGGCGCGCCGGTGTACATCAAGATCGAAGGCAAGCTTTACCCGCTCGGCAATACGGGGTTGCCGCCGGGGATGGTCAAGAAAATCGCTTACTCATTAATGGACGAAGGCCAAGTGCCGCAGTTCGAGCGCGAGCTCGAGCTCAACATGGCCATCGCCTTGTCCGATGCCGGCCGCTTCCGCGTGAACGTGTTCAAGCAGCGCGGCGAAGTGGGCATGGTGATCCGCGCCATCCGCAGCCGGATCCCCAGCATCGAGGAGCTCAACCTGCCGCAGGTGCTCAAGGACGTCATCATGACCCCGCGCGGGCTGGTGCTGGTGGTGGGCT…
exoA	Exodeoxyribonuclease	1	1	1	1	1	1	1	1	1	1	1	1	1	1	1	1	1	1	>exoA ATGCGCATCATCAGTTTCAACGCCAACGGCCTGCGCTCGGCCGCCAGCAAGGGATTCTTCGCGTGGTTCGCCGCCCAGGACGCCGACGTACTGTGCGTGCAGGAGACCAAGGCCCAGGAGCACCAACTGGCCGGGCCCGACTTCCTGCCCACCGGCTACAAGGCCTGGTTCCGCGACGCCAGCACCAAGAAGGGCTACAGCGGCGTGGCGATCTACAGCCGGCACGAGCCCGATGAGGTGCGTACCGCGCTGGGCTGGCCCGAGTTCGACGAAGAAGGCCGTTATATCGAAGCGCGCTTCGGCAACCTCAGCGTGGTGTCCTTCTATATTCCCTCCGGCTCCTCGGGCGAGTTGCGCCAGGGCTACAAGTTCCAGGTAATGGAATGGCTGCGG…
group_1743	hypothetical protein	1	1	1	1	1	1	1	1	1	1	1	1	1	1	1	1	1	1	>group_1743 ATGCAGCCCTCCACGCTTGCAGACCTCACCCGTGCCGCGCAACGCCAGCAACCCGGCGCGATTAATGCGCTGGCCCAGGCGCTGGTGCGTGCCGGCCAGCCGGAAGAAGCCTTCGTCTGGTATTCGCGCAGCGGCCGCAGGCGATGCACTTGCCCAGATTGA
bcp	Peroxiredoxin Bcp	1	1	1	1	1	1	1	1	1	1	1	1	1	1	1	1	1	1	>bcp ATGACCGACGCTGTGCTGGAATTACCCGCTGCAACATTCGATCTGCCGCTGGCGCTGTCCGGCGGCACACAGACCACCCTGCGCGGCTACGCCGGCAAGTGGTTGGTGCTGTACTTCTATCCGAAGGACAGCACGCCTGGCTGCACCACCGAAGGCCTGGACTTCAACGCATTGCTGCCACAATTTAAAAAGTCAGGCGCAGTGGTGCTGGGCGTCTCGCGCGATTCGGTGAAATCGCACGACAACTTCTGCGCCAAGCAAGGCTTCACCTTCCCCTTGATCAGCGACAGCGATGAAGCGCTGTGCCGCGCCTTCGACGTGATCAAGGAAAAGAACATGTACGGCAAACAGGTGCTCGGCATCGAGCGCAGCACCTTCTTGCTGTCGCCCGCGG…
yciI	Protein YciI	1	1	1	1	1	1	1	1	1	1	1	1	1	1	1	1	1	1	>yciI GTGTGGTACGTAATCGAAGGGTATGACCGGGCGGACGCATTGGCCGCACGGCAGCAGGCGCGGCCGGCCCATCTGGCGCGTTTGCAGGCGCTCGCGGCCGCGGGGCGGTTGCTGGTGGCGGGCCCATGCCCGGCCATCGATGCCGAAGATCCGGGCCCGGCCGGTTTCAGCGGCAGCGTGGTGATTGCCGAATTCGACGCACTGGAAGACGCGCGTGCCTGGGCCGATGCCGATCCGTATGTGGAAGCTGGCGTGTATACGCGCACCGAGGTCCGGCCGTTCCGCCGGGTGCTGCCATGA
group_1746	hypothetical protein	1	1	1	1	1	1	1	1	1	1	1	1	1	1	1	1	1	1	>group_1746 ATGAAAATCGCACTCATGAATGAGTTTAGTCAGGCCGCCAAGAACCCGGTGATCCTGCAGCAACTCAACGACGTCGCCAGCGAGCAAGGCCACAGCGTATTCAATGTTGGCATGGACGGCGACAACGACCATCGCCTGACCTACATCCACCTGGGCATCGTCGCCAGCCTGCTGCTGAACTCCAAGGCGGTCGACTTCGTGGTCGCCGGTTGCGGCACCGGCCAGGGCGCGATGATGTCGCTCAACGCGCACCCGGGCGTGTTCTGCGGGTACTGCATCGAGCCGACCGACGCGTACCTGTTCGCCCAGGTCAATAACGGCAACGCGCTGTCGCTGGCATTCGCCAAGGGCTACGGCTGGGGCGCGGAAATCAACGTGCGCTACATC…
exuT	Hexuronate transporter	1	1	1	1	1	1	1	1	1	1	1	1	1	1	1	1	1	1	>exuT ATGAGTGAGGTGCCCACCGCCGCGCCTGTCACTGCATCGGTAAAGCTCGGCCGGGTGCGCTGGCGGGTCTGCGCCTTGCTGCTGGCCGCCACCACCATCAATTATGTGGATCGCCAGGTGCTGGGCGTGCTGGCGCCGTTTTTGCAGACGCAAATCGGCTGGAACGAAATCCAGTACGGCTACATCGTCACCGCATTCCAGGCGGCATATGCGCTGGGGTTGCTGTGTAGCGGGGCAGTCATCGACCGCTTCGGCACGCGGCTCGGCTATGCGATGGCGATTGGCATTTGGAGCCTGGCAGCAATGGGGCATGCCTTGGCCACCAGCGTGGTGGGCTTTGCGATTGCGCGGTTTTTTCTGGGCCTGGGCGAATCGGGCAATTTTCCTGCGGCG…
group_1748	hypothetical protein	1	1	1	1	1	1	1	1	1	1	1	1	1	1	1	1	1	1	>group_1748 ATGGCAACACGACGCGGTTTTCTCCAAGGCGCTATCGCCGCAGCACTGTTCGGCAGCGTTGGCCTGCCCAGCCTTGCCCGTGCGCGCGCCGGCAATTACGCACTCCCGGCCGATGCGCGCACCCGTGCCGATCTCACCAAGCATGTGGATGTCTTCATCGGCACCGGCGGCCATGGTCACACCTTCCCAGGCGCCACATTGCCATTCGGCATGGTGCAGTTGAGCCCGGACACCTATAACGCGGTGTGGGATTCGTGCTCCGGCTATCACGAGTCCGACGGCTCGATCATGGGCTTCTCGCACACGCATCTGTCCGGCACCGGCATCGGCGACATGCTGGATTTCCTGCTGGTGCCCGCCACCGGCGAGGTCAAACTGGTGCCCGGC…
group_1749	hypothetical protein	1	1	1	1	1	1	1	1	1	1	1	1	1	1	1	1	1	1	>group_1749 ATGAATTGGCAGGCTGACAACGTCGAAACCGACGAACCGGCGCCGAGCGCGCACGCCGATGCGGCTGCGCCTGAGGCGGATGCCGCGACAGGTCTGTTTCCCGGCGATAGCGGTGCGTTGCCGGTGGATGCGCGGCGCGTGCTGTGCCAACTGCTCGCCGGCCCCAGCGTGGACGTGCAGCGCCACAGCAAGTTGTGGCCGGCGTTGCTGCGCCATGAAGCGGCCGTGCGCAGCCGCCTGGCCGAACTGTTCCTCGAATTGGTGCTCGACCGCGACGCCGGCGTCGCCTTCACCCGCCAGGCCGACACCGGCGAGCTCGAAGCGCCGGTGCTGCTGCGCTCCTTGCCGCTGACCTTCATCGACTCGGTGTTGCTGCTGCATCTGCGT…
bamA	Outer membrane protein assembly factor BamA	1	1	1	1	1	1	1	1	1	1	1	1	1	1	1	1	1	1	>bamA ATGAAGCTGCTCCACTCTTTCCGCCTGTTGTCGTCGTCATACGCCGGCATCCAGCAACACCCGAATACGACTCCAACCGGATGTGACATGACGCGTCTTCCCACTCGCCGCCTGCTTGCTCTCGCTCTTGCCGCCGGCCTCAGCCTGCCGGCCGTTGCCCTGGCCGCCGAGCCGTTCGTTGCCAGCGACATCCGCGTCGACGGCCTGCAGCGCATTGCCTCCGGCACCGTGTTCACTTATCTGCCGGTGAACCGCGGCGACACCGTGGACGATGCCAAGGTGGCCGACTCGATCCGTGCGCTCTACCGCACCGGCTTCTTCGAGGACGTGCAACTGGACCGCCAGGGCAACATCCTGGTGATCACGGTCAAGGAGCGCCCGGCGATCAACAAG…
macB_1	Macrolide export ATP-binding/permease protein MacB	1	1	1	1	1	1	1	1	1	1	1	1	1	1	1	1	1	1	>macB_1 ATGCAACGCAAATGGAAAGATCGTGGGGTCAACCTGATGTCGACCGTGCTGCTGGCGCTCGGCTTGGCTGCCTGGATCGCACTGCCGTGGATGGTGTTGCTGCCGATCGGCGGATTGCTGGCGGTGTGGCTGCTGGTCACACGCAGCGGGCGGCTTTCGTTGGCTGCCGCGCGCATCGGCATCGCTACGTTGCCGCAACGCTGGGGCTCCAGCTCGGTGATCGTGGTCGGCATTGCCGGCGTGGTCGGCGTGCTGGTGGCGATGCTGGCGATGGGCCAGGGCTTTCAGGCCACCCTCAACAGCACTGGCGACGACACCACCGCGATTGTCTTGCGCGGCGGTTCGCAGGCGGAGACCAACTCGGTGATCACCCGCGACCTGGTGCCGCTGA…
sleL	Cortical fragment-lytic enzyme	1	1	1	1	1	1	1	1	1	1	1	1	1	1	1	1	1	1	>sleL ATGAGTAAGCGATTGACATGGATATTGCTTGCGCTGGCATTTGCCTGCGCCCCGGCCTTGGCCCTGGCCAAAAATCCCACTGCGTTGTTCTATCTGATGAACACGCAGAAATCGACCAACTCGTTCATCGCCAACGTCGACAAGATCGATGTGGTGGTACCCACCTGGTACGGCGTGGACCAGAACGGCTTGGTCAACGGCACCCCCAACATGTATCTGTACGACATCGCCAAGCAGCACAAGCTGCGGGTGATGCCGATCCTGTCGATGACCACCGGTCGCGAAGGCTTCCACAAGCTGATGCATGACGAAGCCGCCAAGAAGCGCATGATCGAATCGCTGCTGATTCAAGGCAAGCAGCACAAGTACTACGGCTTCCAGTTCGATTTCGAA…
group_1753	hypothetical protein	1	1	1	1	1	1	1	1	1	1	1	1	1	1	1	1	1	1	>group_1753 GTGCCTACGGCGGTGCGCAGCGTGGTGCTGCTGATCGCGGTGGCAGCGCTGGCGTTCGCGGTCTACGGGTTGCCACAGGTGCGGGTGGGCATTGCCGCCGGCACACTGGTCGGCATCGGGCTGGGCGCGCTGTCGCTGCGCTATACGCATGCCGAACGGGTGGATGGCCAGGGCTGGTACACGCCCAATCCGTGGATCGGCGGCGGCCTGATGCTGGTGTTGCTAGGGCGTCTGGCCTGGCGCTGGGCCGACGGCGCGTTCAATGCGGGCGCAGCGGGGGCCGGTTCGCAGGCCAGCCCATTGACCCTGGGAATTGCTGCGGCACTGGTGCTGTATTCGTTGGTGCACGTGGGTGGGCTGTGGTGGCGCCTGCGCCAGTTGCGCCTG…
group_1754	hypothetical protein	1	1	1	1	1	1	1	1	1	1	1	1	1	1	1	1	1	1	>group_1754 GTGGCGCAGGAAAGTTCCTGGCACGGCACCCATGTCTCGGGCACCATTGCCGAAGCGACCAATAACGGCGTGGGCATGGCTGGCGTGGCGCCGAAGGCGACCATCCTGCCGGTGCGCGTGATCGGCCGTTGCGGCGGTTACACCTCCGATATCGCCGATGCCATCGTGTGGGCTTCCGGCGGCACCGTCGAAGGCGTGCCGACCAACACCAACCCGGCCGAAGTGATCAACATGAGCCTGGGCGGCGGCCGTGCCTGCGATTCGGCCACCCAGCTTGCGATCAATGGTGCGGTGTCGCGCGGCACCACCGTGGTGGTGGCGGCCGGTAACGACGGCGAAGATGCAGCCAACCACTCGCCGGCCAGCTGCAACAACACCATCACCGTT…
group_1755	hypothetical protein	1	1	1	1	1	1	1	1	1	1	1	1	1	1	1	1	1	1	>group_1755 ATGACCGACCCACTGCGTCCTCCCCTCAGCAGGCTCTGGTCGTCCGAGCCGGACGGCGGCATGTCGCTGCAGCTCTCGGCCACGATCGAGGGCCGAGAGCACGAGGTTCTGACGGTGCTGGCCGACCCACGCGACGAAGCGTTATGGGTGGCGCTGCAGGTGGGCGACACGCGCGTGCAGATCCCGCTGGAAATACTGCGCAAGGCGTTGGAAGTTGCCGCCGAGGATGTGCATTCGGCGGAGTGGTTTGCACGCCAGGATGCAGATGCGTCCGGGTTCTGA
group_1756	hypothetical protein	1	1	1	1	1	1	1	1	1	1	1	1	1	1	1	1	1	1	>group_1756 ATGTTGCTTTCCAACGCCAGCCAGGCCCGCCTGGTGACAAGCGTCGGAGTGGTTCGCCGCTCTTCCTGGAATCAGTCAAAAGCTCAGTTGATCGAGGTCGCGGTGCCCTCGCCGCTCGCGGGACACGCCGCAGTAGGTCCATGTAGGTTCGTTGGCGGCATCCATGCCGCCAACGGTCCCGCGAGCGGCGAGCGCGGCGTCTCGGTTGGGCACTGA
group_1757	hypothetical protein	1	1	1	1	1	1	1	1	1	1	1	1	1	1	1	1	1	1	>group_1757 ATGGACTTCATCGATCAGCTGCGCGTACTGGCAACGCGCATTAGTACGACGCGTGCACTAATTCAGACCGAAGAAGCCACCAAAAATGCGATGGTGATGCCTCTGATCCAGATTCTTGGATACAACGTCTTTGACCCGCTTGAGGTCACGCCTGAAATCGTCGCGGACGTGGGAACCAAAAAAGGCGAGAAAGTCGACTACGCCATACTACGCGACGGTAAGCCCATCATTCTCTTCGAATGCAAGAAAGCGGGTGCTGAGCTGAGCATCAATCATGCTGGACAGCTGTTTCGCTACTTCCATGTCACCGCCGCACGCTTCGGCGTTCTCACTAACGGCTTGGTCTACCGATTTTTCACTGATCTGGAACAGCCAAACAAGATGGAT…
group_1758	hypothetical protein	1	1	1	1	1	1	1	1	1	1	1	1	1	1	1	1	1	1	>group_1758 ATGAAAATGCGCACCTCCCTGCTGGGTATTTCCCTGATTGGCCTGATGGCAACGAGCACCTTCGCCCAGGCTCAAAGCTATTCGCATCAGCAGCGCTATACGGAAGCAGACGAAGGCCGCAGGTTCAACGATGGCACCCGCGTCCGCTGCCGCAATGTCGAAGTGCAGAAGAACTCGACTGACCCGAACCGCATCGGCGGCACGCTGGCTGGTGCCGCGATTGGTGGCTTGCTAGGTCACCAGGTCGGCGGCGGCAACGGCAAGAAGCTGGCGACCGTGGCAGGCGCAGTGGCGGGCGGCGCAGCCGGCCGCACCATCCAGGGCAATCGTCAGCAAGCCAACGGCAATCGTCAGGTCGAGCGCGTCTGCGAACGTCGCTGA
rpfG_1	Cyclic di-GMP phosphodiesterase response regulator RpfG	1	1	1	1	1	1	1	1	1	1	1	1	1	1	1	1	1	1	>rpfG_1 ATGCAGGATGTTTTAGGGGGTCCGGGCGGCGCGTTGTCGACGGATACATGGGGAAGCTGGGCGGAAAAGGCGGATCTGGGATTGAACATCGTCATTGTCGATGACCAGATGTCTGCGCGGACCATGCTGCGCCACGTCATCGAGGACATTGCGCCGGAGCTCAAGGTCTACGACTTCGGCGATCCGCTCGACGCGTTGGCCTGGTGCGAAGCCGGGCGCGTGGATCTATTGCTGCTCGACTACCGCATGCCGGGCATGGATGGTCTGGAATTCGCACGTCGGCTGCGCCGGCTGCCCAGCCATCGCGATATCCCGATCATCCTGATCACCATCGTCGGCGACGAACCGATTCGTCAGGCGGCGCTGGAAGCCGGCGTGATCGACTTCCTGG…
group_1760	hypothetical protein	1	1	1	1	1	1	1	1	1	1	1	1	1	1	1	1	1	1	>group_1760 ATGGCGAAAGTTTCTCCACGGGCGCCCTTGTCGGGCCCGGCGTTCATTCGCCTGCTTGCTCGTCTCAGTGATGCGCACATTGCCCAGTCCAACCACGCACTGGCCGATCGGCTGAGCCAGTGGATCGACTGGACGCGCGCGGTTGCTGTCTCCAAGGCGCTGGACGGCAAGCTGCCAGACACCGACGACCTGCCCCAACTGCGCCCGCTCGATGCGGAGGCGTGCGCACGCGTGCGCAACGGGCTAGCCACCAGCAGCGTGGCCGAGTTGGACGCGCTGGTTGTGCGCGTGCATGCCGAGACCCGCAATGCCGCACTCACAGACGCACCCCTCGCTTTGCCCGACTATGCGCCGTTCCGCCAGCATTACCTGGCCATGCAACGCGCC…
tesA	Esterase TesA	1	1	1	1	1	1	1	1	1	1	1	1	1	1	1	1	1	1	>tesA ATGCGTGAAAGAACACTGCGATATGGCGCGCTGGCCTTGTGGCTGCTGACACTCTCCCTGCTTGCGCCGGGGATTGCCTTTGCCAAAAGTCCGGTCGCAACCGCGCCGATCCTGGTCGTCGGCGACAGTCTGAGCGCTGCGCACAACATCCCGGTGCACTCCGGCTGGGTGACGTTACTGGACCAGCGCCTGAAACGTGACATGGCGACGCCACCGCCGGTCGTCAATGCCAGCATCAGCGGCGAGACCACCTCCGGCGCGCTGACCCGCTTGCCCGGCCTGCTGGAAAAGCACCATCCCGGCGTGGTGGTGATCGAACTCGGCGGCAACGATGCGTTGCGCGGACTGACTCCGGCCCAGCTTAAGGGCAACCTGGAAAAGATGATCCAGCTC…
ompR_1	Transcriptional regulatory protein OmpR	1	1	1	1	1	1	1	1	1	1	1	1	1	1	1	1	1	1	>ompR_1 ATGTCTACGGCAGCCACCACCTTGCGCGGGCCAACCTCCGCGCCACAGACGATGACCCCCATGGACCTGCAACAACCCTGCGTTCTCGTGGTAGACGACGACCCGGACCTGCGCAAGCTGATCGGCGAATTTCTGAGCGCGCACGGCTACCAGGTGGATATGGCTGAAAACGTGGCAGAGATGCGCACCGCCATGGCGCAGCGCCGCCCGGACCTCATCGTACTCGACGTGATGATGCCGGGAGAAGATGGGCTGAGCGCTGCGCGTGCCCTGGCCAGCGAGCGCGGTTCACCTGCGGTCATCATGCTCAGCGCCCTGGGCAACGACACCGACCGCATCATCGGCCTGGAAGTCGGCGCCGACGATTACCTGGCCAAGCCCTGCAATCCAC…
btsR_1	Transcriptional regulatory protein BtsR	1	1	1	1	1	1	1	1	1	1	1	1	1	1	1	1	1	1	>btsR_1 ATGACGGCCACGCAAGTGCGGGTGCTGATCGCCGATGACGAGCCACTGGCGCGCGAGCGCCTGCGCATGCTGCTGGGCGAGCATCCGCAGGTAGAGGTGATTGGCGAGGCGGAAAACGGCCAGCAAGTGCTGCAGCAGTGCGAACACCTGCATCCGGATCTGGTGCTGCTGGACATCGCCATGCCCGGCGTCGACGGCCTGGAAACCGCGCGCTTGCTGCGGCAAAGCCAGCCGCCACCGGCGGTGGTGTTCTGCACCGCCTACGACCAGCATGCTTTGTCCGCGTTCGACGCAGCCGCGCTGGATTACCTGATGAAACCGGTGCGCCCGGAACGCCTGGCGTCTGCCCTGGAAAAAGTCGCCACCTTTCTGGCTGGCCGCGTGCCCGGCA…
smc	Chromosome partition protein Smc	1	1	1	1	1	1	1	1	1	1	1	1	1	1	1	1	1	1	>smc ATGCGCCTGTCTACGATCAAGCTGTCCGGTTTCAAGTCGTTCGTCGACCCGACCACGTTGCACCTGCCCACCAATATGACCGGCATCGTCGGCCCCAATGGTTGCGGCAAGTCCAACATCATCGATGCGGTACGCTGGGTGATGGGCGAAAGCTCGGCCAGCCGCCTGCGCGGCGACTCGCTGACCGACGTGATCTTCTCCGGCTCGTCGGCGCGCAAGCCGGTGTCGCAGGCGACGGTGGAGCTGATCTTCGACAATTCCGATCACACCATCAGCGGTGAGTTCGCCTCGTTCAACGAGATCTCGGTCAGGCGCCTGGTCAGCCGCGATGGCACCAGTGCGTACTACCTCAACGGCACCAAGTGCCGCCGCCGCGATATTACCGATCTGTTTT…
kdpD	Sensor protein KdpD	1	1	1	1	1	1	1	1	1	1	1	1	1	1	1	1	1	1	>kdpD ATGAATGACGCCCGCACCCAGCAAGCCGATGCATTGATCGGCGAATTACAGCGCGAACACGGTGGGCGGTTGACGGTGTTCCTGGGTGCTGCGCCGGGGGTGGGCAAGACCTACGCCATGTTGTCGCGGGCGCGCGAGCGCCTGCGGCAGGGCATGGATGTGGTGGCCGGCGTGGTGGAAACGCACGGGCGCAGCGAGACCGCTGCGTTGCTGGAGGGTTTGCCGCTGCTGCCGCGCGCTCGCGTGAGTTACCAGGGCCGCATGCTGGAAGAACTCGATCTGGATGCACTGCTGGCACGCAAACCGCGGCTGGCCCTGATCGACGAACTGGCGCACCGCAACGTGCCCGGCAGCCGCCATGAGCGGCGCTGGCAAGACATCGTGGAGTTGCTC…
miaA	tRNA dimethylallyltransferase	1	1	1	1	1	1	1	1	1	1	1	1	1	1	1	1	1	1	>miaA ATGCCTACCGACCAACGCCCGCTGGCGATCGCCCTGATGGGCCCCACCGCTAGCGGCAAGACTGCGCTGGCGCTGGAAGCTGCAGAGCGCTGGAATGGCGAAATCGTCAGCGTCGATTCGGCGCTGGTGTATCGCGGTCTGGAGATCGGCGCGGCCAAACCGGACGCGGCAATGCGCGCGGCGGTTCCACATCATCTGCTAGACCTGCGCAATCCCTGGCAGGTGTATTCGGCAGCAGAGTTCGCCAGCGATGCGCGTCAGGCAATCGCGCAGATCGTGGCGCGCGGTAAATTGCCGATCCTTGCCGGCGGTACCGGATTGTATTTTCGTGCGCTGCTGGAAGGTTTGTCGCAATTACCTGAGGCCGACCAAGCCGTACGCGCATCCATTGCG…
dkgB_1	2,5-diketo-D-gluconic acid reductase B	1	1	1	1	1	1	1	1	1	1	1	1	1	1	1	1	1	1	>dkgB_1 ATGACTGTCCCCGCATTCGGCCTCGGCACCTTTCGCCTCAAAGACCAGATTGTCATCGACTCGGTGCGCAACGCACTGGAACTGGGCTATCGCGCCGTCGACACCGCGCAGATTTATGACAACGAAGCGCAGGTTGGCGAAGCGATCACAGCTTCCGGCATTGCGCGCGATCAGCTGTATCTGACCACCAAGATCTGGGTCGACAAGTTCGGCGACGGCGCCTTGCTGCCGAGCCTGCAGGAAAGCCTGCGCAAGCTCGGCACCGAGTATGTGATCTCACTTTGA
group_1768	hypothetical protein	1	1	1	1	1	1	1	1	1	1	1	1	1	1	1	1	1	1	>group_1768 ATGCTTCGTCACTCTTTGCGGGTACGCCTGCTGCTGCCGGTATTGGCCTTGGGGCTGACCGTGATGTCGGGACTAACGGTGATCCTGGCTGTCACCGAAGCAAGACGTATCGAGTCTGAAACCGCAGCGGTCATCCGACGTACCTCGGTTCTGACCCAGACCATGTTCTCGCTTACCCGCGAGATGCTGCTCGATCGCGTCGGGGCATCTATGCACAATCTGCGCAGGCAAGTCGATGAGCTAGGCCCAGCCAGTCAAGGGAACCAAGTCCGCGTCGGGCGCCGCACTGCCAACGACATACTGCTGGGTCAGAAGTCGCAGGCCAACGTGTTTGGCTTGGTCGACGCCGCCACTTCCAGCTTGGTCGACGACGGCGCTTCCATCAGT…
group_1769	hypothetical protein	1	1	1	1	1	1	1	1	1	1	1	1	1	1	1	1	1	1	>group_1769 ATGGTTCGCACGCAATCGCAGGTTTCTTCCCGTCCTTTCGGCATCGACCCCTCGCGCGTGCTGGCGATGAGCACGGCCGTGGCATTGCACTTACTTGCGGGCGGGTTGTTGCTGATTCCGCTCTCGCACCGGGCGATTCCCCAGCAGACCGCACCCAAAGAGCGCTGGCTTATGCCGGCGAGCATCCCCACGCCGCCGCCACCGCTGGTGTTTCCAGTCAACGTAACGTTCAAGCCGAAAACGCATACACCGACCAAGACGCTGCCGGTTCCTGTGCAAACCGCAGTGATCACGCAGGAGCCTATGGTCGATAGCGCGGCGTTTGCCGTTCCCGCGAGGGTCTCCGACGTGGTCGCAGAAAGCACCCCGACGACAATCGCGCCCAGC…
tolR	Tol-Pal system protein TolR	1	1	1	1	1	1	1	1	1	1	1	1	1	1	1	1	1	1	>tolR ATGCGCATCGGCAGCGACCGAAGCCAGGATGAACCACATATCGACCTGGTGCCATTGATTGACGTCATCCTCGTCCTCATCATCTTTTTCGTGGTGACCACGACCTTCGACGCACGCTCCACGCTGCAATTGCAGCTGCCGACCGCCAGCGACCAACACACCAGCACGCCGCCGCGTTCGTTGAGCGTGCTGGTCAACGCCGATGGGCGGTATTTCATCAACGACCAGGAAGTGCTGCGCTCGGACGTGGATTCGCTCAAGCAGACCATCGCGCAGATCGCCGGCGACGATCGCCAACAGACCGTGTTGATGCGCGCCGATGCACGCACGCCGTATCAGGCTGTAGTTACCGCGCAGGATGCGCTGGGCCAGCTCGGCTTTCGACGTATCGCG…
group_1771	hypothetical protein	1	1	1	1	1	1	1	1	1	1	1	1	1	1	1	1	1	1	>group_1771 ATGCCATGGCACATTGACGACATGCCTAGCCTGATTCTTTTCATGATCGCCGGCGCCGCGCTGTTCGCGTTCTGGAACTCCTCGCGCGCTGCCGCCGAACGTGCCGACATCCTCGGTCGCAATGCCTGCCGCGCGGCCGATGTGCAGTGGCTGGACCAGAGCGTGCATTCCACCAACATCCGCATCTGCAGGATGCCCAACGGCTGGCTCGGCTTCGAACGCACCTTCCGTTTTGAGTATTCCTACGACGGCGCGGATCGGCATAGCGGCAAGCTGGTATTGCGGGGCGATCAACTGATTGCCTTTACCGGCCCGCAGGTCGCCACCGTACGGGCGTTGCACCCGGAGCAAGAGCGGCTGGAGTGA
estB	Carboxylesterase 2	1	1	1	1	1	1	1	1	1	1	1	1	1	1	1	1	1	1	>estB ATGCTGGAAGTGATCGAACGCGAGACCGGACCGAACCCGCAATGGAGCGTGCTGTGGCTGCACGGCCTGGGCGCCGATGGCAGCGACTTCGCCCCGATGGTGCCGGAGCTGGTGCGCCCGGATTGGCCGGCGCTGCGCTTCGTCTTCCCGCATGCGCCGATCCGCCCGATCACCATCAACAACGGCGTGCGCATGCGCGGCTGGTACGACATTGTCGGCATGGATTTCGCCCAGCGCGCCGACAAGGCCGGTATTGCCGAATCGGTGGCGCAGGTCGAAGCCTTGATCGCCCATGAGCAGTCGCGCGGCATCGCGCCCGAACGCATCTTGTTGGCCGGCTTCTCGCAAGGCGGCGCCGTGACCCTGGCGGTGGGCTTGCAGCGTAGCGTGCCG…
dhfrIII	Dihydrofolate reductase type 3	1	1	1	1	1	1	1	1	1	1	1	1	1	1	1	1	1	1	>dhfrIII ATGAAAATCATTTTGATCGTCGCCTTCGACCGCAACAATGCCATCGGCCGCGATAACGATCTGCCGTGGAAGCTGCCCGATGATCTCAAGCGCTTCAAAGCGCTGACGCTGGGCAAGCCGATTCTGATGGGGCGCAAGACTGCGCAGTCTCTCGGGCGTGCACTGCCGGGGCGGTTGAATCTGGTGCTGACGCGTTCGGGGCAGGTGCCGTTCGACGGCATGCAGGCGGTGGCATCGGTGGAGCAGGCAATCGAACGTGCCGTGCAAGACGGCGCGCAGGAGCTCTGCGTGATCGGTGGCGGGGAGGTGTATCGCCTAACCATGGAATGTGCCGATCTGCTGGCTGTGACCGAAGTGGACACGGCAGTAGACGATGCCGACACCCATTTT…
frmA	S-(hydroxymethyl)glutathione dehydrogenase	1	1	1	1	1	1	1	1	1	1	1	1	1	1	1	1	1	1	>frmA ATGAAATCCCGCGCAGCAGTTGCATTCGGACCCGGTAAGCCGCTGGAAATCGTCGAAATCGACGTCGCACCGCCGAAAGCCGGCGAAGTGCTGGTCCGCATCACGCACACTGGCGTGTGCCATACCGATGCTTTCACGCTGTCCGGCGATGACCCGGAAGGCATTTTCCCGTCGGTGCTCGGGCACGAAGGCGGCGGTATCGTCGAACAGGTCGGCGAAGGCGTGACCAGCGTCAAGGTGGGCGATCACGTGATCCCGCTGTACACGGCCGAATGCCGCCAGTGCAAATTCTGTCTGTCCGGCAAGACCAACCTGTGCCAGGCCGTGCGTGCCACCCAGGGCAAGGGTCTGATGCCCGACGGCACCACGCGCTTTTCGTACAGCGGTGAGCCG…
group_1775	hypothetical protein	1	1	1	1	1	1	1	1	1	1	1	1	1	1	1	1	1	1	>group_1775 ATGCAGCCCACCGGAATCCGATCCCCCGCTGGCTTGCCCAGCGCAGACATGACGGCTGACCTGCGCGATCCCTCACCCGTCTGCGTGCCGGCACATTCCGCCGCAGACGCGGCCGCGCCGCCGCCAGGCGCCTTGCAGGCCATCATTGGCCGTCCTCCCCGCCCGGACGCGCCACGGCACCGACGCACGCAGAGCTTGCCCGCAACATTGACGCCTGCCCAGCACAGCATGCTGGCAGAACTCGGCCTTGCCGATACGCCCGTGCTGACGCCGACAGAGGCGGCCGTCCTGCGGGAGTTGCGTCTGCACCGGCCGCAGTTGCCGCTCGACACGCTGCTGTTCACCGACCCGAACAAGGACCCCGACGATGTCGTGACCTACACCATC…
kynU	Kynureninase	1	1	1	1	1	1	1	1	1	1	1	1	1	1	1	1	1	1	>kynU ATGACCGACCTGCTGTCCCGCGCCCATGCCGATGCACTGGATGCCGCCGACCCGCTGCGCAGCCTGCGTGATGCCTTTGTGTTCCCACAGCACGGCAATCAGGATCAAATTTATTTCGTCGGCCATTCGCTTGGCCTGCAGCCGCGCGCGGCGCGCGCGATGGTGGACGAGGTGCTGGATCAGTGGGGCGCGCTGGCGGTGGAAGGTCACTTTACCGGCCCCACCCAATGGCTGACCTATCACCAACTGGTGCGCGACGGGCTGGCCCGCGTGGTCGGCGCGCACCCTGGCGAAGTGGTGGCGATGAACACCCTCAGCGTCAATCTGCATTTGATGATGGCGAGCTTTTATCGCCCAACGCCCGAACGCGGCGCAATTCTGATCGAAGCCGGC…
dkgB_2	2,5-diketo-D-gluconic acid reductase B	1	1	1	1	1	1	1	1	1	1	1	1	1	1	1	1	1	1	>dkgB_2 ATGCGCGAGTATCTGGAAGCGCTGGCGCAGGCCAAACAGCAGGGTCTGACCCGCGCGATCGGCGTGTCCAACTTCACCATCGCACTGACCAAGCAGGCGATCGAGATCCTGGGCGCCGACGCCATCGCCACCAACCAGATCGAAGTGCATCCGTACTTGCAGAATCGTGCCTTGACCGACTTCCTGCGCGAGCAAGGCATCCATGTCACTTCATACATGACGTTGGCAGTGGGCGAAGTGCTCAAGGATCCGGTGGTCCAGGCGATCGCCACGCGTCACGCTGCCACCCCGGCACAGGTCACGTTGGCTTGGGCGCTGCAGCAGGGCTACTCGGTGATCCCTTCCTCGACCAAGCGTGAAAATCTGGAAAGCAACCTCAAGGCGCAGACGC…
group_1778	hypothetical protein	1	1	1	1	1	1	1	1	1	1	1	1	1	1	1	1	1	1	>group_1778 GTGGCAGCGGCCGAAAAACCCAAGAAGACCGAAGACAAAGACGACAAGGGCGAGAAGAAGAAGGGCGGCAAGAAGCCCATTCTGCTGGTCGCCATCGGCGTGGTGGTGCTGGCGGCTGCCGGCGGCGGCGCCTGGTTCTTCTTCGGCCACAAGGACGATGAAAAAGACGGCAAGCACGCCGCGCCCAAGGTCGCCGAAGTGCCCAAGCCGGCGCAGTACTTCCCGATGGACCCGGCGATCGTGGTCAACCTGGCCGATCCCGGCGATGGCCCGCAGTACCTGCAGGTCGAAGTGCAGCTGGTCACCCGCGACCCGGAAGAGCTCAAGCTCATTACCGAGAACGCCCCGGCCATCCGTGCGCACCTGTTGATGCTGCTGTCGCAGACC…
group_1779	hypothetical protein	1	1	1	1	1	1	1	1	1	1	1	1	1	1	1	1	1	1	>group_1779 ATGTCGTCGTTTCTGGACACACGCATCAGTCGTCGTCACCTGATGGCTGCCGCTGGCACCTCGCTGCTGGCCAGCGGCATCCCCGCCCTGGCCAAGACGCCGCCACCGTCGGATGTTGGCCGCAAGTTTTTGCGCTCGCGGCGGCCGATGCCGTTTGCCGGCAACACCTTCGTGGGTCATCTAGAGCAGCAGGGCGATGGCTATGACAGCTTCGACCGCGTGCTGAACATCTACCGCGAACTGCCCGAACAGCGCTTCGCCAACAAATTCGCCTTGCTGCCGCCAAGCAGTTATCACGTGACCTTGCTGGGCGGGGTCAACGAGAGCGACCGTGCGCATGGGCCATGGCCAAGCGATCTGACGCGCGACCATGCCTTGGCAGACATC…
yscU	Yop proteins translocation protein U	1	1	1	1	1	1	1	1	1	1	1	1	1	1	1	1	1	1	>yscU ATGTCGGATGAGAAGACCGAAAAGCCGACTGAAAAGAAGTTGCAGGATGCGCGCAGGGACGGCGACATCCCGATCAGCCCGGATGTGACTGCAGCGGCGGTGCTGCTTGGCGCCATGTTGGTCATGAAACTGGCTGGCAGCTACTTTGTAGAACACATGCGCGCATTGATGCAGATCGGCATGGATTTCACCGAAAATACACGCGATGCAACGGCCATGAACCGCGCGCTTGGCCGTATTGGCATTGAGGGACTACTGCTGATGCTGCCGTTCCTGGTGGCGTGCCTGCTCGGCGGATTGATCGGCGTCTTTTTACAAACCGGCATGAATGCCTCGCTCAAACCGGTGACACCCAAGTTCGATTCACTTAATCCCGTGAATGGGGTGAAAAAG…
group_1781	hypothetical protein	1	1	1	1	1	1	1	1	1	1	1	1	1	1	1	1	1	1	>group_1781 ATGCCGTTGATCGACGTATCAGTGTTCGATGCTAGCCAGAACGCCGTCAAGCTGGTCAGCGAAGAGTTGCTCCAAAAGCACCAAGTGCTGCCGCTGTTCAAGCGTGGCAACCGGTTGTTCGTGGGGGTGAGCAATCCAACCCAAACCCGGGCGCTGGATGACATTAAGTTCCATACGAACTTGGTAGTTGAGGCCATTCTTGTTGACGAGGATCAGATCCGTCGGACACTAGAACAGTGGCAGGCCAGCAACGCGTCTTTGGGTTCGTCGCTTGGTAATGACGACGATGAGATGGGGGACTTGGACGTCTCCACCGGCGACGAAGACATGGGCGCCGGCGGGGATTCCGGGGTCGATGCCAGGGGCGACGACACGCCGGTGGTGAAG…
dapA_2	4-hydroxy-tetrahydrodipicolinate synthase	1	1	1	1	1	1	1	1	1	1	1	1	1	1	1	1	1	1	>dapA_2 TTGTCCCTTTCCGGCATCATCACCGCGCTCGCGACCCCCTTCGGTCCCGATGGAGCACTCGACCTGGATGCCTGGCGGCGGCTGCTGGAGCAGCAGCTGCATGGTGGCGTGCAGGGAATTGTGGTCGCCGGCTCCACCGGCGAAGCGGCGGCATTGAGCGACGACGAATACGACACGTTGCTGCGTGCTGCTGTTGCACAGGTGGCCGGCCGCGTGCCGGTGCTGGCCGGTACTGGCTTGTCCGGGACGGCAAAGACCATTGCGCAGACCCGTCGCGCTGCCGCGCTGAGCGCGCAGTACGCGTTGGTGGTGACGCCGCCGTACGTGCGTCCGACCCAGGCTGGGTTGAAAGCACATTTTCTGGCGGTGGCCGACAACGGCGGCCTGCCGA…
group_1783	IS5 family transposase IS1421	1	1	1	1	1	1	1	1	1	1	1	1	1	1	1	1	1	1	>group_1783 GTGCCGTTGGCTGTGTGCGTCACTGGTGCCAATCGACACGACTCGGTTGTCTTCGAGGAGTTGCTTGATGCATTGCCTGCGATCGGCGGAAAACCAGGGCGTGCGCGACGCTGGCCAGGCAAACTGCATGCTGACAAGGCCTACGACATCGACCGTTGCCGCAACGCCCTCAAGCAGCGCGGCATCATTGCGCGGATTGCACGCAAGGGCATCGAACGCAACGACCGCCTGGGCCAGCACCGCTGGGTCGTGGAGCGTACGCACGCTTGGTTCGCCGGGATGGGCAAGCTGCGTATCCGCTTCGAACGCCGCATCGATATCCACTTAGCGTTGCTCTCGCTTGCATGCTCCATCATCTGCTTACGCATGCTTCCCTGGTTTTGTTAG
group_1784	Zinc-type alcohol dehydrogenase-like protein	1	1	1	1	1	1	1	1	1	1	1	1	1	1	1	1	1	1	>group_1784 ATGAAAGCTGTCGCCCTCACTCGCCACCTTCCGATCGACGACCCCGAGTCGTTGCTTGACATGGAACTTCCGATGCCCGAAGCGCCATCGGGGTATGACTTATTGGTGCGAGTGGAAGCGATCTCGGTGAATCCGGTCGATACAAAGGTGCGCGCGCCCAAGCCGCAGCCGCTGCAGGCCCCGAAGATCCTGGGCTACGACGCTGCCGGGGTGATCGAGGCGGTCGGCCCGGAGGTCACGGCCTTTGCCGTCGGCGACGAGGTCTACTACGCCGGCGATATCGGGCGGCAAGGCAGTAACGCGCAGTACCAACTGGTGGATGCACGCATCGCCGGATGCAAGCCGACCTCGCTGAGCTTCGCGCAGGCAGCCGCGCTACCGCTGACC…
group_1785	hypothetical protein	1	1	1	1	1	1	1	1	1	1	1	1	1	1	1	1	1	1	>group_1785 ATGAAGACTTCTTTGCTGGCCCTCGGCCTTCTCGCAGCTCTGCCGTTTGCGGCTTCGGCTGCTGAAAACCTCTCCTACAACTTCGTCGAAGGCGACTACGTGCGCACTCCGACCGACGGCCGCGATGCGGACGGCTGGGGCGTGAAGGCATCCTATGCCGTTGCTCCGAACTTCCACGTGTTCGGCGATTACAGCAAGCAGAACGCTGACGACAACGACAACCTGTTCGAAAACACCAACTCCGACTTCCAGCAGTGGGGCGTTGGCGTGGGCTATAACCACGAAATCGCCACCAGCACGGACTTCGTTGCCCGCGTTGCATACCGCAAGCTGGACCTGGACACCCCGAACGTCAGCTTCGACGGCTACAGCGTTGAAGCCGGCCTG…
group_1786	hypothetical protein	1	1	1	1	1	1	1	1	1	1	1	1	1	1	1	1	1	1	>group_1786 ATGTCCAAGCCAACTCTTGATTCAATTGCCTCCGCCAAAGCCAAGCTCGCCGAGGAGTTAAAGAAGCTCGAAGAGCAGGAAGCAACGCTTCTCGTTGAAGAAGCTTCAAGTGCTTTTCTTCAAGTGTCTGATTTGCTGAGTCGCTTTGGACAGCACTTCACTGCCAAGCAAAAAGCCGAGCTTGCGGCCCAGGTGGGTAGTTCCATCCCTGTCCAAGGTCGGCCGAAGAAGGCAGCCGGCACCAAGAAGGAAGTCGCCCCGAAGTATTGGCTTCCGCACACCCAAGAAACGTGGACGGGCAGGGGCCGGACGCCTCGTTCGTTTGCCGCTTGGGAAGGATCAGCGGCTTATAAAGAATGGAAGGCGAAGCATCCAGATGAGAAGTTC…
group_1787	hypothetical protein	1	1	1	1	1	1	1	1	1	1	1	1	1	1	1	1	1	1	>group_1787 GTGAGCAAGCTGTACGAACGAGTACGCGAAGCCCGCAGCCTCACCAAGCTGACCCAGGAAGCCCTGGCTGGCGAGCTGGGTGTCACCCGCAGCGCCGTGGCGCAATGGGAAATGGCCGAAGGCACCGCGCCATCGGTGGAGAACCTGATCGGCCTGGCCAAGCGCAGCGGCATGACGTTCGAATACCTGGCCACCGGCCGCGGCGACCGCGTGTTCGGCCCGCCGGTCTCGGCCATTGCCGAAGAGCCAGCGCAATATCGCCGCCTGGATGACCAGCAACGCGTGCTGCTGATGCGCTTCGACACCCTGGCACCGCGCCAGCGCAGCGGCCTGCTGGATCTGTTGTTGGCCGAGGGAAAAACGCGGCGCAGGCGGTGA
etfB	Electron transfer flavoprotein subunit beta	1	1	1	1	1	1	1	1	1	1	1	1	1	1	1	1	1	1	>etfB ATGAAAATCCTCGTCGCCTACAAGCGCGTGGTGGACTACAACGTCCGCATTCAGGTCAAGCCGGATGGCTCCGGCGTGGTGACCGAGGGCGTCAAGCTCTCGCCCAACCCGTTCGACGAAATCGCCCTGGAAGAAGCATTGCGCCTGCGCGATGCCGGCATCGCCACGGAAGTCGTGGTCGCCACCCTGGCGCCGGCCGATGCGGCTGCGCACCTGCGCAACGGCCTGGCCATGGGCGCCAATCGCGCAATCCATGTGGTGACCGATGCGGCTGTTCAGCCGCTGACCGCCGCGCGCGCGCTGCTCAAATTGGTCGAGAAGGAACAGCCGGATCTGGTCATCCTCGGCAAGCAGGCCATCGACGACGACGCCAATCAGACCGGCCAGATGCTC…
fucP_2	L-fucose-proton symporter	1	1	1	1	1	1	1	1	1	1	1	1	1	1	1	1	1	1	>fucP_2 ATGACTACCGCCAGGCCTGCAAATCCCGTTGTCTCGATCGCCATCGTCGGCGTGCTGTTTTTTATCATCGGCTTTTTCACCTGGATCAACGGGCCGCTGATCACCTTCGTGCGGTTGGCGTTCGATCTCAACGAGGTCAATGCCTTCCTGGTACTGATGGTGTTCTACCTGTCGTACTTCTTTCTCGCGTTGCCGTCGTCGTGGATTCTCAAGCGCACCGGCATGAAGAAAGGCCTGGCACTGAGCCTGGTGGTGATGGCGGTGGGCGCAGCAGGCTTCGGCCAGTTCGCCACGCAGCGTTGGTATCCGGGCGCGCTGGGCGGCCTGTTCGTCATCGGTAGCGGCCTGGCGTTGCTGCAAACGGCGATCAACCCGTACATCAGCATCCTCG…
group_179	hypothetical protein	1	1	1	1	1	1	1	1	1	1	1	1	1	1	1	1	1	1	>group_179 ATGAGTGCTGTTCCAGACGATATTGCTGCCGATTTCATCGTCGAGGCCCAGGAAATCCTGGATCGCCTCGGCGAACAGCTGGTGTCGCTGGAACAGGCGCCAGAAGAAGCCGACCAGCTCAACGCGGTGTTCCGCGGCTTCCACACGCTCAAGGGCGGCGCCGGCTTTCTGGCGATCAAGCCCATGGTGGAGCTGTGCCACGCCGCTGAAGAAACCCTCGGCATGGCGCGCTCCGGCCAGGCGGTGCTGCAGGCGCATCACTTCGATGCCGCGCAGCAGTCGCTGGATTATCTGCAGGCCATGCTGGATGCCATGGGCTCCGGCGAGACCGTGCCGCACGCGCCGGCCAGTTTGATTGCACAGTTCGATGCCAAAAGTGGCCCGCCAG…
group_1790	hypothetical protein	1	1	1	1	1	1	1	1	1	1	1	1	1	1	1	1	1	1	>group_1790 ATGGGTACGCAACTCGTCCTGGCCAGTCAATATCAGGTGCACCGCCGCATCTGGCGGCGCCTGATCCAGACCGCACGGCTGTGCTGCGGCATTCCCGATTACGACAACTACGTCCGGCATATGGTGGAAAAACATCCCGATAAGCCGGTGATGGACTACCCCGCCTTCTTCCGCGAACGCCAGGACGCGCGCTATGGCGGCAAGAGTGGGTTTCGGTGTTGTTGA
rpmA	50S ribosomal protein L27	1	1	1	1	1	1	1	1	1	1	1	1	1	1	1	1	1	1	>rpmA ATGGCACATAAAAAGGGCGTAGGTTCCTCGCGCAACGGTCGCGATTCGAACCCGAAGTACCTCGGCGTGAAGATCTTCGGTGGCCAAGCCATCGACGCCGGCAACATCATCGTGCGTCAGCGCGGCACCCAGTTCCATCCGGGCGCCGGCGTCGGCCTCGGCCGTGACCACACCCTGTTCGCCCTGGTGGACGGCAAGGTGGAGTTCTCGGTCAAGGGTGCGAAGAAGCGTCGCACCGTCAGCGTGGTTGCCGATGCGTAA
exbD_2	Biopolymer transport protein ExbD	1	1	1	1	1	1	1	1	1	1	1	1	1	1	1	1	1	1	>exbD_2 ATGGCCGACATCAACGTCACGCCCCTCGTGGACGTGATGCTGGTGCTGCTGATCATCTTCATCGTCACCGCGCCGATCATGACCTATCCGATCGCCGTGGACCTGCCGCAGCGGGTGCTCAACCCGCCACCGCAGACGACCGAACCGCCGCCGCCGATCGAGTTGCGTATCGACGCCAGCAACCAGGTGTTCTGGAACAACAGTCCGACTCCGGTCGATGTGTTGCAACAGAAGATGGAAGAAGTGGTGCAGGCCGATCCGACCAATCAGCCGGAACTACGCATCGATGCAAATCCGGATGCGGAGTACGAAGTGATGGCGAAGGTGCTGGCCGCTGCGAAGAACTCGCAGATGAAGAAAATCGGCTTCATGCAGCAGTAA
ppsC	Phthiocerol synthesis polyketide synthase type I PpsC	1	1	1	1	1	1	1	1	1	1	1	1	1	1	1	1	1	1	>ppsC ATGTCGCTGCGCTGGCATCGGCAGCAGTCACCGCTTTGGCACTCCTTGGTGGAAGTTGCCAGGATCAAGGCCGGGGATCTGGTGCTCTGTCTGGGAACCGGTGGCGTCTCGATGGCCGCGCTGGAACTCGCCAAGCTCCACGGTGCCCGCGTCGCCATCACCTCATCCAGCGACGAGAAGCTCGCCCTCGCGCACCGCCTGGGCGCCGAGATCACCGTCAACTATCGCACCCATCCCCACTGGGCCGGGGCGGTGATGCAGCTTTCCGGCGGTGGCGCCGACGTCATCATCGAGACCGGCGGGCAGGACACCTTGGGACACTCGATCAAGGCGGCAGCTGACAACGCGACCATCGTGGTGATCGGCGTCACTCCCGGCACCTCTTCGCCGATT…
group_1794	hypothetical protein	1	1	1	1	1	1	1	1	1	1	1	1	1	1	1	1	1	1	>group_1794 ATGTCGCTGCATTTTCCCTTTGGACCGAGTGCCTTGTTGCGGCGATTCTCGCTGCTGATCGTTGTCGTTGCGCTGATTGCCGGCTGCCATTCGGATGCCGGAGCTGCATTGCCGGCGCAGGCCGCAGCGAGCCAGGACGCGGTGGATCCGGTCGATCAGGCCGCGCTTGCGCACGCATTGAAAGCACTTCAGCCGCAGCGCCCTGGCCTCACCGATCTATACGTGGTCGGCTTTGCTGGCGACGCCAGCGACGATGTGTTTCGCAACGAGACGCTGTACCTCAAGCAGCTGTTCGAGCAGCGTTTCGATGCGCGTGGGCGCGTGGTCACCTTGGTCAACAACCCGGACAACCTAGGCGAGCATCCGTACGCGCCGTTGGCGACCTAC…
group_1795	hypothetical protein	1	1	1	1	1	1	1	1	1	1	1	1	1	1	1	1	1	1	>group_1795 GTGCACGCTGCCCGCGTCACGCGAGCTGTGCCGGCCACGCCTCGCTTGTCGCCGGCGCGGAATGCAGCATGCGTCGCACTGCGACGCGTAGCATCGTCGCATGATGTAGTGATGTTGCGCATGATGGATGCATGCCATGTAGACACGACCGAACCCGTTGCGGCAGCTCACCTGCGTGGCCATGGTCAGCGCGATTTCGTGCCGACCCGGCGAAACGCCACTGACCAGCGGAAGCGCAGATGTTTGTCGTCGGCACCCAGCACGATCTGCACCTGCTGCCCGTCGGCATCGCTACGTTGTGCCAGCACCGGAAAGCGCCCGGCGAAACGTTGCGCCGCGCTAGGGTCGAGCAACGAAGACACCGAGCAACCCAACTGCGAGGTGCGT…
group_1796	hypothetical protein	1	1	1	1	1	1	1	1	1	1	1	1	1	1	1	1	1	1	>group_1796 ATGGCAATTCTGACTGTAAGGAATGTGCCGGATGACGTGCATCGCGCTTTGCGCGTGCGGGCGGCCCAACATGGCCGCAGTACGGAAGCGGAGGTGCGCGAGATTCTGGCGGCCGTGGTCAAGCCGGAGAAGCGCGTGCGTGTGGGTGAAGCCCTAGCCGCCATCGGCCGCAAGATCGGGCTGACCAATGAGGATTTCGCCGTGTTCGAGAGCGTGCGCGACAAGACGCCGGCCAAACCGTTGAGCTTCGAGTGA
group_1797	hypothetical protein	1	1	1	1	1	1	1	1	1	1	1	1	1	1	1	1	1	1	>group_1797 ATGAGCATCATGTCCCGACCCTCTGTTCGTCTCGCACTGGTTGGTGCGACCTTTGTCCTGCTTGCCGCCTGCGGCAACAAGGGCCCGCTGGTCATGCCGCAGAAGCCGGTGCCGGTAGAAGCCCAGCCGGTGCCGCAGCCGCAGCCCGCGGATGAGTCCACGCCGGCGCCCGTGGACAACAGCAGCCAGCCTGCACCCACCACAGACCAGCCCGCTAGCAGCGGCAATGAGCGCTGA
hupB	DNA-binding protein HU-beta	1	1	1	1	1	1	1	1	1	1	1	1	1	1	1	1	1	1	>hupB ATGAATAAAACCGAATTGATCGATGGCGTTGCCGCTGCCGCTGACATCTCCAAGGCTGAAGCTGGCCGTGCTGTTGACGCGGTTGTGAGCGAAATCACCAAGGCACTGAAGAAGGGCGACGCCGTCACCCTCGTTGGCTTCGGTACCTTCCAGGTCCGCGAGCGCGCTGAGCGCACCGGCCGCAATCCGAAGACCGGCGACAGCATCAAGATCGCGGCTTCGAAGAATCCTGCATTCAAGGCTGGTAAAGCCCTGAAGGATGCGGTAAACTAA
nnrD	ADP-dependent (S)-NAD(P)H-hydrate dehydratase	1	1	1	1	1	1	1	1	1	1	1	1	1	1	1	1	1	1	>nnrD ATGGCTGCCGCGCGCATCCGCACACTCACCGCCACTGCACTGCGTGCGATGCCGTTGCCATCGCCCGGCGGCGACAAGGAGCAGCGTGGCCGCGTGCTGGTGGTGGGCGGGTCGATGCGCGTGCCTGGCGCTGCATTGCTGGCGGGCGAAGCCGCGTTGCGCGCAGGCGCGGGCAAGTTGCAGATCGCCACTGCTGCGAGTGTGGCGCCCGCAATGGCGCTGGCGGTGCCGGAGGCATTGGTGCTGGGCCTGGGGCAGAACGGGCAGGGCGAGATCACGCGCGGGCATCGTGCCTTGGATGCAGCGCTTGCAGCATGCGACGCGGCCGTGATCGGGCCGGGTATGGCGTCTTCCACGACAACAGCGGCACTGGTCAAGCTGGCCGCTGCAAAG…
group_1800	hypothetical protein	1	1	1	1	1	1	1	1	1	1	1	1	1	1	1	1	1	1	>group_1800 ATGTGGCCGAGCGTGGACACGAAGCGGAAACCACACCGTTTTCGGTCAACCAGATCCGCGATCTGTTTCTGCAAACAACTGGTCATCGACTACGACCATGTATTTTGTTTGACCATTTCCAAACTGCGCAGCCAGATCTTCGACAACGCGATGCAGACCAGCTTCGCGATCCTCAACGAGTCCAAGCCGATCCGACAGGCCGCCGGCCACACCTCGCCGTTTGCGTTACGGGTGATCGACACGCTCAACCTGTTCGCCGGCCAGGGCATCACCGCCGTAGAAGCAGTGTTCCTGCGCGACCAGGGCCAGAGCGTGGCAACCATCCGCACCCGCCTGGAACATTTGGCCGAGCACACCTACGGCTACATGATTCCACGCGATCTCTAC…
folK	2-amino-4-hydroxy-6-hydroxymethyldihydropteridine pyrophosphokinase	1	1	1	1	1	1	1	1	1	1	1	1	1	1	1	1	1	1	>folK ATGCAGACCGCCTTTGTCGGCCTGGGTGCCAACCTGGGCCCGGCCGAGGCCAGCGTGCGCGCGGCCATCACCGCGCTCGGCGCGGTGCCGCAGACCACACTGATCGCCGCCTCGCGCTTATACCGCACGCCGGCCTGGGGCCGCGAAGATCAACCCGATTTCATCAATGCCGTGGCGCAGCTGCGCACCGGCCTCGCGCCGCTGCCGCTGTTGGAGGCCTTGCTCGGCATCGAACAGTCATTCGGCCGCGAGCGTCGCGCCGGCGAGCGCTGGGGCCCGCGCACGCTGGATCTGGACCTGCTGCTGTACGCCGAGCAGGTGATTGATCTGCCGCAATTGCAGGTACCGCATCCGCATCTGCAGGCGCGTGCCTTCGCACTGCTGCCGCTGTCC…
arnE_2	4-amino-4-deoxy-L-arabinose-phosphoundecaprenol flippase subunit ArnE	1	1	1	1	1	1	1	1	1	1	1	1	1	1	1	1	1	1	>arnE_2 ATGACGCCGGTGGCGGTGACGCTGTGGGCGGTGACGGTGGCGGTCGACACGCTGGGGCAATTGGCATTCAAGCAGGCCGCCTTCGAGCCCATCGCGGGCGATTTGCTGACGCGCTGGCGTGCCCGCTTCGCGCGGCCCTGGCTGTGGACCGGGCTGGCTTGCTACGTGGTCGAGTTCATGGGCTGGATCGCGTTCCTCTCGTTGGTGCCGCTGTCGCAAGGGGTGCTGCTCGGGTCGATCAATATCCTGGCGCTGATGCTGGCCGGGCGGCTGCTGTACGGCGAACGCCTGACCCCGCTGCGGGTGGCCGGCATGAGTCTGATCGGCCTGGGCGTGGCCATCGTGGGAGCCGCTGGATGA
tqsA	AI-2 transport protein TqsA	1	1	1	1	1	1	1	1	1	1	1	1	1	1	1	1	1	1	>tqsA ATGGTGGTGCTGGCCACGCTTGCCGTTGGCTACACGCTGTGGGCGGCGCAGACCATCATCCTGCCGGTCATGCTGGCCGCGTTTTTTGCATTGATCGGCAACCCAATCCTGCGTGGCCTGCGCAAGCTGTATATCCCGCGGTTTCTCGGCGCCTTACTCATCCTGTGCCTCGGCCTGGCCGGCACCGTAACCCTGGCCGTGCAATTGGCCGGCCCTGCCGCCGAGTGGGCGCAGCAAGCACCGCAGCAGATGCGCCAGATTGCGCGCGATGTACGCGATCTCACCAAGCCGGTGATGCAGGCCAATCAGGCGGCGGAAAATTTTGCACGCGCAGCCGGTGGCGAAGGCCAGCGCGGCGTGCAGATCGTGCGCACGCAGATGGACGACCCCTAC…
pstC	Phosphate transport system permease protein PstC	1	1	1	1	1	1	1	1	1	1	1	1	1	1	1	1	1	1	>pstC ATGAATGCCACCGCCATTCCCGAAGCGATGACCGCGCCACGCGGCCGCGACCTGCGCGATGCACGCGCCGATCGCCTGTTCAAGCTCGCGCTGGCCGCTACGGTCGTTTTTGTCCTGTTGGCGCTCGGCAGCGCGGCGCTGTCGATGCTGTGGGGCGGACGCCATGCCCTGCAGATGCAGGGCCTGAGTTTCTTCTATTCCTCCGACTGGAATCCGGTCGAAAACAAATACGGTGCGCTGGCACCGATCTACGGCACCCTGGTCACCGCAGTGATTGCGATGCTGATCGCGGTGCCGGTGAGTTTCGGTATTGCGTTCTTTCTCACCGAAGTAGCGCCGCGCTGGTTGCGTGGCCCGGTTGGCACCGCCATCGAACTGCTGGCCGGCATCCCG…
group_1805	hypothetical protein	1	1	1	1	1	1	1	1	1	1	1	1	1	1	1	1	1	1	>group_1805 ATGACCGACCGTATCTCTACCAGCATGATGTACAGCCAGTCGGTCGCCTCGATGGGCGCCAAGCAGGCGCGGCTGAACCAGATCGAGTCCCAGCTCTCCAGCGGGCAGCGCTTGGTCACGGCCAAGGACGACCCGGTCGCCGCAGGCACCGCGGTCGGTCTGGATCGCGCCCTGGCGGCAATCACGCGCTTTGGTGAAAACGCCAACAACGTGCAGAACCGCCTCGGGCTGCAGGAAAATGCGCTGTCGCAGGCCGGCGACAAAATGGCGCGCGTCACCGAATTGGCGGTGCAGGCCAACAATTCCTCGCTCAGCCCCGACGACCGCAAGGCGATCGCCTCGGAACTGACCGCCCTGCGCGACAGCATGCTGAGCCTGGCCAACAGC…
group_1806	hypothetical protein	1	1	1	1	1	1	1	1	1	1	1	1	1	1	1	1	1	1	>group_1806 ATGTTCGGAAACAAGTCCAACCGTGGTGCACAGACCGTGGTCGATACCTTGATCGGACCGCAGGTCGTCATCCGCGGCGACCTGATGTTCAGCGGCGGCCTGTATGTGGAAGGCCGCGTCCTGGGCAAGGTGATTGCCGAAGAAGGTGCCAGCGCCACCTTGACGGTGGCCGAGCAGGGCAGCATCGAGGGCGAAGTGCGCGCGCCGGTGGTCATCATCAACGGCCAGCTGATCGGTGATGTGCATGCCGCTGAGCGGGTCGAACTGGCCGCCAATGCGCGCGTGCAGGGCAATGTGCATTACCAAGTGGTGGAAATGAGCGCCGGTGCGCAGCTCACCGGGCGGCTGATCCACGCCGCCAGCGCAGGCGCAACCGCGGCTCTGCCG…
group_1807	hypothetical protein	1	1	1	1	1	1	1	1	1	1	1	1	1	1	1	1	1	1	>group_1807 ATGACCAAAGTGCTTCTCAGCCTCGGCAGCAATGTTCAGCCGACCCACTACCTGCGCTTGGCTGTCGCCGCCTTGCGCGCACGCTTTGGCCAGCTCGACGTCTCCCCCGCGTACCGCACGCCGGCGGTGGGCTTCGATGGGCCGGATTTCGTCAACAACGCAGTGGCATTGCAGACCGATCTGGAGCTGGACGCGCTGGATCACTGGCTGCATGCGCTGGAAGATGCGCACGGGCGCGATCGCAGCGGCCCGCGTTTCAGCAACCGCACCCTGGATGTGGATGTAGTGTTCTTCGGCAATTGCATCGTCGAAGGCCCCGGGTATCTGCGTATCCCGCGGCCCGAGCTCAAACACGCATTCGTGCTCAAGCCAATGGCCGATATTGCG…
recR	Recombination protein RecR	1	1	1	1	1	1	1	1	1	1	1	1	1	1	1	1	1	1	>recR ATGTCCACTCTGCTTGAACAACTGATCGAGGCCTTCCGGGTATTGCCCGGTGTGGGCCAGAAGTCGGCGCAGCGCATGGCCTATCACGTGCTTGAGCGCGAGCGTGAGGGTGGACGGCGTCTGGCGACGACGCTGGCCAATGCGGTGGAAAAGGTGGGGCATTGTGTGCAATGCCGCGACTTCACCGAGTCGGAAATCTGCACCATCTGCGCCAGCAGCAGCCGCGACCGACAGCAGCTGTGCGTGGTGGAATCGCCGGCTGATCGCTTGGCGATCGAGCATGCCACCGGCTACCGCGGGCTGTATTTCATTCTGCAGGGGCGCCTGTCGCCGCTGGATGGCATCGGCCCGCGCGAACTGGGGCTGGATCGGCTCGGCGAGCGTCTGGCTGCG…
ppsA	Phosphoenolpyruvate synthase	1	1	1	1	1	1	1	1	1	1	1	1	1	1	1	1	1	1	>ppsA TTGAACGAGAATATCCTGTGGTTGCATGAGCTACGCTTGGCCGACCTGGCCCGCGTAGGCGGTAAGAATTCCTCACTTGGCGAGATGATCGGCAACCTGGCTGGGTTGGGCGTCTCGGTTCCCGGTGGATATGCAACCACCGCGGAAGCTTTCAAGGACTTCATCGCGCACAACGATTTGTCCAAGCGCATCTTCGACAAGTTGGCGACGCTGGATGTCGAAGACGTCAACGCACTCACCCTCGCCGGCAAGGAAATCCGTGGCTGGGTGATCGACGCACCGCTGCAGCCGGAACTGGACCGCGACATTCGCAGCGCTTACGAGCAGCTATGCGCCGAAAACGGCGGCGGCGATGTTGCGGTGGCCGTGCGCTCCTCGGCCACCGCCGAAGAT…
group_181	hypothetical protein	1	1	1	1	1	1	1	1	1	1	1	1	1	1	1	1	1	1	>group_181 ATGAGTCTTTATGCGTTTAGCGGGCAGCTGCAGCAGTCCTCGATGCAGCAACAGACGCTGTGGTTGTTCAGCGGTATCGCGCTCGTATTACTCATCGCCACGGCCATTTCCGAAACACTGCGCTGGCGCGCGCGCACGCCCGAGCGCGGTGCTGGACAACCTGGTCGCCCGCATCGGCGTATGGTGGGTAATGGCCGCAGTGGTCGGCATTGCCTTCGTCTTCGGGCGTGCCGGCGTCATTGGTTTGTTCGCGTTGGTGTCGTTGTTCGCGTTGCGCGAATTCATCACCCTCACCCCCAGCGGCGTGGCGATGACTACGCGCTGCTGGCTGCGTTCTACATCGTGTTGCCGTGGCAGTACGGCCTGGTGTGGGCCGGTTGGTACGGCA…
prfC	Peptide chain release factor 3	1	1	1	1	1	1	1	1	1	1	1	1	1	1	1	1	1	1	>prfC ATGTCCGATGTCTCCAACGAAGCCGCGCGCCGCCGCACCTTCGCCATCATTTCCCACCCCGATGCCGGCAAGACCACGCTGACTGAAAAGCTGTTGCTGTTCGGCGGCGCGATCCAGATGGCCGGCTCGGTGAAGGGCCGCAAGGCCGCACGCCATGCCACCTCGGACTGGATGGCGTTGGAAAAAGAGCGCGGCATCTCGGTGACCTCCTCGGTGATGCAGTTCCCGTACGAGGGCAAGATCGTCAACCTGCTCGACACCCCCGGCCACGCCGATTTCGGCGAGGACACCTACCGCGTGCTCACCGCGGTGGACTCGGCGCTGATGGTCATCGACGTAGCCAAGGGCGTGGAAGAACGCACCATCAAGTTGATGGAAGTCTGCCGGCTGCGC…
rarD	Protein RarD	1	1	1	1	1	1	1	1	1	1	1	1	1	1	1	1	1	1	>rarD ATGAGTACGGTCTCGCCGCAGGAGGCGCGGCGCGGGCTGTTGATCACCGCGTCCACGTTCGTGCTGTGGGGGCTGGTGCCGGTGTATTGGCATCTGCTCAAGGCGGTGCCGTCGCTGCAGATCATTGCCCATCGCATCGTGTGGAGCACGGTGCTGGTGGTGGCATGGCTGCTGGCAACATCGGGCCTGCGCTGGTGGCGCAGCATCGCCGCGCAGCCGCGCGCACTGTGGATGCTGGCCGGCAGCAGCGTGGCGATCGCGTTCAACTGGGGCTTGTACATCTGGTCGATCAACGCCGGGCATGTCATCGAGGCCAGCCTGGGGTACTTCATCAATCCACTGCTGAGCGTCTTGCTGGGCGTGCTGGTGTTGAAAGAGCGCCTGCGGCGCACC…
group_1812	hypothetical protein	1	1	1	1	1	1	1	1	1	1	1	1	1	1	1	1	1	1	>group_1812 ATGCATAGCGTGCAAAGCCTTCAAGCAGAAATCGCCGACCTTCGCCTGGCCATGGCGCAAGAGGAGTTCGAGGACATGCCGCCGATGCTGGACGCCCACGACCTGCACCTGCGCGAATACGCGCAGCAGGTGGATATTGAACAGGACCGCGACGCGCTGCAGACCTTGCTCACGATGCATCAGGACCTGATGCGGATGATGCGCGAGCGTCAACGCAAGCTACTAGAGCTGATCCGCGCACAGCGCACCTCGTCGTCGGCCAGCCGGGCCTACGCACGGGTCGGTCGGATCTGA
group_1813	hypothetical protein	1	1	1	1	1	1	1	1	1	1	1	1	1	1	1	1	1	1	>group_1813 ATGCGGCAGCGTGAACTCGCGTTAATGGCGGCTGTGGCGATCGCGCTGTGCGCGGTCGGCTGCGGTGGGCGTAATGCCAAGGCAGGGTCGGTCAAGACCGTGGAAGAGGTCTCGCCGGTGTATTCATTCCGCGACAGCTCTGAGACCAAGAGCCGTCTGGCGGTTCAGGAGAAACTCGGCCTTGCCCGTAATCGCCTGCAGACCGGCGATTACGCCAGTGCCGAAGAACAGGTGCGTGCCGCCCTGAAAAAGGATGCGCAATCGGTGGATGCCATCGGCTTGCTGGCCTTGATTCAGGGAGCCAAGGGCGACACAGCAGCTGCTGGTGTGTCGTACCGGCGCGCTGCAGAACTCGCGCCGCAGCGCGGCGACGTGCTGAATAACTAC…
clsC_1	Cardiolipin synthase C	1	1	1	1	1	1	1	1	1	1	1	1	1	1	1	1	1	1	>clsC_1 GTGAAGTACCTGTTGAGGGTGTGCGTGCTGGCAACGTTGTTGCTCGGCACCGGATGCGCCAGCCTGTCGCAAACCGAACGCAACCGTGCCGCCGGCGTCGCCGCTGCGGCACGCAGCACCGTGGTGGATTGCACCCAGGCCAATCGCTGCGCGCAGCCGTCGCCGCTGCGCGCGCTGGGCGGCGAGGCGATCACTGCCTCCACACCAGCGGCGCCGCGGCATTACGCCACCATCGTCGACCACGGCGAAGAATCGCTGGTGGCCCGGCTCAACCTGATCCGCAGCGCCACCCGCAGCGTTGACCTGCAGACCTACATCTTCGACAAGGACGACAGTGCGCGCATGATCATGGACGCGCTGATGGATGCCGCACAACGCGGCGTCAAGGTGC…
group_1815	hypothetical protein	1	1	1	1	1	1	1	1	1	1	1	1	1	1	1	1	1	1	>group_1815 TTGAAGCTGAGCGCCCCGGCGCACTGCACGCTCTATCGCGCCTTCACTCCGCGCTGGGCCGCCGAACCGCTGAGCGGTGCCGGTGCGGCGCGCTCGGGCGGCCGCTTCAATCGCTTCGGCCAACCGGCGTTGTATCTATCGCTGCAACTGGAAACCGCCGCGGCCGAATATGCGCAGGCCGCCCCGTTTCTATCTCCATTAACGCTGGTCAGTTATGCGGCCGATCTGCCGGCGCTGGCCGATCTGCGTCTGCTCGACGCCAGCTGGGATGCGTTATGGGCCGACTGGGCAGACGACTGGCGCAAGGCGCTGGTCAACAAGATCGAACCAGTGAGTTGGGTACTCGGCGACCTGCTGCGCGAAGCGGACATTCCCGGCGTGATCTTC…
group_1816	hypothetical protein	1	1	1	1	1	1	1	1	1	1	1	1	1	1	1	1	1	1	>group_1816 ATGGAAGCCACAGTTGCCGAACGCGGACAGATCACCCTGCCCAAGGCGGTGCGCGATGCCTTGGGCCTGACCAAGGGCACCACCCTGAAGATCGAGCTTGACGGCGGGCGCATTATCCTGCGTAAGGACGTCAGCGAGGCGCTGCGCAAGGTGCGCGGCAAGTTCAAGCTGGTCGATGGCCTGACCAGCACCGATGCCGCCATGCGCGTCATCCGTGGCCGTGCCCCCGGAGACCCGTTCGACCCATGA
rppH	RNA pyrophosphohydrolase	1	1	1	1	1	1	1	1	1	1	1	1	1	1	1	1	1	1	>rppH GTGATCGATCCGGACGGTTTCCGGCCAAACGTTGGCATCGTGCTGATGCGGCAGGACGGTCAGGTGTTCTGGGCACGACGTGTGCGCAGGGACGGCTGGCAGTTCCCGCAAGGTGGCATGAACACCGACGAGACCCCCGTTGAAGCCATGTACCGCGAGTTGCGCGAAGAAACCGGGTTGTTGCCCGAGCATGTGGAATTGCTCGGTGCCACGCCGGGGTGGCTACGCTATCGCCTGCCCAGCCGCGCGGTGCGCCGCAATGAGCGGCAGGTGTGTATCGGGCAGAAGCAGGTCTGGTTCCTGCTGCGTTTCACCGGCGACGAATCCCATCTCAAACTCGACCATACCGATACCCCGGAATTCGATCATTGGCGCTGGGTGGATTTTTGGTAT…
petA	Ubiquinol-cytochrome c reductase iron-sulfur subunit	1	1	1	1	1	1	1	1	1	1	1	1	1	1	1	1	1	1	>petA ATGGCCAACGATGGGGTTAACGCACCTGCTGATATCGGGCGTCGTCGGTTTTTAACCGCGACAACGGCCGTGGTCGGTGCGGTCGGAGCAGGATTCGTCGCAGTTCCGTTCGTGAAGTCGTGGAACCCCAGTGCACGTGCCAAGTTGGCCGGCGCACCGGTGACCGCCGACATCAGCGCCTTGCAGGAAGGCCAGCGCATGGTCCTTGAATGGCGCGGTCAGCCAATCTGGATCGTCAAGCGCTCCAAAGTCATGCTCGACGCACTCCCGTCGCTGGACGACCGGCTCAAGGACCCCAAGTCCGAGAACAAGGATCAGCAGCCGGAGTACGTGCTGAAAAACCCGGAATACCGCTCGATCAAGTCCGACATCTCGGTGCTGGTCGGGCTGTGT…
cpoB	Cell division coordinator CpoB	1	1	1	1	1	1	1	1	1	1	1	1	1	1	1	1	1	1	>cpoB ATGCGCTTTCGAGTGACATCCCTGTTCGTCGCGGCGGCCCTCGTGGTCGCCGCGCCGGCATACGCGCAGCGAGCCAGTCTCGCTGACCGTGTGGCCTTGCTTGAGCAGCAGCAGGCCAACAGTCAGGCCAATAACGATCTCCTCAACCAGCTGCAGCAGGCGCGTTCGGACCTGCAGGCGTTGCGGTCGACCGTCGAACAGCTGCAGCACGATAACGAGCAACTCAAGCAACAGTCCAAGGACCAGTATCTGGACCTGGACGGACGTCTGAATCGGTTGGAAGGTGCAGGTGGTGCAACGCCGTCATTGCCCCCAGCAACCGGCAGCGTCACCCCGGCCCCGGCATCTGCCGCGCGGCCTGCAGCGGCGGCAACTTCCGAGAAGCCGCCCACC…
cnoX	Chaperedoxin	1	1	1	1	1	1	1	1	1	1	1	1	1	1	1	1	1	1	>cnoX ATGTCCGACAAGCCGCATGTATTCGATGCCACCACCGACACCTTCGAGACCGAGGTCCTGCAGAAATCGTTGACGACGCCGGTACTGGTGGACTTCTGGGCCACCTGGTGCGGCCCCTGCAAGTCGCTGACGCCGATCCTGGAAAAGCTGGCCGGCGAGTACAACGGCGCCTTCGAACTGGGCAAGGTCGACGTGGACAAGGAACAGCAGATCGCCGCGGCGTTCCAGATCCGCTCGGTGCCGACGGTGTTTTTGGTCAAGGGCGGCGAGATCGTCGATGGCTTCCCCGGCGCGATGCCGGAAGGCCAGGTGCGCGAATTCCTGACCCAGCACGGTGTGCTGCCGGCCGAGCCGCAGGTAGCCGAAGCAGCGCCGGTGGCGCCGCTCGACACA…
group_1821	hypothetical protein	1	1	1	1	1	1	1	1	1	1	1	1	1	1	1	1	1	1	>group_1821 ATGAAATCCACGCTCATCACTGCTTCGTTGTTGGCCATGCTCTCCCTGACCGCGTGCGATCGCCCTGGCGGCGATGCGTCGCGCACCGCACCAGCGGTGTCGCCCGAACCGACAGCTGCGCCTGTCAGCGGCAGCGGGGCGACCGAATTGGCCAAGGGTGATGGCGCAGTGCTGGGCGTGCTGGCGGCCATCGACGAAAACGAGATTGCGCTCGCCAAGCAGGCCATCGAACAGGATCTGGGGGGCGCCACTGGCGACTTCGCGCAGCAGATGCTGCACGACCACGAAGCGAACCTCGAAAAAACCAAGTCGCTTGGCGCAGCCGGCAGCCCGCGTGCTGAAGCCATGCGCGCCAAGGGCAAGGCTGCAGTGGAGGCGCTGTCCAAG…
pth	Peptidyl-tRNA hydrolase	1	1	1	1	1	1	1	1	1	1	1	1	1	1	1	1	1	1	>pth ATGTCTGCACTCCGCCTGATCGTTGGACTCGGTAATCCCGGTCCGGAACACGCGCAAACCCGGCATAACGCCGGGTTTCGTTTCGTCGATGCCCTCATCGAGCGCAGTGGCGCCCGCTGGGCATTGGACAGCAAGTTGTTCGGCGAGACCGCCAAGGTCGATATCGCAGGACAGCCGGTCTGGCTGCTCAAGCCGGCCACCTTCATGAATCTCAGCGGAAAGTCGGTCGCCGCCGCCTTGCGGTTCTGGAAGATCGAGCCGGAACACTTGCTCGTCGCCCACGACGAATTGGATCTTGCGCCCGGCACTGCACGGCTCAAGTTCGACGGTGGTCACGGCGGACAAAACGGTTTGCGCGACACCATTCGCCTGTTGGGCCATGGCAAATTTCACC…
glnS	Glutamine--tRNA ligase	1	1	1	1	1	1	1	1	1	1	1	1	1	1	1	1	1	1	>glnS ATGTCCGAGACCCTAGCCACCGACGCCACCGCCCCGGCGGAGAAGAAAGACTTCATCCGCCAGATCGTCCGCGAGGATCTGGCCAGCGGCAAGCACACGACCATCCGCACCCGCTTCCCGCCCGAGCCCAACGGCTACCTGCACATTGGCCATGCCAAGGCGATCTGCCTGGATTTCGGGTTGGCTGCCGAGTTCGGCGGGCTGTGCAACCTGCGCCTGGACGACACTAACCCGGCCAAGGAAGACCCCGAGTTCGCCGCTGCCATCCAGGACGACGTGCGCTGGCTGGGCTATGAGTGGGCGCAGCTGCGCCACGCCTCGGACTATTTCGAGGTGTATTACCTGGCCGCGCAGAAGCTGATCCGTGATGGCCACGCCTTCGTGTGCGACCTC…
group_1824	hypothetical protein	1	1	1	1	1	1	1	1	1	1	1	1	1	1	1	1	1	1	>group_1824 ATGCAGTATTCGAATGGGCATGAAGCGAAGTCAGGCGATCTGATTCAGATCGACACGCTGTCTCGCGGCAAGGTCATCGCCTGCATGGACACAGCTGATTACCTTCCGGAACAGGAAACCTGGGCATACCTCGGCGAGGGCATCATGGTCGATACGGATTTCTGCGGCCTAGTCCACTACACGCAAGAGTCTGCGGTTGCCGGGGAACTGATCCTTCTTCAACGGGGCACGTCTACCATGCAAGGCAATTGA
sodB_2	Superoxide dismutase [Mn/Fe]	1	1	1	1	1	1	1	1	1	1	1	1	1	1	1	1	1	1	>sodB_2 ATGGCTTACACCCTTCCGCAGTTGCCCTACGCCTACGACGCGCTGGAACCGAACATCGATGCGCAGACGATGGAAATCCATCACACCAAGCATCATCAGACCTACATCAACAACGTCAACGCGGCGCTGGAAGGGACTGAGTACGCCGATCTGCCGATCGACGAGCTTGTCTCCAAGCTGAAGAGCCTGCCGGAAAACCTGCAGGGCCCTGTGCGCAGCAACGGTGGTGGCCACGCCAACCATTCGCTGTTCTGGACCGTGCTGTCGCCCAACGGCGGCGGCGAGCCCAAGGGCGAGGTCGCCAAGGCGATCGACAAGGACATCGGCGGTTTCGAGAAGTTCAAGGAAGCTTTCACCAAGGCCGCCGTGAGCCGTTTCGGCTCGGGCTGGG…
group_1826	hypothetical protein	1	1	1	1	1	1	1	1	1	1	1	1	1	1	1	1	1	1	>group_1826 ATGACCAAACGTCGCCCGATACTGCTTGTCCTGGCTTTGTGCGTTGGCGCCAGCGCGTCTGCGCAAGCGCAGGACGCCACACACTCGGCAACGCCCGGCGGACAGCAAACCACAGGTGCAACAGCACTCAGCGAAGATGAGCGCGAGGCGCTCGGCATGCTGAGTGCCATCAATACCAGCGAGATCAATGCGGCGAGTCTGGCATTGCAGAAGCAGGTGCAAGGCGGCGCGCGCGACTACGCAACGCGCATGCTCAAGGAGCACACCGATAACAACCAGAAGATTGCCAAGTGGCAACCGGACACTTCTGCAACGGGTGCCAAGCTGCAGATGACCAAGGGCAAGGCAGAACTGGCCAAGTTACAAAAGCTCGACGGTAATGCGTTG…
group_1827	hypothetical protein	1	1	1	1	1	1	1	1	1	1	1	1	1	1	1	1	1	1	>group_1827 ATGAGTAACTCCGATCTTGACGAACTCGCTGCGGAGCTTGCCGAGTTCGCACCGCGTGAGAAGAAGGGCGGACGGCCGGCCAATGAGGAGCGCGTCATAGCGGGCTTCGAGGAAATCCAACGCTTCACCGAAAAGCACGGCCGTGCGCCGCAACACGGTGAAGACCGCGACATATTCGAGCGCCTTTACGCCGTGCGTCTGGACCGTTTGCGCGCGCTCCCGGACTGCCGCGCCCTGCTGGAGTCGCTGGACCATCAGGGCTTGCTTGCCGGGGCGCCTACCGTTGCCGCTTCGGCGGATGAGGCCATCGACATCGACGACCTGGCCGCCGAGCTGGCGGGCGTAGCGGACGCGGACGACATCACGGTTCTACGCCATGTCCGCACC…
celS	Endoglucanase S	1	1	1	1	1	1	1	1	1	1	1	1	1	1	1	1	1	1	>celS ATGCACATGCATAGCCGTTCTCACTCGCCGCTGTTCGCCCGTTGTGGTCGGTTGCCGCGCGCCGCCGCGCTGGGCTTGCTGCTGGTCGCGACCAGCGCCAGTGCCTACACCGGCCAGACCAAGGTCTATGGCACGCAGTACGCGTTCAACAACAATTTCAACGACGCCAACAACAACATCCAGGCCACCTTCGGCAGCGGTAGCACGCCGAGCCTGACCATTTCCTACAACCTGCCTAGCGGTAACCTGTATGGGTACCCGGCGATCTGCCGCGGTTGGCACTACACGATGAATCCAGCTCCCGATAGCTACTTTCCGCATCAGGTGTCCAAGATCGGCAGCTTACGTGGGACGTTGGCATTCACCACCAAGGGCAGCGGGCAGACCGGCGAT…
group_1829	hypothetical protein	1	1	1	1	1	1	1	1	1	1	1	1	1	1	1	1	1	1	>group_1829 ATGACGTACTCAGCGAGCCCGATCCGTTCGTTGCGCCCAGCGCCCAGCGCCACGCGCCGCGGCGGCGCGCGCGCACGTCCGCTGGAGCACGGCGATCTGCCCCTGCTGCTGCTCGCGCTGATCGCCGAGCGCCCGCGCCATGGCTATGAGTTGATGCGACAGATCACTGCACTCTTCAAAGGGCTGTACACACCCAGCGCCGGTGCGATTTATCCGGCGCTTGCGCAGTTGGAAGCCGCCGGCTGGGTGCACACCGATCTGGACGCCGGCCGTAAGCGCTATCAAGTCACCGCCGCTGGCAGCGAGCACGTTGCCCAGCAACGCGATGCGCTCGACGCCGCGCTGGCGCGCACCCACCGACGCGCGCGTGAGCTGATCAAGGCGCAG…
group_183	hypothetical protein	1	1	1	1	1	1	1	1	1	1	1	1	1	1	1	1	1	1	>group_183 ATGAGACCAGCCGCACGCGTGCAGATCGTCCAACGTGACTCCGGCGGTGGCCGTCCCGGTGGCCGCTGGCTGTGGCTGGTGGTCGCCGTCGTCTGGCTGGCCTCGCTGGGCGGGGTGTGGTGGATGGCCACGCGCACCGCCGCCCCGCGCTTGGTGGAGGCCGAGGCTGCGCTGCGGCAGGCGCAACGCAGCCAGGCTCAGCAGCGTCGGCAGATCGAGCAGTTGCAGCAGCGTCAGGTCAATCTGGCGATGTCGGACAAGATCAGCCGCGCGGCCAATACCGAAGTGCAGGCCTCGCTGGCCGAGCGCGACGAGCAGATCGCCGCATTGCGTGCCGACGTGGCCTTCTACGAGCGCTTGGTGGGCTCCACAGCGCAGCGTAAGGGGC…
group_1830	hypothetical protein	1	1	1	1	1	1	1	1	1	1	1	1	1	1	1	1	1	1	>group_1830 ATGAGCATCAGCAGCATCGCAAGTTCCGGAATGCAGGTCGCCGCACTGCGTCAGCAGGTGGCGGCCAGCAATGTCGCCCGTCAGCCGGTGGACGGCAGCCCGCGCCAGTCTGTCGCGGCTAGTACGCAGGCGAATGGCGGCGTGGCTGCCAACGTGGTCAATGCCAGTGCTGACCCGTCTGCGCCGGCCAGCGATCTGGTCGAAGGTCTAGCGGCCCGCAACGATTTTCAGGCCAATGCCAACGTGTTGCGGCGTTCCGACGAGATGCTGGGTAGCTTGTTGGATGTGTTGACCTAA
group_1831	hypothetical protein	1	1	1	1	1	1	1	1	1	1	1	1	1	1	1	1	1	1	>group_1831 ATGACCTTGGGTGTGCTGGTGGCTTGCAGCGCGCAACAGGCACCAACGCAGGCCGCAACGCCTGCGCCGGTGGCCTGTACCGACCCCAAGGTGGAAGACGAATGGCTGCAGCATTTGGCAGGCCTGTGCGGCATGCCGGAGGATGTGCGCAAGCTCGTGGACGACTACGACACCTGCGAGCACTTCGCTGGCGAGGAACCCTATGACGCCGACCGCCGTCATGAAATCGAAGTGGCGGTGGCGCAGTTCTGCACACCGGCACCTGCGCGGCTGGCCAAGTTAATGCAGCAGTACCGCAACGACGCGCATGTCAGCCAATGGCTGCGTCAGTATGCGAAGCAAGCGGATCTGCAACCAGCCGGCTGA
ndk	Nucleoside diphosphate kinase	1	1	1	1	1	1	1	1	1	1	1	1	1	1	1	1	1	1	>ndk ATGGCGCTGGAGCGCACCCTGTCCATCATCAAGCCTGACGCCGTCGCCAAGAACGTCATCGGTGAAATCTACAGCCGCTTCGAGAAGGCTGGCCTGAAGGTTGTGGCCGCCAAGTACAAGCAGCTGTCGCGCCGTGAAGCCGAGGGCTTCTACGCCGTGCACCGCGAGCGTCCGTTCTTCAACGCGCTGGTGGAATTCATGATCTCCGGCCCGGTGATGATCCAGGCGCTGGAAGGCGAGAACGCCGTTGCTGCACACCGTGACCTGCTGGGCGCGACCAATCCTAAGGACGCTGCGCCGGGCACCATCCGCGCCGACTTCGCCGATTCGATTGATGCCAATGCCGCCCACGGCTCGGATTCGGTCGAGAACGCTGCCAACGAAGTCGCGTATT…
group_1833	hypothetical protein	1	1	1	1	1	1	1	1	1	1	1	1	1	1	1	1	1	1	>group_1833 ATGGCCGCACGCGCCGCCGATCTCTCCGCCACCGCAGGCACCGCCATCGCCGAGCGTAGCGATTGCGGCCCCGATGCATTGCCGCTCGCCGAACTTTGCGACGCCGCCGAGCCGGTGGTGCTGCGTGGCCTCGCGCGCAATTGGTCGCTGGTGCAAGCCGGGCTGCGCAGCGCCGAGGAAGCCATGGCGCTGTTGCGTGCGCACGATACTGGCCGCCCCTTGCAGTATTCCTACGGCGGCCCGGACATCGGCAGCCGCCCGTTCTATCGCGACGATTGCAGCGCGCTCAACTTCGAGGTGCAACGCGGCAGCTTGAGCACCCTGCTGGATGCCATCGCAGCACATCGCGATGACGTGCAGCAGCCCACCTATTACTTGGCCTCGTTG…
treA	Periplasmic trehalase	1	1	1	1	1	1	1	1	1	1	1	1	1	1	1	1	1	1	>treA ATGAGTTCTGCCGCGCCCCCATGCTGCACGTCGCTGCTTGGCCTGTCGCTGAGCATGTTTGTTGCGCCGGGCACGCTGACGGCCGCGCCGCTGGACACTCCGGTCGTCAATGCGCCGGCGCCCACGCCGCCGACGCCGGACATGGCCTACCCAGAACTGTTCCAGGCTGTGCAGAGCGGTGAGCTGTTCGACGACCAGAAGCATTTTGTCGACTTTCTGCCATTGCGCGACCCGGCACTGATCAATGCCGACTATCTGGCCCAGCACGATCACCCTGGTTTCGACCTGCGCAAGTTTGTGGACGCCAATTTCGAAGAATCGCCGCCGGTGCAGACCGACGCGATCCGTCAGGACACCGCGCTGCGCGAGCACATCGATCTGCTGTGGCCCAAG…
yccS	Inner membrane protein YccS	1	1	1	1	1	1	1	1	1	1	1	1	1	1	1	1	1	1	>yccS GTGGCCACTCCCTCCTTCGAAACCCGCTTAAGCCGTTTGTGGGCCCATGAAAAGGCCAGCTATGGCCTGCGCGTGTTCATCGCGTTGGCGGTGGCGATGGGCGTGTGCTGGCACTGGCAGCAACTCACCGCGGTACCGGCGCTGTTCCTCGGCGCGATTGCCAGCGCCATTGCAGAAACCGACGACAACTGGCTGGGCCGCATCAAATCGGTGCTGCTGTCGCTGTTGTGTTTTGCTGCCGCTGCAGCTGCGGTGGTGCTGCTGTTTCCATACCCGCTGCCGTTCGTGATCGGCATGGCGTTGGCGACGTTCTCGTTGACCCTGCTCGGTGCGCTGGGCGAGCGCTATGCCTCGATCGCGCAGGCCACGGTGGCCTTGTCGATCTACGCCATG…
btuB_30	Vitamin B12 transporter BtuB	1	1	1	1	1	1	1	1	1	1	1	1	1	1	1	1	1	1	>btuB_30 ATGCATCGCTGGCAGGCGTCGTTGCAGCGCATTGCACGCCGGCCACGGCCGGCCTCTCCCGGGGATCTTATGAACTGCCGCAGTCATCGCCTTGCCTTGTCGATTTCCGTCTCCCTCGCCGTGACTGTCGGGTGCGCGCCGCCGCTCATGGCCCAGCAAACCGAACCCGATGCCACGCGCGCCACCTCCACGCTGGACGCGGTCAGCGTCACCGGCTCGCGCATCAAACGCGCGCAGGTCGAAGGCGCGCAGCCGGTGGTCACCATCAGCGCGCAGCAGATACAGCAGGAAGGCTTTGCCACCGTCTACGACGTGCTCAACAGCATGAATCAGCAGGGCTCGGTGGAAGCCGATACGCAGTGGGGCTCGCATACGCCCAACGCCTCGCCG…
alx	Putative membrane-bound redox modulator Alx	1	1	1	1	1	1	1	1	1	1	1	1	1	1	1	1	1	1	>alx ATGCAAACCATTGGCAATGTCTGGTTATGGGGTGGCTTTGCGGTCGTGGTGATCGTGGCGCTGATGGTCGATCTGGTGCTGATGCGCCATGGCGGCGCCCACAAGGTCACGTTCAAGGAAGCCACCTGGTGGAGCATCGGCTGGGTGCTGCTGGCGTTGGCCTTCAATGCCGGGCTGTGGTGGTACCTGCAGGGCACCGCGGGCGACGCGCAGGCCGACCAGATCGGGCTGCAGTTCCTCACCGGCTACCTGGTGGAAAAGTCTCTGGCGGTCGACAACATCTTCGTGTTCCTGATGGTGATTACCTACTTCGGCGTGCCCGAAGAACAGCGCCAGCGCGTACTGATCATCGGTGTGCTGGGTGCGATTGTCCTGCGCGCGATCATGATCTTTG…
sasA_6	Adaptive-response sensory-kinase SasA	1	1	1	1	1	1	1	1	1	1	1	1	1	1	1	1	1	1	>sasA_6 ATGGATCCACTGCCTCCCGCCTTACGCGCCGATATCGCGCGGGTTGGCCGGCTCTCGTCGGTCCCGGATGTATTGACCGTCCTCACCCGTCTGACCGGCATGGGGTTCGCTGCAGTCGCGCGCGTAACCGAAGCACGCTGGATCACCTGCCAGGTGCACGACACGTTGTCTTTTGGCCTGCGTCCCGGCGACGAGCTACCGCTGGCAACCACGTTTTGCGACAGCGTGCGGGTCAAAGGCAACGCGGTGTGGTTTGGGCATGCATCCGATAACCCGGTCTATCGCGATCATCCCTCGCCACGGCTCTACGGCTTTGAAAGCTACGTCTCGGTGCCGATCAAGTTCGACGACGGCAGCGTGTTCGGCACCTTGTGCGCACTGGATCCGCAGC…
lapA	Lipopolysaccharide assembly protein A	1	1	1	1	1	1	1	1	1	1	1	1	1	1	1	1	1	1	>lapA ATGAAGGTGCTTCGCTTGCTGGTGATGTTGGCCTTCCTGTTGGTCGGTCTGATCATCGGTGCTGTCAATTCCCAGGACATCACGCTCGATTTCCTGTTCTCCAGTGTGCACACCAGCTCAGGTGTCGCAATCATCGTCGCACTGCTGGTCGGTGTGTTGATCGGTGCCGGCATGGTGCTGGTCAGTGTGGTCATTCCCCTCTATTCCAAACTGCGCCAGGCCAATAAGGCTGTTGCGGTCAGTCGCGCCGACGCCAGGGCTGTCACGCCTGCCGCCGTCGAGCCGCGCCCCATCGATGGACTGTAA
group_1840	hypothetical protein	1	1	1	1	1	1	1	1	1	1	1	1	1	1	1	1	1	1	>group_1840 ATGGATCAGTCACAAGCAGACGCAATCGCGCAGGCCATACTTCAGCCGGATCTGGAAGCGCGAGAAAAGATTCGTCGCAGGCGTGCCGCGAAAGATCTGGCCGTGGCGGACCGTCGGATGGTTGCCTGGTTCTCGCTTTCAGGCTTCGTCATGGGTGCCGTTGTGGCGCACCTTGCTGGGTATCGCTTCACAGATGGAATCATTTGGGGTGGCATCGCTGGCGGCCCCGCTGGCTGGGCTGCACTCAGGCTGCGTCGCCGCCGGCTGTCGCCCTAA
group_1841	2-haloacrylate reductase	1	1	1	1	1	1	1	1	1	1	1	1	1	1	1	1	1	1	>group_1841 ATGAGCGATACCACGATGACCGCCATCGCCATCCGCGATGGCAAGGGCGACGCCGACGCGCTGTACGCCATCGAGCAACCGCGCCCGCGTCCTGCACCGGGCCAGGTGCTGATCCGCGTGCACGCCGCCGGCATCAATCGACCCGATCTGCTGCAACGCGCCGGGCACTATCCGCCGCCGCCTGGCGCACCGGAAACGCTGGGGCTGGAGATCGCCGGCGAGATCGTGGAGCCGGCTGGTCGCTGGAAAGTGGGCGACCGCGTCTGCGCACTGCTGGGCGGCGGCGGTTATGCGCAATACGCTGCCGTCGATGCGCGTCACGTGCTGCCGATTCCTGCGGGCATGGATCTGGTGCACGCCGCCGCGCTGCCGGAAACCATCTTCACC…
rplX	50S ribosomal protein L24	1	1	1	1	1	1	1	1	1	1	1	1	1	1	1	1	1	1	>rplX ATGGCTAACCGTATCAAAAAGGGCGACCAGGTCGTCATCAACACCGGCAAGGATAAGGGTAAGCAGGGTGAAGTTGTGCGTGTGGACGGCGATCGCGTGATCGTCTCCAACGCCAACATCATCAAGCGCCACACCAAGCCGAACCCGCAGGCAGGCGTTGCCGGCGGCGTGGTCGAGCGTGAAGCGTCGATCCATATCTCCAACGTCAATATCGTCAACCCGGCAACGGGTAAGGGCGAGCGCGTTGGCTTCAAGGTGCTGGAGGATGGACGCAAATTGCGTGTGTTCCGCTCCAGCGGTGAGGCGCTCGACGCCTGA
clp	CRP-like protein Clp	1	1	1	1	1	1	1	1	1	1	1	1	1	1	1	1	1	1	>clp ATGAGCCCAGGAAACACGACGGTTGTCACTACGACGGTACGTAACGCTACCCCTTCCCTGGCGCTGGACGCGGGCACCATCGAGCGTTTCCTAGCGCACAGTCACCGCAGGCGCTATCCGACCCGGACCGATGTGTTCCGGCCAGGAGACCCGGCCGGCACCCTCTACTACGTGATCAGCGGCTCGGTGAGCATCATCGCCGAGGAAGATGACGACCGTGAGTTGGTGCTGGGCTACTTCGGTAGCGGGGAATTCGTCGGCGAGATGGGCTTGTTCATCGAATCCGATACGCGCGAGGTGATCCTGCGCACTCGCACCCAGTGCGAGCTTGCCGAGATCAGCTACGAGCGGCTGCAGCAGCTTTTCCAGACCAGCCTGTCGCCGGATGCGCCTA…
group_1844	hypothetical protein	1	1	1	1	1	1	1	1	1	1	1	1	1	1	1	1	1	1	>group_1844 ATGATGAAGCCAACTAACTGGTGCGGCCTGTTGCTCTGCGCCATTGCCGGCATTGCCGGCGCGCAGACCTTGCCGACGCCGCTGGAAGAATCCGCCGCTGCGCCTCTCGCATCCACGGCGGTTGCCGCAACGGCGAGTACAACCCCGAGCGCCGCGCAGCAACGCGCGCGCTGGGAGGCGATGACGCCCGCGCAGCAGGCCGAGTTGCGTGCCCGCTACGCCGCCTGGAAGGGGCTGACTGCGACGGACCGCGTGGTGCTGCGTCAGGCTCGCGAGCGCCTGCAGGCTTTGCCTAAGGATCAGCAACGCGCGTTGCGCACGCAGTTCGGCGCGATGGATCGCCTGCATCGCGATGGCTGGCGCCTGGGCTCGCAGGTGGGGGCGTTC…
gcvA	Glycine cleavage system transcriptional activator	1	1	1	1	1	1	1	1	1	1	1	1	1	1	1	1	1	1	>gcvA ATGGCGCGTCCGCCGCTTCACGCATTGCAGGGCTTCGTCAGCGCTGTGCGCCTGGGCAACCTGTCGCGTGCCGCCAGCGCGATGCATCTCACCGTCAGCGCGCTCAGTCACCAGATGCGCGCGCTTGAACAACGGCTGGGGTATCCGCTGCTGCAGCGGCATGCGCGTGGCGTCACCGCCACGCTGCGGGGCCAGCAACTGCTCGATCGCATCGCACCGCATCTGGATACGATTGCCGAAGCGATCGAGCCATTCGGTGCGCGTCGCGAAGACACGTTGACGCTGAGCCTGACGCCGTCGATGGCATCGGCGTGGCTGGTGCCACGCCTGGGCGAATTTCTGGCCATCCACCCCACCATCGAAATCAATCTGCTGTCGAGCGAGCGACTGGTC…
group_1846	hypothetical protein	1	1	1	1	1	1	1	1	1	1	1	1	1	1	1	1	1	1	>group_1846 ATGCAGCTTCCGCGCAAGCAGGGCAGGCCACTCAACTACGGCGAGGCCATGAGCGCCGCCGAGCGTGCAAGGGACTATCGGCGCAAGCGCAAGCAAGAATCTATGGCCTATCTCGGCCAGTCCGAGAAAGAGGTTTCCATCGCTGCGACTATCGACTCGTTGCACTATGCCTTCGCCAATAGCGAGGCCGACACTGCGCTGGCATTGCTTGCGGATCTGCGCATGCGCGCCCGTGAGATGAAATCGTGA
scoA	putative succinyl-CoA:3-ketoacid coenzyme A transferase subunit A	1	1	1	1	1	1	1	1	1	1	1	1	1	1	1	1	1	1	>scoA ATGCGCAATGAAGTGAGCGATGGGGCAAGCGGCAAACGCTATGCCGATGCCAAAGCAGCGCTGGATGGGGTGCTGGCCGATGGTCAAACCCTGGCAGTGGGCGGCTTTGGGTTGTGTGGCATTCCGGAGGCATTGATTGCAGCCGTGCGCGACAGTGGGATCGGCGGTTTGACCGTGATCTCCAACAACGCTGGCGTCGACGGTTTCGGGCTTGGTCAATTATTGGCCACCCGGCAGATCCGCAAGATGATTTCGTCCTATGTGGGCGAAAACAAGGAGTTCGAGCGCCAATACCTGGCCGGCGAACTTGAGCTGGAGTTCAATCCGCAAGGCACCCTGGCCGAGCGTTTACGTGCGGCTGGGGCGGGCATTCCTGCGTTTTACACGGCCACT…
uvrB	UvrABC system protein B	1	1	1	1	1	1	1	1	1	1	1	1	1	1	1	1	1	1	>uvrB ATGACCGACCGTTTTCAGCTCGTATCTCCATACTCGCCAGCGGGCGACCAGCCTGCCGCCATCGACAAGTTGGTTGCCAACTTCGAGGCTGGGCTGGCCAAACAGACGCTGCTGGGTGTGACCGGTTCGGGCAAGACCTACACGATTTCCAATGTGGTCCAGCATGTGCAGAAGCCGACCCTGGTGATGGCGCCGAACAAGACGCTAGCAGCGCAGTTGTATGGCGAGTTCAAGTCGTTTTTTCCGCACAACGCGGTGGAGTACTTCGTCAGCTACTACGACTACTACCAGCCGGAGGCTTACGTGCCGTCGTCGGACACCTTCATCGAGAAGGACAGTTCGATCAACGAACACATCGAGCAGATGCGCTTGTCGGCGACGAAGACCTTGCTG…
group_1849	hypothetical protein	1	1	1	1	1	1	1	1	1	1	1	1	1	1	1	1	1	1	>group_1849 ATGAGCGAAAAAAAGGCCTACCCGCTGCGTATCAACGCCGATGTGTTGGCCGCCGTGCAGCGTTGGGCCGACGACGAATTGCGCAGCCTCAATGCGCAGATCGAATACGTGCTGCGCGATGCGCTGCGCAAGGCCGGGCGGCTGTCGAAGCCGCAAGACGATAAGGAATCATCGACATGA
basR	Transcriptional regulatory protein BasR	1	1	1	1	1	1	1	1	1	1	1	1	1	1	1	1	1	1	>basR GTGGTGGATCACGTCGACGATGGCAGCCAGGCCGATGCGGCGCTACGCAGCACCGACTACCAGTTGCTGGTGCTGGACTTGGGCCTGCTGGGCAACATGGATGGCGTGCGCGTGTTGCAGCGCTTGCGCGAGCGCGGCGCCACCACGCCGGTACTGGTCATCAGCGCGCGCGAAGCCCTGCATGAACGCGTGCGTGTGCTGGATCTGGGCGCGGACGATTACCTGGTCAAGCCGTTCGCGTTGGAAGAGTTCCAGGCGCGGGTGCGCTCGGTGCTGCGGCGCGCCATCAGCAAGGGAACGCCTGAGTTGCGCCTGGGGCGCCTGCGCCTGGACCTGACCGGACGCCGCGCCTGGATCGATACGCAGGCGCTGGAGTTGACCGCGCGCGAATAT…
group_1851	hypothetical protein	1	1	1	1	1	1	1	1	1	1	1	1	1	1	1	1	1	1	>group_1851 GTGACCCAATTGCTCTGCCGCGCTCGCCAAGTTGCTCTGGTTACCCTCTGGGTTGCCGTGGCCGCGCCGTCGGCCTGGGGCCAGGGCTACCCGATGGTGCAGAGCGGGCGCGAAGCGTTGCCGCCTTCGGCACGCGGCAATAGCCGCACGTTGTCGGACACCATTCGACACGTACAACGGTCTACCGGTGGACAGATCCTGGGCGCTGAGCGCGTGCCGTTCGATGGCGGCAACCTCAATCGGGTCAAGTACATGAAAGACGGACGCGTGCACACCGTGTACGAGCCGGAGCAAACGCAGGCCGCGCCGCCGCGTAACTTGCCACCACCGGACGCGCCACCACGCGACGATAACCACTAA
mdtC_2	Multidrug resistance protein MdtC	1	1	1	1	1	1	1	1	1	1	1	1	1	1	1	1	1	1	>mdtC_2 ATGAACATCTCTGCGCCCTTCATCAAGCGCCCGATCGGCACCTCGTTGCTGGCGATCGGTTTGTTCGTGATCGGATTGATGTGCTACCTGCGGCTGGGTGTGGCGTCACTGCCGAACATCCAGATTCCGATTATTTTCGTGCATGCCACGCAGTCCGGTGCCGACGCCAGCACCATGGCCTCCACCGTCACCGCACCGCTGGAACGTCACCTGGGCCAATTGCCAGGTATCGACCGCATGCGCTCCTCCAGCTCGGAGAGCAGCAGCCTGGTCGTGCTGGTGTTCCAGAGCAGTCGCAAAATCGATTCGGCCGCGCAGGACATCCAGACTGCGATCAATGCATCGCAGTCGGACCTGCCCTCCGGGCTCGGCACGCCGATGTACTCCAAGG…
group_1853	hypothetical protein	1	1	1	1	1	1	1	1	1	1	1	1	1	1	1	1	1	1	>group_1853 ATGAGCATTCAGAGCAAAACCGAGCACAGTCTCAACGACCTCATCGCCATCTCGCGCGACGGCAAGGACTTCTACGATGAAGCCGCAGCCAAGGTGGGCGATGCAGAGCTTGCGACGCTGTTCCGTCGCATTGCAGGCGTCAAGACCGACATCGTCAGCAGCCTGAGCAGTGTGGTCACCGCCGCTGGTGGTACGCCGGAGCAGCACGGCACCATGGTGGGTAGCATGCAGCAGTTCTACGGCAAGGTGCGCGCAACCCTGGGTGACACCAAGTACGGTTACGTGGCCGAGCTGGAAGAATCGGAAGACCGCCTGCTGAAGGCATTTGACGAAACCATTGCCGACCAGGACACTCCGGCTGCTGCACGCGAAGCCGCGCTGCGCCTG…
accB	Biotin carboxyl carrier protein of acetyl-CoA carboxylase	1	1	1	1	1	1	1	1	1	1	1	1	1	1	1	1	1	1	>accB ATGGATCTCCGCAAAATCAAGAAACTGATCGACCTGCTCGAAGAATCCAATCTCGCCGAAATCGAGATCAAGGAAGGCGAAGAAAGCGTACGTCTGGCGCGCGTGCCCAAGGGCACAGCGATGATGAGCCCTCCGGTGCAGCAGTACGCCCCGGCCCCCGCCGCGCAGGTGCCGGCTGCGGCCACCATGCCGATGCAATCGCCCACCGAAGCCTCCACCGGCGGCGCCAAGCAGGCCGCCGCACTGCCGGAAGGCCACGTGCTGCGCGCACCGATGGTCGGCACGTTCTACACCTCGCCCTCGCCCGACAAGCCGGCCTTCGTCACCGTGGGCCAGCAGGTCAAGGTCGGCGACACCCTGGCGATCATCGAAGCGATGAAGATGTTCAACCCC…
group_1855	hypothetical protein	1	1	1	1	1	1	1	1	1	1	1	1	1	1	1	1	1	1	>group_1855 ATGAGCGGCCGTCTGATAGGCGTGCTGATCATCCTGGCGGGCGCCGCGCTGGCGTATTGGGGCGTATGGACGCCCCTGGAGCAGGCGCAGGCCGGCGCCGCGTCGATCACCCTGCCTGGCGGCATCAAACTGGCCTTGTTGGTGCCGATGTGTGTGGTGTTCGGCTTCGGCTATGCGATCGGTGGTGGGCGTTTTCATCAGTCCATGCACAACACCGACCCGGACAAGGTGCGCCGCTGGGGCAAGACGTCCGGCTTCGGCTGGGTGCTGATACTGATCAGTTTCGCTGCCGCGTTCGGGCTGCATCAGTGGATGCAGCGCGGCCTGCATGCCTGGGTTATGGGTCAGCGGGATGACCTCGGCATTCGGCTCCGTGGAGTCGAGCAA…
group_1856	hypothetical protein	1	1	1	1	1	1	1	1	1	1	1	1	1	1	1	1	1	1	>group_1856 ATGACCGTCGGTAACGGCGTCGACTACGCCGCACGCACCGGCTCGCGCACCCGTTCGGCGGTGGGATCGTTCCCCGCGGTGAACGGCGTGACCACCGGCGTGGAGGACTATTCGCTGCAGATCAACACCAACCTCGACAAGAACTCCGTCACCTGTGTGCAGTTCGGCTATACCTCGTGCGAGACCTGGCAGCAGTTCATCTATTCCACCGACTCCGACGGCGATCCCAGCAACGGCCGCACGCCGGTCGCCTTTATCCAGGACTGGTTCTATGCCGACAGCACGGCCGAATACAAGGCAAAGGGTTGCCCGGGTGGCTGGCATGACTATCCCGAACAGGACGCCTGCTACACCAATAGCTATGGGGTGGAGGTGCCGCTGGTGCCA…
group_1857	hypothetical protein	1	1	1	1	1	1	1	1	1	1	1	1	1	1	1	1	1	1	>group_1857 ATGAAACACACCATGCGCGCTCTGGCGCTCGCTTCGATCACCGCTCTGGCGTTCACCGCCTGCAAGAAGGAAGCGCCGGCGCCGACCGCTGCCGCCGCTCCGGCTGCGTTGACCGCACCGGCCAAGGATGACAACGCCGGCTGGAAGAAGTACCTGCAGGAAGTGGTCGGCCAGAACCTGGGCACCACCACCAACAGCCCGTTCCTGTACTACTTGCCGCCGGAGTCCGACGCCGAATTTGCCGGCAGCTACGAGCGTCAGCTGGATAGCGTCAAGACCGCACTGGCGCGCGGCGTGCAGCCGGGCAACATGCTGGCCTTCGGTTCGTCGGCGTCCAGCAAGATGGCCGACCTGATCGATGCGGCGTTCAAGGACGTGGCACCGGAC…
kdpC	Potassium-transporting ATPase KdpC subunit	1	1	1	1	1	1	1	1	1	1	1	1	1	1	1	1	1	1	>kdpC ATGTCTTCTTCCTTGCCGTTACGCGACGACGGCGCCCTGCGCGGTTCGCTGATGCTCGCGGTATTCACCCTGTTCGGGCTGGGCCTGGCCTACTCGCTGGTCGCCACCGACATCACCGGTGCGCTGTTCTCCGAGCAGGCCACCGGTTCATTGGTGCGTGTCGATGCGCGCGTTGTCGGCTCGGCATTGGTTGCCCAGCCGTTTACCGATGCGCGCTATTTCCAGCCGCGTCCGTCGGCCGCCAAGTACGACCTGACCGCCGCGTCGGGCAGCAACCAGGCGCGCTCCAATCCTGATCTGCTGGCCCGTATCGCTACCACGCGTGCCCAAGTGGCCAAACGCGACGGCATCGCCCCGGAGGCAGTACCGGGCGAGCTGCTGACCCAATCCGGC…
thyA	Thymidylate synthase	1	1	1	1	1	1	1	1	1	1	1	1	1	1	1	1	1	1	>thyA GTGAAGCCGTATCTGGATCTGTTGCAGCACGTGTTGGAACACGGTGCGGAGAAGTCCGACCGCACCGGTACCGGCACGCGCAGCGTGTTCGGCTGGCAGATGCGCTTCGATCTCAATGCCGGCTTCCCGTTGGTGACCACCAAGAAGCTACACCTGCGCTCGATCATCCACGAGTTGCTGTGGTTCCTGCAGGGCGACACCAATATCGGCTATCTCAGCAACAACCAGGTGCGCATCTGGGACGAGTGGGCCGACGACAACGGTGACCTCGGCCCTGTCTACGGCAAGCAGTGGCGACGCTGGACCGGCCCGGACGGTGTCGAAATCGACCAGATGCAGTGGCTGGTGGACGAGATCAAGCGCAATCCGGATTCGCGCCGGCTGGTGGTCAGC…
group_1860	hypothetical protein	1	1	1	1	1	1	1	1	1	1	1	1	1	1	1	1	1	1	>group_1860 ATGCTAAATGCAAAAGGATTGCTAAGTCTTTTAGTTGCGTCGCTGAGTCAAGCTGGGTGCGGCGTGTCTGTATATGATGAATCTAAACCATTTGGAATCCGTATCAGTCGCCCGTCCGGAGAGATAAGCGACATCCGTGTTTATATCTGGAATTGCACACATGGAGGTGGACGGGCTCGGCCAGAAAACGAATACCGGATTCAGTTTACTAGAGTAGTTCCTGCTCGGCATGAAGACGCTACTACTCTCCTTCTAGGTTGGCATGAGATGGGGGTATTTGCAGCCTGGGATATTCGCAAGCACGAAAATCAAGATTCTGGTTCGCCCTCCGCTCAAATTCGTGAAGATGTTCTTCGGAACGCTTACCGGAATGGATTTGCGGTGGGA…
sufD	FeS cluster assembly protein SufD	1	1	1	1	1	1	1	1	1	1	1	1	1	1	1	1	1	1	>sufD ATGAGCGCCCTGCTCGATTCCCTGGCACGCGGCTTCAGCGGCGACGATGCCCGTCGTGCCGAGCTCGATGCCGCGCTGCAAACTGGCCTGCCCGGCCCGCGTGCCGAAGCCTGGAAGTACACCTCACTGCGGCAGCTTGAACGTCGCAGCTTCCAGCCCGCTCCGCTGGTGCCAGCACTGGTGGATGCTGCCGCGCTGGACGACATCCCATCGCCGCGTCTGGTATTCGTCAATGGTCGCCCGTCCGAAGCGCTGAGCGACCTGTCCCCCTTGCCGGATGGCATGCAGCTGGACACCTTCTCGGCGTCGCTGGCCGCAGGCGATGACGCACAGCAGTTGCTGGGCCGCCGCTTCGACGGCAGCGACGAAATCTTTGCGCGCCTGAATGCTGCG…
lexA_1	LexA repressor	1	1	1	1	1	1	1	1	1	1	1	1	1	1	1	1	1	1	>lexA_1 ATGGACCTGACCGATACCCAGCAAGCAATCCTGGCCTTGATCGCCGAGCGCATCGACGCCGATGGCGTCCCGCCGTCGCAGACCGAAATCGCACGCGCGTTCGGCTTCAAGGGCGTGCGCGCCGCGCAGTACCACCTGGAGGCACTGGAGCAGGCGGGTGCGATCCGTCGCGTCCCAGGCCAGGCGCGCGGGATCCGGCTAGCCGGGCAGGGTGCACAGACGCGCGCAGCGGCGGTGAGCGAACCCGTCCGCGACGATGTGCTGCGTCTGCCGGTGCTGGGCCGCGTTGCGGCGGGTCTGCCGATCGGTGCCGATATCGGCTCGGACGACTTCGTGGTGCTGGATCGCGTGTTTTTCTCCCCGTCGCCGGATTACCTGCTTAAGGTGCAAG…
lptC	Lipopolysaccharide export system protein LptC	1	1	1	1	1	1	1	1	1	1	1	1	1	1	1	1	1	1	>lptC ATGAACTGGAACTGGCGCACCACCCTGGGCGTCGTGCTGTTCGCCGCCGCCGTCATTTCCGGCTGGTCGGCATGGAAGCAGCGCGCGCGTCCCGCCGCCGCGGCCGTGCAGGAGTCCGGTGCGGACTACATCCTGCGTGACTTCGAGCTGATCGCCCTGGACAAGCAGAGCGGTAAGGAATCGATGACGCTGCGCGCGCCGGAAATGCATCGCAACCGTGCCGACCAGACCGCAGACATCACCACGCCGGTGTTCCTGATGCCAGACAACGCCAATCTGCCGTGGACCCTGCGTTCCAAGACGGGTTGGGTCAACCCGGACGGCACCCAGCTGCGCCTGCGCGGCGATGTCGAGGGCGACAGCCCGACCGGCGGCGCAACTCCGCCGACCACG…
group_1864	hypothetical protein	1	1	1	1	1	1	1	1	1	1	1	1	1	1	1	1	1	1	>group_1864 ATGCGCCCGCAGCCGCTCGCCGCTTGTCTCGCTCTGGTCGTCTTCCTGCCGTTTGGGGGCGCATCAGCAACACCATCAGCCACACCTGCAGCTCCGGCCACGCCGGCGCCCGCTGCCGTGGCGGCAACACCCGCCGCCACATCGCCGACCGGCAATCCTTCCAATGGGCGCCTGCTGGCCTACACCTGCCAGGGCTGCCACGGCGTCACCGGCTATAAGAACGCCTATCCCAGTTATCGCGTGCCCAAAATCGGCGGCCAGACTAGCCAGTATTTGACCCAGGCGCTGACCGAATATCGCCAGGGCAAGCGCAAACATCCGACCATGCAGGCACAGGCGCAGAGCTTCTCCGAGCAGGACATCGCCGACATCTCCGCCTACCTGTCC…
group_1865	hypothetical protein	1	1	1	1	1	1	1	1	1	1	1	1	1	1	1	1	1	1	>group_1865 ATGACTGAATTTACTCCACCGCCGTGGAAGCGCCCGAATCCCAAAAGCAAGGCGAAGTCGACACCGTTGACCGACGCGCAGAAAGCGGCTGCCAAACAGCGTGCTGAAGAGGCGGGGCGGCCCTATCCGAATTTGGTCGACAACATGTGGGCCAGCCGTCAGCCGAAGTGA
group_1866	hypothetical protein	1	1	1	1	1	1	1	1	1	1	1	1	1	1	1	1	1	1	>group_1866 ATGATAGACGGCAGTCGAAGCAGGCGGGTTAGGTGTGGTGGCATGGTGTTTGCGGCATTGGCGCTGGTGGCAGGTGCAGGCGCGTCGGCCCAATGCCTGCCCGAATTCAAGAATGGCTGGATACGCATCCCGCCTCCCGGTGGCATGGGCATGGCGGCCGGTTTCGGCCAGTTTCATAACGGCTGTCCGCAGCCACTGAAGATCACTGCAGCGAAAAGCAGTGTGTTTGCCGATGTGTCCCTGCACGAAACCACGCAGACCAATGGCGTCAGTCGCATGCGTGCGGTTCCGGAGCTGGCATTACCGGCCGGCAAGTCGGTGCCGCTGGCGCCGGGTGGCCTGCATCTGATGTTGATGGACGCGACTGCGCCGCTGCAGGAAGGTGCG…
group_1867	hypothetical protein	1	1	1	1	1	1	1	1	1	1	1	1	1	1	1	1	1	1	>group_1867 ATGCGCAGCCTTGCTGGGGCGGCTGCGCTGCTGTCTGTATCTGCCCCTGCAGTGGCCGCCGCAGCACCTGCGCTGGATCGCAGTGGCGCGGTGCGTGTGGGCCGACGCTTCATCGACTTGGCGCCGCAAGCAACCTGGAAGCACTTCAATGCCGGCCAGATCGAACACTGCGATTACGTCGAGGCGGGGCTGTTGCCCGCTGGCGTGTCGATGATGCTGCAGGACGGGCGTGTTGCAGGATTTGGCGTCAGCAACGCCGCAACAGTTGGTCCGTTCGGGAGCTCTGTGGGCGACACCGAAGCCGCCGCGCGTGCGCGTCTTCCGGCAGGCTATCGCGTCGCACCGCATCACGATGGCAGCTGCGGCGGCAACGATCTTTATTTGACT…
group_1868	hypothetical protein	1	1	1	1	1	1	1	1	1	1	1	1	1	1	1	1	1	1	>group_1868 ATGCGCCGCACAACACACGTTACAGCTCAGCCCTCTGACCATCCGAATGCTCTGCATCCGTTGCTTCGGTTAGCACTGTTCCTTTCGATCCTTGCTCTGGCATATTTCCCGTGGCTAGCTTTCCCTTGGCGTATGCCGCTCGTTGGGCTCATCGGCTTAGTAGTGATTCGCTGGGAGACGCACTCATTTGCGGCAGCCGGTATCAGGCGCCATAGCGCAACACGGTCACTGATCTGGATTGTCGTTTTGACGGCAATCATCATCGGCCTCGTCACGCCAGTTCTGCAACCCCTCATCGACCAGCTGACCGGAACAAAGACCGATTACAGCGCCTATGGCGCGCTGCGAGGAAACATTAAGGCAAGTGTTCGGTTGATCGGATTGGCT…
aroH	Phospho-2-dehydro-3-deoxyheptonate aldolase	1	1	1	1	1	1	1	1	1	1	1	1	1	1	1	1	1	1	>aroH ATGAATCTTTCCGCCCCCACTCCCGTTTCCGATCCCGCCGTCGCAGTGTGGGCGCCGGATAGCTGGCGCGGCAAACCTGCATTGCAGCTGCCGGTGTATCCGGATGAAGCCGCGCTGCAGACCGCCATGCGCGAGTTGGGGCAGCTCCCGCCGCTGGTGACCTCGTGGGAAATCTTTGCGCTCAAGCGCCAATTGGCGGAAGCGCAGGAAGGCAAGCGCTTCCTGCTGCAGGGCGGTGATTGCGCGGAAAATTTCAGCGATTGCGAATCGGGCACCATCTCCAATCGCCTGAAGGTACTGCTGCAAATGAGCCTGGTGCTGGTGCACGGGCTGCATTTGCCGGTGGTGCGGGTGGGCCGTTTTGCCGGGCAATATGCCAAGCCGCGTTCGGCC…
group_187	hypothetical protein	1	1	1	1	1	1	1	1	1	1	1	1	1	1	1	1	1	1	>group_187 ATGCGAATAACCGACCGGCGCCGGCGGCTGTCGTCGCCGTGCGTTGCGATTGGCCAGCGTCGGCAGGGCCACCGCGTGCAGTGGGCAGGCACCTCGGCGCAGGGCTTGAGCGTCAGTTGGCATTCGCATCGCTTTACGCACAGAGACTTCGCGCTGCTGCGTCTGCAATTGATGCTGCCTCATGAGAATCCGCAGCATGTTACTCAAGATCAATGGCGGTAA
bpt	Aspartate/glutamate leucyltransferase	1	1	1	1	1	1	1	1	1	1	1	1	1	1	1	1	1	1	>bpt ATGCGCGCGTTGACGTCCGGGCCGGGCGTATTCATCCGGCGGATAGTCGCCGCTGCTGCGACGCGCAGGCGCTATCCTTCGGCCATGGCCATCCATGCAGACACCCACGACGACCTGCGCCTGTTCCAGACCGGCGAGCATGCCTGTGGCTATTGGTCCGACCGGCAAGCGCGCGATCTGGTGCTGGATCCGCACGATCCGCGCCTGGGTGCTATTTATCCGCAAGCACTGGCCTGGGGCTTCCGTCGCTCCGGCGATCTGGTCTACCGGCCACACTGCGAACGGTGCCGTGCCTGTGTGCCAGTACGCATCGCGGTGGATGCGTTTCATCCCGACCGCAGTCAACGCCGTTGCCTGGCGCGTAATCAAGATTTGGTCGTCCGCGTGGTGGCCG…
hpxW	Oxamate amidohydrolase proenzyme	1	1	1	1	1	1	1	1	1	1	1	1	1	1	1	1	1	1	>hpxW ATGCTGCATACCCTGCGCGCGCGCCGCGGCATGGTGGTCGCCCCGCACCATCTCGCCGGCCAGGCCGGGCGGGATGTCTTGCGCGACGGTGGCAATGCCATCGAAGCCGCCGTCGCCACCGCCGCTTGCCTGGCAGTGGTGTACCCACACATGACCAGCATCGGCGGCGATGGCTTCTGGCTCATCCACGAACCCGATGGGCGCGTGCATGCCATCGACGCCTGCGGCCGCGCCGCACGAGCCGCAACACTGGATTTCTATCGCGGCCACAGCAGCATCCCGTGGCGCGGCCCCGGTGCGGCCAACACCGTGGCCGGCACCGTCTCCGGCTGGGCGCTTGCGCTGCAGCACGCCGGCTGCACGTTGCCCCTGCAACGGTTGTTGAGCGATGCG…
group_1872	hypothetical protein	1	1	1	1	1	1	1	1	1	1	1	1	1	1	1	1	1	1	>group_1872 ATGTTCGGCTACTACTTCAATCTTGCGCTGCGCAGCTTCCGCCGCAATAGGGTGCTTACCGCATTGATGGTGCTGGCCATCGCACTCGGCATCGGCGCCAGCATGACCACGCTGACGGTGTTCTATGTGTTGTCTGGCGATCCGATTCCGCAGAAGAGCGACCGGTTGTTCAACGTGCTGGTCGACCCACAACCGAAGGCAGGTTTTCAGCCAGGCGAAGAGCCGGACGATCAAGTCACCCGCTTCGATGCCGAAGCGCTACTACGTGAAAAGCGCGCCAAACGCCAGGCACTGATGACCGGCGGGCAAGTGGCCATCGAGCCAGACAAGAACGGCATCGCCGCGTTCAAGTCGGTGGTTCGCTTTACTTCGGCCGATTTCTTTCCG…
msrC	Free methionine-R-sulfoxide reductase	1	1	1	1	1	1	1	1	1	1	1	1	1	1	1	1	1	1	>msrC ATGTTCGCCACCTCTTCGCTGACCGGCAGCAAGCCGGAACAATATGCCCAGCTCACCGCCCAGGCCCAGGCACTGGTGCACGGCGAGCCGGACCGGATCGCCAATGCCGCCAATCTGGCCGCGCTGATCTTCCATTCGTTGCCGTCGCTCAACTGGGCCGGCTTCTACTTCTACGACGGCCGCGAGCTGGTGGTGGGGCCGTTCCAGGGCCTGCCGGCGTGCGTGCGCATCCCGCTGGACAAGGGCGTGTGCGGTGCGGCCGCCAGTACCCGGCAGAGCCAGCGCATTGCCGATGTGGACGCGTTTCCGGGGCATATCGCCTGCGATTCGGCGTCGCGCTCGGAGCTGGTGATTCCGCTGGTCAAGGGCGATGTATTGATCGGCGTGCTGGAC…
group_1874	hypothetical protein	1	1	1	1	1	1	1	1	1	1	1	1	1	1	1	1	1	1	>group_1874 ATGGCAAGCAACGGTTCGGACAACGGCAACTTCGATGACAAGGCGCGCCAATACTGGGCTGCCTGGGGAGATGCCATGCGCCACGGCCAGGCCGGCGCCGCTGCGCAACAACCGCCGCCTGCGTCCGGTGGCGACGCCCCGCAGGATTGGCGCAAGGCGGTGGATTGGTGGTCGCAGTTGCTGCCCACGCAGGCCGCACCGCAGGCGCAGGAGGCGATCAACCGCTTCCGTACCCACGCCGGCGATTGGTTCGGCACCATGCAGCAAGTGGCCGCGCAGTTTGCCGGGCGCGATACCTCGGCCAATGAAGTGGCCGATGCCTGGCGCCAGGCCGTGCAAGGGCAGGGCGAACAGCTGATGCAGTGGACGCTGGGCTCGCTGCGCGGT…
group_1875	hypothetical protein	1	1	1	1	1	1	1	1	1	1	1	1	1	1	1	1	1	1	>group_1875 ATGCACAAAGAGCGAGGCGAAAAGGATAGGCATCGCCGGTGGATTGGCATACAGTGCCGGCCCCTGCGTTTGCATTGGTTGCCGACGCAGATGTCAGGTTCGATGGAACGCTTGACCAGGCCGACCGGCTGCAGTGGCAACAAGGCAAGACACGCGGAGCGCGGTCTGCTGATTTAG
group_1876	hypothetical protein	1	1	1	1	1	1	1	1	1	1	1	1	1	1	1	1	1	1	>group_1876 ATGATCATCTGGATCGAGCGGCCGCTTGCGTTAGCCATTCATGACCGCCAGCTGGCCGAGCATGGCGGTGGAAGCGGTGTGCGTGACGATGCACTACTCGATTCGGCGCTTGCCAGACCCAAACAATTGTTGGCGTATGGCGAGCCGCCGCCGGACCTGGCGGCCCTTGCAGCCAGCCTGGCGTATGGCCTGGCCCGCAATCATCCATTTGTCGATGGCAACAAGCGCACCGCAGCGGTCGCCTGCGAAACTTTCATCGTGCTCAATGGAGCCACCTTGCAGGCAGGTGACCTGGAACTCTACGGTTTTTATATCGGTCTGGCGGATGGCTCGCTCGATGAAGCCGCTTGTGCAGCTTGGCTACGCCCACGCTTGCAATCCCGGCAC…
ribA	GTP cyclohydrolase-2	1	1	1	1	1	1	1	1	1	1	1	1	1	1	1	1	1	1	>ribA ATGAGCAGCCCCGTCCCCTCCCCCAGCGCACAGGCCTTCGGCGATCCGGCGGCGATCCGCTGTGAGCGCGCCGCTTCCGAGCTGCGTGCCGGGCGCCCGGTGCTGCTGACGGCGGCGCATGGACAGGCGCGTGCGGTGCTGGCATTGGACAGCAGCACCGCGCAGTCGTACGTGGCCTTCGCCCGCGCCGCGCAGGGCCGCCACTATCTGTTCGTGACGCCCACCCGCGCCCAGGTGCTGGGCCTGAGCGCGCCGCAGGGTGCGCGCGTGGGCTTGGTCGATCACAACTACGACCAGCTCGCCGCGCTGGCCTACCTGCGCGACACCCCGGTGCCCACGCAATGGACGGCCGGCGATGCGCTGGATGCCGGCGGCGCGGAGATCGCGCGGCTA…
group_1878	hypothetical protein	1	1	1	1	1	1	1	1	1	1	1	1	1	1	1	1	1	1	>group_1878 ATGGCGCTAGGAGCAGCTAACAGCACTACTGCGCAGCCGCCCGGCGGGCGCGGCCTGTGTTCGGAATTGGCATTTACCACTCTTACACTGCGGTTCCTGCGCGCCGGCAGCACTCACCTCACGACGGCGCGCTACGTGTTGCTAGCCGCTGTGAGTGGCATGCTTGCGCCGTCCCCGGTGTTTGCGCAAACCGTTGCCACTCCTGTCTGTGACACGCAGAGTGTGGCGGCGGTTGCAGCGGGTACGACTTCCGGCGGAGCTAGTGCCGCCGCCAAGGCGGTGCCGGTCGAGCGTGTCGTGGCGCAGACCTGCAAGCCGTGGCCATATGACTCGCTACGGCTGGCGGCGGTTGCAGTTGCTGACGATGCCACAACCGAGGCTGGCGAG…
group_1879	hypothetical protein	1	1	1	1	1	1	1	1	1	1	1	1	1	1	1	1	1	1	>group_1879 GTGAGCGCATGTCGCATAAAGCTATTGATCGGGACGTTATCGGCGTTGCTGCTGCCGCAGCTTGCCAGCGCTGCGGATGCACGGCTGCTGCATCCTGTGTTCCAGGACCATGCGGTGCTGCAACGTGATGCGCCGATTCACCTGTGGGGCGATGCGGCGCCAGGCGCGCGTGTCACCGTGCAATTGGACACTGCGCAGGTGCAGGCGCGCGCAGACCGGCAAGGCCACTGGGAGACACGCTTGCCCGCGCATGCCGCCGGCGGCCCGTACCGCCTGAAGGCCAGCGCTGCCAACGGTGTGGTGCAGCAGATCGATGATGTGCTGATCGGCGATGTCTGGCTCTGTTCGGGGCAATCGAACATGGAACTGCAGGTGTATCGCTCGCTG…
folE	GTP cyclohydrolase 1	1	1	1	1	1	1	1	1	1	1	1	1	1	1	1	1	1	1	>folE ATGAGCCAGTCCGACCAGCCCGATTCCTCCGTGACCCAAGCCCAGGCCGAAGAGGCCGTGCGCACCTTGTTGCGCTGGGCGGGCGAAGATCCGACGCGCGAAGGCCTGCTGGACACCCCACGCCGGGTGGCAGAGGCCTATGGCGACTGGTTCAGCGGCTACCGCATAGAACCGCGCGAATACCTGGAACGCACCTTCGAAGAAGTGGCCGGCTATGACGAACTGATCGTGCTGCGCGACATCTCGTATGAAAGCCATTGCGAGCACCACATGGCGCCGATCATCGGCAAGGTGCACGTGGGCTATCTGCCGCGCGGCAAGGTCGTCGGCATCAGCAAGCTGGCCCGCGTGGTGGAAAGCTACGCGCGCCGCTTCCAGGTGCAGGAAAAGATG…
apxIB_1	Toxin RTX-I translocation ATP-binding protein	1	1	1	1	1	1	1	1	1	1	1	1	1	1	1	1	1	1	>apxIB_1 ATGGCGGCCAAGCGGATCGGATGGCAGGAAGCAGCAAGCTGGCTGGCGGAAGTCGTCGGCCCGGATATGCCGTACGTACGCTTGACCTTGGTGTATGGCATTGCGATCAGCCTGCTGTCGCTGGCCACACCCATCTCGGTGCAGTTGCTGATCAATAGCGTCGCCAACACCGCATTGCCCACGCCGTTGTGGACCTTGTCCAGCCTGTTGCTCGGCCTGCTGTTGCTGGTGGCGGCGCTGAGCGCGATGCGGGTGTGGGTGATGGCGCTATTCGAACGCCGCCTGTTTGCACGGGTGGTCGCCGAGATCACCGTGCGCGCAGTGCATGCGCAGAACCCATTCTTCGCCGACCAGAACCGTGGCGACGTGTTCAACCGCTATTTCGACCTG…
pfp	Pyrophosphate--fructose 6-phosphate 1-phosphotransferase	1	1	1	1	1	1	1	1	1	1	1	1	1	1	1	1	1	1	>pfp ATGACTACTGGAAACTTGTTGTATGCCCAATCCGGCGGCGTCACTGCTGTCATCAACGCCACCGCAGCTGGTGTCATCGCCGAAGCGCGCGCCCGCAAGATCAAGGTGCTGGCTGCACGCAACGGCATCCTGGGCGCCTTGCGCGAGGAATTGATCGACACCTCCAAAGAATCCGCTGCGGCCATTGCCGCATTGGCGCAGACGCCCGGCGGCGCATTCGGCTCGTGCCGCTACAAGCTCAAATCGCTGGAAGAGGACAGCGCCAAGTACGAGCGCCTGCTCGATGTGCTGCGCGCACACGATGTGCGCTGGTTCCTCTACAACGGCGGCAACGATTCGGCCGACACCGCGTGGAAGGTCTCGCAACTCGCAAAGGCGTATGGCTACCCGCTGC…
rnd	Ribonuclease D	1	1	1	1	1	1	1	1	1	1	1	1	1	1	1	1	1	1	>rnd GTGCCCCATTGGATTACCCACCCCTCCGAGCTGACCGACCGCCTGCAGGCAGCGCGCCCTTCGCGCATCGGCCTGGATACCGAATTCATTCGCGAACGCACCTACTGGCCGCAACTGGCGCTGGTGCAGATGGCCATCGGCGAGGAGATCCTGCTGATCGACCCGCTGATTCCCGGCATGAACGAGGCGCTCAAGGAGTGGCTGACCGCCACCGACATCGTCAAGGTGATGCATAGCGCCAGCGAAGACCTGGTCACCTTCAAATGTGCGTGTGGTGTGTTGCCGCGACCGTTGTTCGACACCCAGATCGCCGCGGCGCTGGCCGGTGTCGGCGGCGGCATGGGCTACCAGAAACTGGTGCAGGAAGTGACAGGCACCTTGCTGACCAAGGGCG…
group_1884	hypothetical protein	1	1	1	1	1	1	1	1	1	1	1	1	1	1	1	1	1	1	>group_1884 ATGGGTCACTGGACCACGCTCGACACCCCCGACGGCCAGGTTGCCGCCTGCACGCCACACCTGCTTCCAGCCCGCGCGGCGGCCTGGTGGTGA
lspA	Lipoprotein signal peptidase	1	1	1	1	1	1	1	1	1	1	1	1	1	1	1	1	1	1	>lspA ATGAGTCAACGACCCAAACCCTCCGCCCTGATCTGGCTGCTGCTGTCCGCGCTGGTGGTCGGCCTGGACCAATGGAGCAAGGCCTGGGTGCTGTCCAGCCTGCCCGAGTACACCCCGGTGCCGGTGATCGACGGTTTCTGGAACTGGTACCGCACCTACAACACCGGCGCGGCCTTCAGCTTCTTGAGCGATGCCGGCGGCTGGCAGTTGTGGTTCTTCACCGCGTTGGCGGTGGGTATCAGCGGCCTGCTGGCGTTCTGGCTCTCGCGCACCGCGCGCGGGCATTGGCGCAGCGCGCTGCCGTATGCGCTGGTGATCGGCGGGGCGATCGGCAACGTGATCGACCGGCTGATGCATGGCCACGTGGTGGATTTCATCCAGTGGTACATCGGT…
rplQ	50S ribosomal protein L17	1	1	1	1	1	1	1	1	1	1	1	1	1	1	1	1	1	1	>rplQ ATGCGTCACCAGAAATCCGGCCGTAAATTCAACCGTACCAGCGCGCACCGCGAAGCCATGTTCCGCAATATGGCCGCCTCGCTGTTCAAGCACGAGCTGATCAAGACCACCTTGCCGAAGGCCAAGGAACTGCGTCGCGTCGCCGAGCCGCTGATCACCATCGGCAAGGTCGATGGCGTTGCCAATCGTCGTCTGGCGTTTGCTCGCCTGCGCGACAAGGAAGCAGTGGGCAAGCTGTTTGTCGAACTGGGCCCGCGTTACGCGACCCGTCCCGGCGGCTACCTGCGCATTCTGAAGGCCGGCTTCCGTGCCGGTGACAATGCGCCGATGGCGTATGTCGAACTGGTCGACCGTCCGGTCGTTGCCGAAGAAGTGGCCGAGTAA
acsA	Acetyl-coenzyme A synthetase	1	1	1	1	1	1	1	1	1	1	1	1	1	1	1	1	1	1	>acsA ATGGCAGATGTTTATCCCGTCGATCCCGCGTTCGCCGCCGATGCGCGCGTGACGCGCGAGCAGTACGCCGCGCTGTATCGCGAATCGATCGAACACCCCGAGCAGTTCTGGGGCAAGGCCGCGCAGCGGTTGGAATGGTTCAAGCAACCCACCCAGGTCAAGGACGTCAGCTATGCGCTGGACGACTTCCATATCCGCTGGTTCGGCGATGGCGAGCTCAATGCCAGCGTCAACTGCCTGGACCGCCAGCTGGCCACGCGCGGCGACAAGACCGCGCTGCTGTTCGAACCCGACAGCCCGGGCGCGGCGTCGTACCCGGTCACCTATCGCGAGTTGTACGAGCGCGTCTGCAAGCTGGGCAATGCGCTGCGTAACCTGGGCGTCAAGAAGGGC…
cyoE	Protoheme IX farnesyltransferase	1	1	1	1	1	1	1	1	1	1	1	1	1	1	1	1	1	1	>cyoE ATGTCCGCCCCTACCAGCAGCTCCACCCGTCCGGTTGTTTCGGGACGCGCCTTGTGCGTGGATCTGGATGGCACGCTTTTGAATTCGGACATTCTCTACGAGTCGGTGCTGGCGTTGCTGGCACGGAACCCGCTGTACCTGTTCTTGCTGCCGTTGTGGCTGCTGCGTGGTAAGGCCGCGCTAAAGCGGGAGCTTGCCTCCCGCGTCGTCCTGCCTGCAGAGACCTTGCCCTACAACCACCAAGTGCTAGAGATGTTGCGCACCACGACGCAACGTCCGCGTGTGCTGTGCACGGCGTCCGACGCACTCTTGGTGCAGCCTATTGCAGAGCATCTAGGTCTCTTCGAGCAGGTCATTGCCAGTGATGGCAAGCGCAATCTGTCTGGTCGCAAC…
group_1889	hypothetical protein	1	1	1	1	1	1	1	1	1	1	1	1	1	1	1	1	1	1	>group_1889 ATGCCGGTGTGCGTGAAGTACGGCAAGGCTAAGAACCAAGTGGGTACCGCCTGCCAGTTGCTCGAAGACGGCAGCGGCAGCATCGTGCTGGAAGCCGCCGGCAAGAACACCTGGGTGTTCCCGAATGCGCGTGGCGCCGGCTATTACCGCTTCTCGCTGCCCAAAAAGCAGTTGGCGGCGCTGGGTAAGCAGGTCGGCCAGCTGGACGACAACGAACAGCTCGCCTATGCCGATGCGATCAATGCGGCGTACCGCCACGGCGATGCCGACAACGCGGCCGTGCTGGCGGCGATTACGCAGCTGGCGCCATCGAAATCGGCCGATGTCTCTACCGCGCTGGTGGATCGCTTCGTGTGGATCTGGCGTTACCAGGCAACGACCGAGGCG…
fecA	Fe(3+) dicitrate transport protein FecA	1	1	1	1	1	1	1	1	1	1	1	1	1	1	1	1	1	1	>fecA ATGTCGACGTTCCGTTTCCACGCGCTGGCCATCGCCATCGCAGCGATCACGCTGATCCTGCCGCAGCTGGCACGCGCTGCCGACACGCCGGCGGCCGATGCGGTTGGTGCCACCGATGGCGACGCGCCGATCCGTGCGCTTGACGCGGTCCAGGTGCAAGGCAGCTTGCTCGGGCGTTCCAAACCCGACGATGTGCAACGTTATGCCGGCAGCCGCCAGGTTATTGATCGTGAGCAGCTGCGCAATGGCGGCAATCGTTCGCTGGACGATGCGTTGCAGCGCGTGCCCGGCATCAAGATCTTCGACGAAACCGGTACCGGCGCACTGCCGCAGATCATGCTGCGCGGCCTGTACGAAAGCCGCAGCGGCCGCGTGCAGGTGCTGGAAGACGGC…
group_1891	hypothetical protein	1	1	1	1	1	1	1	1	1	1	1	1	1	1	1	1	1	1	>group_1891 ATGCAGCACCGTCTTCTTTGCCTAGCTCTGGCCACATTGAGCGCAGTGGCCAACACAGCAATGGCACGCGCGCCCGAGCCGTGGGAACTCAGCGGACGCAAGCTGATCGAAGCCGGACTGGACGGATCACTCGCGCCAGAAATCACCGCGCCGGAGCGAGCCGAACTCAAGGTCATGCTGTCGGCCAACCGCGCTGGCGCTTATCTGCTTGGCGTCGCCAGCGCCAGCTATCGCACCCAGTGGTGCATGCCGGCGGGGAAAACTGCCGCACCGGATCTGCAGGCGATCATCGCCGATATCGGCGCGCTGCCCGACGCACGCCAGGACGAAGCCGCACCCGGCTTGATCGTCCAGGCGCTGGCAAAGCGCTATCCGTGCAGCGGGGGC…
phaC	Poly(3-hydroxyalkanoate) polymerase subunit PhaC	1	1	1	1	1	1	1	1	1	1	1	1	1	1	1	1	1	1	>phaC ATGAAAGGCCCGTTGGGATTCAGCGCCGAAGATCTGATGCAGGAAACCCTGTCGATGCAACGCAAGTTGCGCGAAGGGCTCAAGCTGCTGCCCGGCGTGGATGATGTGGATTACGGCGTCACCGAGCGCGAAGAAATCTGGCGCGACGGCAAGGTGGTGCTGTATCGCTTCATCGGCGAGCAGGCCCCGGTGGCCAAGACGCCGCTACTGATCGTCTACGCGCTGGTCAATCGCCCGTACATGGTCGATCTGCAGGCGGATCGCTCACTGGTGAAGGGGCTGCTGAGTCACGGCCAGGACGTCTACGTGCTGGACTGGGGTTACCCGGACCGCTCCGAGCGCTACCTCACGCTGGAAGATTATTTGCTGCGCTATATCGATGGCGCAGTGGAT…
group_1893	hypothetical protein	1	1	1	1	1	1	1	1	1	1	1	1	1	1	1	1	1	1	>group_1893 ATGATCAACGACTACAGCATCACCAATAGCGCGCAGGCCACGCAGAAGTATTTGCAGATCGTGCGGCTGCTGCAGCGTGAGAACCTGGTCGATGCCATCGGCGTGCAGAAGCATGCCTTCGAGACCACGTCGGAGGTTGCGATGTCGGTGCATCGCGACAATCTGGATGCGTTGGCCGCCACCGGACTACCGATCTACATCACCGAGTTCGATCCGGACGGGCCGACCGATGCGCAGCAGCTGGCCGACTACAAGCGGGTGTTTCAGGTGTTCTGGGAACACCCGGCAGCGCATGGCATCACCTTGTGGGGCTTTCGGCCCGGCTTATGGCGCGACAAGGAAGCTGCATACCTGATCCGCACCGACGGCACCGAATGTCCCGCGCTC…
rplB	50S ribosomal protein L2	1	1	1	1	1	1	1	1	1	1	1	1	1	1	1	1	1	1	>rplB ATGCCATTGATGAAGTTCAAACCCACCTCTCCCGGCCGTCGTTCCGCCGTGCGCGTGGTTACTCCCGATCTGCACAAGGGCGCACCGCACGCGGCGCTGCTCGATTCGCAGAGCAAGTCCGGTGGTCGTAACCACCACGGCCGCATCACCGTGCGTCACGTCGGTGGTGGCCATAAGCAGCATTACCGCATCATCGACTTCAAGCGCAGCAAGGAAGGCATTCCGGCGCGTGTGGAGCGGATCGAATACGATCCGAACCGTACCGCTCATATCGCCCTGTTGTGCTATGTCGACGGCGAACGCCGCTACATCATCGCCCCCAAGGGCCTGAAGGTGGGCGACCAGGTCATTGCCGGTGCCAACGCACCGATCAAGACCGGTAACACGCTGCCG…
group_1895	hypothetical protein	1	1	1	1	1	1	1	1	1	1	1	1	1	1	1	1	1	1	>group_1895 ATGGAAGTGAATGTTGCCGGCCTGGTGACCCGTTCGTTTCGTGTCGACGAAACCAGCCAGGTCGGGCAGGCGCGCCGCGAAGCGACCGCCTTGGCGCAGACGCTGGCCTTCGACGAAGCCAGCTGTGGCCGCGTGGCGCTAGTCGCCACCGAACTTGCCACCAACATGGTCAAGCACGGGCGTGGCGGCGGCCTGCAGCTGTCCACGGTGGCCGCGCGCGACGGCGGCACGGGCGTGGAGTTGTGTGCCATCGATGATGGCCCAGGCTTCGTGCTTGCAGATGGCCTGCGCGATGGCTATTCCACTGCCGGCACGCCGGGCACCGGCTTGGGTGCGATCAAGCGCCAGGCGCAGCTGCTGGATGCGTATTGCGATGCCAAGGGCGCG…
group_1896	hypothetical protein	1	1	1	1	1	1	1	1	1	1	1	1	1	1	1	1	1	1	>group_1896 ATGACCCAGAAAATTGAAGGCAATCTACCGACCGCTGCCACCCTTCGCACCGCAGCCACCAGCAGCAAGATCGCTTCGGCCGGTGAAGATCGCGCGTCCCCAGTAGCCGCAACCCCGCCGACCGACAGCGTCAAGTTGACCGGCGAAGCCACCAACCTGCAGAACCTGCAGCGCGAGCTTTCGCAGTCCTCGGCGATCGACACCGGTCGCGTCCAGGCGGTGAAGGATGCATTGCACAACGGCACCTATTCCATCAACCCGGATGCCATCGCTAGCCGCATGATGGATCTGAATCAGCAACTGGCGGGTTAA
ctaB	Protoheme IX farnesyltransferase	1	1	1	1	1	1	1	1	1	1	1	1	1	1	1	1	1	1	>ctaB ATGGCTGTCAGCGCACGCGATTATTGGGATCTGACCAAGCCCAAGGTGGTGGCACTGATCGTGTTCACCGCCTTGGTGGGCATGTTCCTGGCCATTCCCGACATGCCGACCTGGCTGCAGGTGCGCACCGGCGCGCTGGGCTTTCTGGGTATCTGGCTGGCAGCCTCGGCGGCGGCAGCGATCAATCAGTTGCTCGACGCCAAGATCGACGCACAGATGGCGCGCACTTCATGGCGCCCGCTGGTGGTGGGCAAGGTGCAGCCATGGCAGGTGCTGGTGTTCGCTGGCGCGCTGATCGTGATCTCCATGACCATTCTGGTGGTATGGGTGAATGTCATCACCGCGGTGCTGACCTTCGCATCGCTGATCGGGTACGCGGTGATCTACACGGTG…
[truncated: 3,592 more rows]
